# Supplementary material for: Wnt-inducible Lrp6-APEX2 interacting proteins identify ESCRT machinery and Trk-fused gene as components of the Wnt signaling pathway
Source: Sci Rep. 2020 Dec 9;10:21555. doi: 10.1038/s41598-020-78019-5 (PMC7726150; doi:10.1038/s41598-020-78019-5)
Supplement: Supplementary file 1 — Supplementary Information 1. [file 41598_2020_78019_MOESM1_ESM.xlsx]

## Sheet: Lrp6-Apex2 biotinylated targets
Supplementary Dataset 1-Tab1 - Searchable list of 4,679 proteins enriched upon Lrp6-Apex2 mediated proximity biotinylation, with or without Wnt3a conditioned medium (or Mock control) treatment; biotinylated proteins were purified and identified
by Mass Spectrometry and ranked according to their Spectral Counts; the sample 20minWnt3a #1 treatment was used as a reference for the ranking; this table contains 4 additional tabs further analyzing proteomic data.
Protein	DESCRIPTION*	NoBio #1**	NoBio #2	Mock #1	Mock #2	5minWnt3a #1	5minWnt3a #2	20minWnt3a #1***	20minWnt3a #2
Q92734	Protein TFG OS=Homo sapiens GN=TFG PE=1 SV=2	0	0	21	11	11	55	34	20
Q14789	Golgin subfamily B member 1 OS=Homo sapiens GN=GOLGB1 PE=1 SV=2	0	0	19	21	17	64	31	32
Q9C0C2	182 kDa tankyrase-1-binding protein OS=Homo sapiens GN=TNKS1BP1 PE=1 SV=3	0	0	29	25	18	71	28	26
Q7Z2K8	G protein-regulated inducer of neurite outgrowth 1 OS=Homo sapiens GN=GPRIN1 PE=1 SV=1	0	0	11	16	16	59	28	18
Q9Y6N7	Roundabout homolog 1 OS=Homo sapiens GN=ROBO1 PE=1 SV=1	0	0	13	13	18	58	27	23
Q86X29	Lipolysis-stimulated lipoprotein receptor OS=Homo sapiens GN=LSR PE=1 SV=4	0	2	16	19	13	37	20	14
P46821	Microtubule-associated protein 1B OS=Homo sapiens GN=MAP1B PE=1 SV=1	0	0	19	19	11	53	19	21
Q9UQB8	Brain-specific angiogenesis inhibitor 1-associated protein 2 OS=Homo sapiens GN=BAIAP2 PE=1 SV=1	0	0	16	15	16	49	19	14
Q9UDY2	Tight junction protein ZO-2 OS=Homo sapiens GN=TJP2 PE=1 SV=1	0	4	29	23	16	42	17	15
Q14847	LIM and SH3 domain protein 1 OS=Homo sapiens GN=LASP1 PE=1 SV=2	0	0	11	14	13	21	16	14
Q99996	A-kinase anchor protein 9 OS=Homo sapiens GN=AKAP9 PE=1 SV=3	0	14	81	38	3	20	16	6
Q04721	Neurogenic locus notch homolog protein 2 OS=Homo sapiens GN=NOTCH2 PE=1 SV=3	0	0	7	9	11	34	15	9
O14964	Hepatocyte growth factor-regulated tyrosine kinase substrate OS=Homo sapiens GN=HGS PE=1 SV=1	0	0	8	14	15	22	15	12
O00151	PDZ and LIM domain protein 1 OS=Homo sapiens GN=PDLIM1 PE=1 SV=4	0	2	8	9	7	19	15	11
P25054	Adenomatous polyposis coli protein OS=Homo sapiens GN=APC PE=1 SV=2	0	0	11	11	7	51	14	14
P23588	Eukaryotic translation initiation factor 4B OS=Homo sapiens GN=EIF4B PE=1 SV=2	0	0	8	10	7	34	14	12
O94855	Protein transport protein Sec24D OS=Homo sapiens GN=SEC24D PE=1 SV=2	0	0	11	13	12	28	14	15
P78310	Coxsackievirus and adenovirus receptor OS=Homo sapiens GN=CXADR PE=1 SV=1	0	0	10	10	3	20	14	8
O94979	Protein transport protein Sec31A OS=Homo sapiens GN=SEC31A PE=1 SV=3	0	3	16	13	12	38	13	16
Q96RT1	Protein LAP2 OS=Homo sapiens GN=ERBB2IP PE=1 SV=2	0	0	8	7	6	38	13	9
Q8IZP0	Abl interactor 1 OS=Homo sapiens GN=ABI1 PE=1 SV=4	0	0	7	6	7	22	13	7
Q96HC4	PDZ and LIM domain protein 5 OS=Homo sapiens GN=PDLIM5 PE=1 SV=4	0	2	9	8	8	21	13	8
O14974	Protein phosphatase 1 regulatory subunit 12A OS=Homo sapiens GN=PPP1R12A PE=1 SV=1	0	0	6	9	10	33	12	11
Q9UHR4	Brain-specific angiogenesis inhibitor 1-associated protein 2-like protein 1 OS=Homo sapiens GN=BAIAP2L1 PE=1 SV=2	0	0	9	9	9	26	12	8
Q9HD26	Golgi-associated PDZ and coiled-coil motif-containing protein OS=Homo sapiens GN=GOPC PE=1 SV=1	0	2	10	8	8	24	12	12
P19174	1-phosphatidylinositol-4,5-bisphosphate phosphodiesterase gamma-1 OS=Homo sapiens GN=PLCG1 PE=1 SV=1	0	0	12	7	2	24	12	10
O75116	Rho-associated protein kinase 2 OS=Homo sapiens GN=ROCK2 PE=1 SV=4	0	4	17	11	7	20	12	14
P47756	F-actin-capping protein subunit beta OS=Homo sapiens GN=CAPZB PE=1 SV=4	0	8	14	11	6	19	12	8
P30626	Sorcin OS=Homo sapiens GN=SRI PE=1 SV=1	0	0	8	10	9	9	12	9
Q9P0K7	Ankycorbin OS=Homo sapiens GN=RAI14 PE=1 SV=2	0	0	14	8	10	31	11	10
O14936	Peripheral plasma membrane protein CASK OS=Homo sapiens GN=CASK PE=1 SV=3	0	0	9	8	2	27	11	6
Q12959	Disks large homolog 1 OS=Homo sapiens GN=DLG1 PE=1 SV=2	0	0	9	10	8	25	11	14
Q8WXE0	Caskin-2 OS=Homo sapiens GN=CASKIN2 PE=1 SV=1	0	0	0	3	0	24	11	2
O96013	Serine/threonine-protein kinase PAK 4 OS=Homo sapiens GN=PAK4 PE=1 SV=1	0	3	11	7	3	20	11	8
P40222	Alpha-taxilin OS=Homo sapiens GN=TXLNA PE=1 SV=3	0	0	8	5	6	19	11	12
P54760	Ephrin type-B receptor 4 OS=Homo sapiens GN=EPHB4 PE=1 SV=2	0	2	6	7	5	19	11	11
Q96AY3	Peptidyl-prolyl cis-trans isomerase FKBP10 OS=Homo sapiens GN=FKBP10 PE=1 SV=1	0	0	12	7	3	18	11	10
O14641	Segment polarity protein dishevelled homolog DVL-2 OS=Homo sapiens GN=DVL2 PE=1 SV=1	0	5	6	3	2	18	11	6
P98172	Ephrin-B1 OS=Homo sapiens GN=EFNB1 PE=1 SV=1	0	0	10	9	6	11	11	8
Q5JRA6	Melanoma inhibitory activity protein 3 OS=Homo sapiens GN=MIA3 PE=1 SV=1	0	0	5	10	4	49	10	13
Q14118	Dystroglycan OS=Homo sapiens GN=DAG1 PE=1 SV=2	0	0	4	5	5	25	10	5
Q03001	Bullous pemphigoid antigen 1 OS=Homo sapiens GN=DST PE=1 SV=4	0	2	13	9	2	23	10	2
Q9UNF0	Protein kinase C and casein kinase substrate in neurons protein 2 OS=Homo sapiens GN=PACSIN2 PE=1 SV=2	0	0	9	6	5	21	10	9
Q05682	Caldesmon OS=Homo sapiens GN=CALD1 PE=1 SV=2	0	3	5	8	8	20	10	12
P07947	Proto-oncogene tyrosine-protein kinase Yes OS=Homo sapiens GN=YES1 PE=1 SV=3	0	0	12	6	11	19	10	7
Q15942	Zyxin OS=Homo sapiens GN=ZYX PE=1 SV=1	0	0	9	8	6	17	10	11
Q9Y5X1	Sorting nexin-9 OS=Homo sapiens GN=SNX9 PE=1 SV=1	0	2	8	8	2	16	10	6
Q99816	Tumor susceptibility gene 101 protein OS=Homo sapiens GN=TSG101 PE=1 SV=2	0	0	10	5	7	15	10	6
P62993	Growth factor receptor-bound protein 2 OS=Homo sapiens GN=GRB2 PE=1 SV=1	0	5	9	9	4	14	10	7
Q9UGP4	LIM domain-containing protein 1 OS=Homo sapiens GN=LIMD1 PE=1 SV=1	0	0	6	4	6	12	10	3
P60763	Ras-related C3 botulinum toxin substrate 3 OS=Homo sapiens GN=RAC3 PE=1 SV=1	0	4	4	7	7	10	10	7
Q7Z3T8	Zinc finger FYVE domain-containing protein 16 OS=Homo sapiens GN=ZFYVE16 PE=1 SV=2	0	0	10	2	4	26	9	6
Q9C0B5	Probable palmitoyltransferase ZDHHC5 OS=Homo sapiens GN=ZDHHC5 PE=1 SV=2	0	0	8	6	7	25	9	10
Q13464	Rho-associated protein kinase 1 OS=Homo sapiens GN=ROCK1 PE=1 SV=1	0	3	16	18	9	24	9	13
P46109	Crk-like protein OS=Homo sapiens GN=CRKL PE=1 SV=1	0	0	7	6	4	16	9	7
Q9UKY7	Protein CDV3 homolog OS=Homo sapiens GN=CDV3 PE=1 SV=1	0	0	7	5	3	16	9	9
Q6Y7W6	PERQ amino acid-rich with GYF domain-containing protein 2 OS=Homo sapiens GN=GIGYF2 PE=1 SV=1	0	4	8	6	0	16	9	6
Q7L7X3	Serine/threonine-protein kinase TAO1 OS=Homo sapiens GN=TAOK1 PE=1 SV=1	0	0	8	8	5	14	9	3
P06753	Tropomyosin alpha-3 chain OS=Homo sapiens GN=TPM3 PE=1 SV=1	0	3	2	7	2	13	9	9
Q9H910	Hematological and neurological expressed 1-like protein OS=Homo sapiens GN=HN1L PE=1 SV=1	0	0	4	6	7	11	9	9
P14314	Glucosidase 2 subunit beta OS=Homo sapiens GN=PRKCSH PE=1 SV=2	0	3	10	10	3	11	9	7
Q969T9	WW domain-binding protein 2 OS=Homo sapiens GN=WBP2 PE=1 SV=1	0	0	5	6	6	9	9	8
P18669	Phosphoglycerate mutase 1 OS=Homo sapiens GN=PGAM1 PE=1 SV=2	0	5	9	5	4	8	9	6
Q6WCQ1	Myosin phosphatase Rho-interacting protein OS=Homo sapiens GN=MPRIP PE=1 SV=3	0	0	13	13	8	27	8	9
Q12929	Epidermal growth factor receptor kinase substrate 8 OS=Homo sapiens GN=EPS8 PE=1 SV=1	0	0	8	6	6	26	8	9
Q9BY89	Uncharacterized protein KIAA1671 OS=Homo sapiens GN=KIAA1671 PE=1 SV=2	0	0	9	4	6	26	8	6
Q8NDI1	EH domain-binding protein 1 OS=Homo sapiens GN=EHBP1 PE=1 SV=3	0	0	6	6	4	26	8	8
P04626	Receptor tyrosine-protein kinase erbB-2 OS=Homo sapiens GN=ERBB2 PE=1 SV=1	0	0	5	3	4	24	8	5
O95817	BAG family molecular chaperone regulator 3 OS=Homo sapiens GN=BAG3 PE=1 SV=3	0	0	6	7	5	20	8	9
O94804	Serine/threonine-protein kinase 10 OS=Homo sapiens GN=STK10 PE=1 SV=1	0	0	6	6	7	18	8	5
Q9ULV4	Coronin-1C OS=Homo sapiens GN=CORO1C PE=1 SV=1	0	6	16	10	5	18	8	8
A0AVT1	Ubiquitin-like modifier-activating enzyme 6 OS=Homo sapiens GN=UBA6 PE=1 SV=1	0	3	10	8	6	16	8	11
Q9H3P7	Golgi resident protein GCP60 OS=Homo sapiens GN=ACBD3 PE=1 SV=4	0	0	11	9	4	15	8	7
O95721	Synaptosomal-associated protein 29 OS=Homo sapiens GN=SNAP29 PE=1 SV=1	0	0	3	3	6	14	8	6
Q53EZ4	Centrosomal protein of 55 kDa OS=Homo sapiens GN=CEP55 PE=1 SV=2	0	4	13	6	4	13	8	5
Q92804	TATA-binding protein-associated factor 2N OS=Homo sapiens GN=TAF15 PE=1 SV=1	0	2	5	4	7	12	8	6
Q13332	Receptor-type tyrosine-protein phosphatase S OS=Homo sapiens GN=PTPRS PE=1 SV=2	0	0	4	6	4	12	8	6
Q8TAA9	Vang-like protein 1 OS=Homo sapiens GN=VANGL1 PE=1 SV=1	0	0	4	6	4	11	8	3
Q16181	Septin-7 OS=Homo sapiens GN=SEPT7 PE=1 SV=2	0	3	7	10	3	11	8	8
Q99439	Calponin-2 OS=Homo sapiens GN=CNN2 PE=1 SV=4	0	0	4	7	8	9	8	8
Q8NE01	Metal transporter CNNM3 OS=Homo sapiens GN=CNNM3 PE=1 SV=1	0	0	2	3	3	9	8	3
P45974	Ubiquitin carboxyl-terminal hydrolase 5 OS=Homo sapiens GN=USP5 PE=1 SV=2	0	4	14	8	3	9	8	10
P15151	Poliovirus receptor OS=Homo sapiens GN=PVR PE=1 SV=2	0	0	2	3	2	7	8	2
Q86UE4	Protein LYRIC OS=Homo sapiens GN=MTDH PE=1 SV=2	0	6	6	6	4	3	8	13
O00268	Transcription initiation factor TFIID subunit 4 OS=Homo sapiens GN=TAF4 PE=1 SV=2	0	0	4	6	3	0	8	8
Q15293	Reticulocalbin-1 OS=Homo sapiens GN=RCN1 PE=1 SV=1	0	0	6	10	7	34	7	11
Q92625	Ankyrin repeat and SAM domain-containing protein 1A OS=Homo sapiens GN=ANKS1A PE=1 SV=4	0	2	12	4	2	20	7	7
Q16625	Occludin OS=Homo sapiens GN=OCLN PE=1 SV=1	0	0	8	9	8	19	7	12
Q12907	Vesicular integral-membrane protein VIP36 OS=Homo sapiens GN=LMAN2 PE=1 SV=1	0	0	4	6	7	17	7	7
Q9NYB9	Abl interactor 2 OS=Homo sapiens GN=ABI2 PE=1 SV=1	0	0	4	3	6	15	7	4
Q15398	Disks large-associated protein 5 OS=Homo sapiens GN=DLGAP5 PE=1 SV=2	0	0	2	4	2	15	7	2
Q07866	Kinesin light chain 1 OS=Homo sapiens GN=KLC1 PE=1 SV=2	0	0	6	7	7	14	7	9
P82094	TATA element modulatory factor OS=Homo sapiens GN=TMF1 PE=1 SV=2	0	0	0	4	4	14	7	5
Q96J84	Kin of IRRE-like protein 1 OS=Homo sapiens GN=KIRREL PE=1 SV=2	0	0	6	4	4	13	7	8
P11233	Ras-related protein Ral-A OS=Homo sapiens GN=RALA PE=1 SV=1	0	0	8	7	3	13	7	10
Q9NQX3	Gephyrin OS=Homo sapiens GN=GPHN PE=1 SV=1	0	0	8	7	4	12	7	8
Q13443	Disintegrin and metalloproteinase domain-containing protein 9 OS=Homo sapiens GN=ADAM9 PE=1 SV=1	0	0	4	5	4	10	7	6
Q06323	Proteasome activator complex subunit 1 OS=Homo sapiens GN=PSME1 PE=1 SV=1	0	0	4	5	3	10	7	9
O15020	Spectrin beta chain, brain 2 OS=Homo sapiens GN=SPTBN2 PE=1 SV=2	0	8	34	9	3	9	7	3
P67936	Tropomyosin alpha-4 chain OS=Homo sapiens GN=TPM4 PE=1 SV=3	0	2	2	3	0	9	7	8
P61020	Ras-related protein Rab-5B OS=Homo sapiens GN=RAB5B PE=1 SV=1	0	2	6	6	5	7	7	6
Q14257	Reticulocalbin-2 OS=Homo sapiens GN=RCN2 PE=1 SV=1	0	0	2	2	2	7	7	4
Q13428	Treacle protein OS=Homo sapiens GN=TCOF1 PE=1 SV=2	0	3	4	8	5	4	7	8
O95292	Vesicle-associated membrane protein-associated protein B/C OS=Homo sapiens GN=VAPB PE=1 SV=3	0	2	7	5	2	4	7	9
Q9NTJ5	Phosphatidylinositide phosphatase SAC1 OS=Homo sapiens GN=SACM1L PE=1 SV=2	0	0	5	3	0	4	7	8
Q14318	Peptidyl-prolyl cis-trans isomerase FKBP8 OS=Homo sapiens GN=FKBP8 PE=1 SV=2	0	2	6	0	0	4	7	9
Q5T6F2	Ubiquitin-associated protein 2 OS=Homo sapiens GN=UBAP2 PE=1 SV=1	0	0	5	5	5	25	6	7
Q9UPQ9	Trinucleotide repeat-containing gene 6B protein OS=Homo sapiens GN=TNRC6B PE=1 SV=4	0	0	4	7	3	24	6	9
O75044	SLIT-ROBO Rho GTPase-activating protein 2 OS=Homo sapiens GN=SRGAP2 PE=1 SV=2	0	0	6	9	4	23	6	7
Q9UHB6	LIM domain and actin-binding protein 1 OS=Homo sapiens GN=LIMA1 PE=1 SV=1	0	0	6	6	5	22	6	11
O00459	Phosphatidylinositol 3-kinase regulatory subunit beta OS=Homo sapiens GN=PIK3R2 PE=1 SV=1	0	0	6	6	4	22	6	2
Q15654	Thyroid receptor-interacting protein 6 OS=Homo sapiens GN=TRIP6 PE=1 SV=3	0	0	4	4	3	19	6	6
Q9NUQ3	Gamma-taxilin OS=Homo sapiens GN=TXLNG PE=1 SV=2	0	0	5	3	4	18	6	9
Q86UK7	Zinc finger protein 598 OS=Homo sapiens GN=ZNF598 PE=1 SV=1	0	4	7	8	2	18	6	10
O43847	Nardilysin OS=Homo sapiens GN=NRD1 PE=1 SV=2	0	0	4	6	3	15	6	9
Q96L92	Sorting nexin-27 OS=Homo sapiens GN=SNX27 PE=1 SV=2	0	0	10	6	0	15	6	3
Q6GQQ9	OTU domain-containing protein 7B OS=Homo sapiens GN=OTUD7B PE=1 SV=1	0	0	4	4	4	14	6	4
O60271	C-Jun-amino-terminal kinase-interacting protein 4 OS=Homo sapiens GN=SPAG9 PE=1 SV=4	0	0	8	7	3	13	6	4
P06241	Tyrosine-protein kinase Fyn OS=Homo sapiens GN=FYN PE=1 SV=3	0	0	8	4	8	12	6	6
Q06203	Amidophosphoribosyltransferase OS=Homo sapiens GN=PPAT PE=1 SV=1	0	0	7	8	6	12	6	7
P30480	HLA class I histocompatibility antigen, B-42 alpha chain OS=Homo sapiens GN=HLA-B PE=1 SV=1	0	5	3	0	4	12	6	0
Q9UNZ2	NSFL1 cofactor p47 OS=Homo sapiens GN=NSFL1C PE=1 SV=2	0	0	6	4	4	11	6	7
P30460	HLA class I histocompatibility antigen, B-8 alpha chain OS=Homo sapiens GN=HLA-B PE=1 SV=1	0	5	3	0	4	11	6	5
P30462	HLA class I histocompatibility antigen, B-14 alpha chain OS=Homo sapiens GN=HLA-B PE=1 SV=1	0	0	3	0	4	11	6	0
Q99961	Endophilin-A2 OS=Homo sapiens GN=SH3GL1 PE=1 SV=1	0	0	4	5	3	10	6	6
Q92783	Signal transducing adapter molecule 1 OS=Homo sapiens GN=STAM PE=1 SV=3	0	0	4	4	5	9	6	7
Q29940	HLA class I histocompatibility antigen, B-59 alpha chain OS=Homo sapiens GN=HLA-B PE=2 SV=1	0	0	0	0	4	9	6	0
Q99717	Mothers against decapentaplegic homolog 5 OS=Homo sapiens GN=SMAD5 PE=1 SV=1	0	0	4	4	4	9	6	2
Q8N6T3	ADP-ribosylation factor GTPase-activating protein 1 OS=Homo sapiens GN=ARFGAP1 PE=1 SV=2	0	2	3	4	4	9	6	4
P30493	HLA class I histocompatibility antigen, B-55 alpha chain OS=Homo sapiens GN=HLA-B PE=1 SV=1	0	0	0	0	4	9	6	0
Q13190	Syntaxin-5 OS=Homo sapiens GN=STX5 PE=1 SV=2	0	2	5	3	2	9	6	6
P28838	Cytosol aminopeptidase OS=Homo sapiens GN=LAP3 PE=1 SV=3	0	2	12	5	3	8	6	5
O60333	Kinesin-like protein KIF1B OS=Homo sapiens GN=KIF1B PE=1 SV=5	0	2	10	4	2	8	6	4
Q01813	6-phosphofructokinase type C OS=Homo sapiens GN=PFKP PE=1 SV=2	0	5	3	6	0	8	6	12
Q9NS86	LanC-like protein 2 OS=Homo sapiens GN=LANCL2 PE=1 SV=1	0	0	5	3	3	7	6	3
O43776	Asparaginyl-tRNA synthetase, cytoplasmic OS=Homo sapiens GN=NARS PE=1 SV=1	0	0	0	0	0	7	6	10
O75330	Hyaluronan mediated motility receptor OS=Homo sapiens GN=HMMR PE=1 SV=2	0	0	2	0	0	7	6	3
Q86Y82	Syntaxin-12 OS=Homo sapiens GN=STX12 PE=1 SV=1	0	0	6	5	5	6	6	6
P62820	Ras-related protein Rab-1A OS=Homo sapiens GN=RAB1A PE=1 SV=3	0	4	2	3	2	5	6	4
Q9H3N1	Thioredoxin-related transmembrane protein 1 OS=Homo sapiens GN=TMX1 PE=1 SV=1	0	0	2	3	5	4	6	6
P54727	UV excision repair protein RAD23 homolog B OS=Homo sapiens GN=RAD23B PE=1 SV=1	0	0	3	3	5	4	6	7
Q9P0L0	Vesicle-associated membrane protein-associated protein A OS=Homo sapiens GN=VAPA PE=1 SV=3	0	6	5	4	3	4	6	4
Q6P1X5	Transcription initiation factor TFIID subunit 2 OS=Homo sapiens GN=TAF2 PE=1 SV=3	0	0	4	3	4	2	6	5
Q9H792	Tyrosine-protein kinase SgK269 OS=Homo sapiens GN=SGK269 PE=1 SV=4	0	0	8	9	5	38	5	10
Q8IUD2	ELKS/Rab6-interacting/CAST family member 1 OS=Homo sapiens GN=ERC1 PE=1 SV=1	0	0	4	10	3	24	5	7
Q13480	GRB2-associated-binding protein 1 OS=Homo sapiens GN=GAB1 PE=1 SV=2	0	0	3	5	7	20	5	7
Q58EX2	Protein sidekick-2 OS=Homo sapiens GN=SDK2 PE=1 SV=2	0	0	4	3	7	19	5	2
Q9UBC2	Epidermal growth factor receptor substrate 15-like 1 OS=Homo sapiens GN=EPS15L1 PE=1 SV=1	0	0	5	5	5	19	5	4
Q8IZ21	Phosphatase and actin regulator 4 OS=Homo sapiens GN=PHACTR4 PE=1 SV=1	0	0	2	2	2	18	5	0
Q9BS26	Endoplasmic reticulum resident protein 44 OS=Homo sapiens GN=ERP44 PE=1 SV=1	0	0	10	11	7	17	5	11
Q9BZF9	Uveal autoantigen with coiled-coil domains and ankyrin repeats OS=Homo sapiens GN=UACA PE=1 SV=2	0	0	11	5	4	17	5	2
Q04656	Copper-transporting ATPase 1 OS=Homo sapiens GN=ATP7A PE=1 SV=3	0	0	2	5	2	17	5	4
Q9UBH6	Xenotropic and polytropic retrovirus receptor 1 OS=Homo sapiens GN=XPR1 PE=1 SV=1	0	0	4	3	6	16	5	5
Q9Y597	BTB/POZ domain-containing protein KCTD3 OS=Homo sapiens GN=KCTD3 PE=1 SV=2	0	0	0	3	0	16	5	2
Q9P2B4	CTTNBP2 N-terminal-like protein OS=Homo sapiens GN=CTTNBP2NL PE=1 SV=2	0	0	0	0	0	16	5	3
Q86YS7	Uncharacterized protein KIAA0528 OS=Homo sapiens GN=KIAA0528 PE=1 SV=1	0	0	0	2	2	15	5	4
P62070	Ras-related protein R-Ras2 OS=Homo sapiens GN=RRAS2 PE=1 SV=1	0	2	3	5	4	13	5	4
Q9UMX5	Neudesin OS=Homo sapiens GN=NENF PE=1 SV=1	0	0	3	5	4	13	5	5
Q13642	Four and a half LIM domains protein 1 OS=Homo sapiens GN=FHL1 PE=1 SV=4	0	0	6	4	6	12	5	5
Q8IXW5	Putative RNA polymerase II subunit B1 CTD phosphatase RPAP2 OS=Homo sapiens GN=RPAP2 PE=1 SV=1	0	2	7	7	4	12	5	5
Q16204	Coiled-coil domain-containing protein 6 OS=Homo sapiens GN=CCDC6 PE=1 SV=2	0	0	3	2	3	12	5	5
Q04864	Proto-oncogene c-Rel OS=Homo sapiens GN=REL PE=1 SV=1	0	0	0	3	2	12	5	0
Q9Y4J8	Dystrobrevin alpha OS=Homo sapiens GN=DTNA PE=1 SV=2	0	0	4	3	2	12	5	2
P16188	HLA class I histocompatibility antigen, A-30 alpha chain OS=Homo sapiens GN=HLA-A PE=1 SV=2	0	0	2	6	0	12	5	6
O00170	AH receptor-interacting protein OS=Homo sapiens GN=AIP PE=1 SV=2	0	2	6	6	0	12	5	3
P12931	Proto-oncogene tyrosine-protein kinase Src OS=Homo sapiens GN=SRC PE=1 SV=3	0	0	7	4	7	11	5	3
Q9ULF5	Zinc transporter ZIP10 OS=Homo sapiens GN=SLC39A10 PE=1 SV=2	0	0	0	7	5	11	5	2
Q8ND24	RING finger protein 214 OS=Homo sapiens GN=RNF214 PE=1 SV=2	0	0	2	2	4	10	5	6
P62745	Rho-related GTP-binding protein RhoB OS=Homo sapiens GN=RHOB PE=1 SV=1	0	0	5	5	4	10	5	6
Q9H6T3	RNA polymerase II-associated protein 3 OS=Homo sapiens GN=RPAP3 PE=1 SV=2	0	3	3	3	2	10	5	6
P28676	Grancalcin OS=Homo sapiens GN=GCA PE=1 SV=2	0	0	0	3	0	10	5	4
P50148	Guanine nucleotide-binding protein G(q) subunit alpha OS=Homo sapiens GN=GNAQ PE=1 SV=4	0	3	4	5	2	9	5	5
P49321	Nuclear autoantigenic sperm protein OS=Homo sapiens GN=NASP PE=1 SV=2	0	7	6	6	5	8	5	10
Q96HE7	ERO1-like protein alpha OS=Homo sapiens GN=ERO1L PE=1 SV=2	0	2	0	3	3	8	5	2
P17302	Gap junction alpha-1 protein OS=Homo sapiens GN=GJA1 PE=1 SV=2	0	0	15	7	2	8	5	0
Q9UL54	Serine/threonine-protein kinase TAO2 OS=Homo sapiens GN=TAOK2 PE=1 SV=2	0	2	4	3	0	8	5	0
Q9H0W5	Coiled-coil domain-containing protein 8 OS=Homo sapiens GN=CCDC8 PE=1 SV=2	0	0	3	3	0	8	5	8
Q96P47	Arf-GAP with GTPase, ANK repeat and PH domain-containing protein 3 OS=Homo sapiens GN=AGAP3 PE=1 SV=2	0	4	5	4	5	7	5	5
P01116	GTPase KRas OS=Homo sapiens GN=KRAS PE=1 SV=1	0	0	3	4	4	7	5	6
Q01433	AMP deaminase 2 OS=Homo sapiens GN=AMPD2 PE=1 SV=2	0	0	5	6	3	7	5	6
Q969H8	UPF0556 protein C19orf10 OS=Homo sapiens GN=C19orf10 PE=1 SV=1	0	0	0	4	3	7	5	6
P49589	Cysteinyl-tRNA synthetase, cytoplasmic OS=Homo sapiens GN=CARS PE=1 SV=3	0	0	3	0	0	7	5	2
O00560	Syntenin-1 OS=Homo sapiens GN=SDCBP PE=1 SV=1	0	2	3	2	0	7	5	3
Q9BR76	Coronin-1B OS=Homo sapiens GN=CORO1B PE=1 SV=1	0	0	8	3	2	6	5	4
Q6P2H3	Coiled-coil domain-containing protein 21 OS=Homo sapiens GN=CCDC21 PE=1 SV=1	0	2	2	3	2	6	5	3
Q8ND83	SLAIN motif-containing protein 1 OS=Homo sapiens GN=SLAIN1 PE=1 SV=3	0	2	3	2	0	6	5	2
Q6RW13	Type-1 angiotensin II receptor-associated protein OS=Homo sapiens GN=AGTRAP PE=1 SV=1	0	0	0	0	0	6	5	0
Q9UMY4	Sorting nexin-12 OS=Homo sapiens GN=SNX12 PE=1 SV=3	0	0	3	3	5	5	5	5
Q9NP79	Vacuolar protein sorting-associated protein VTA1 homolog OS=Homo sapiens GN=VTA1 PE=1 SV=1	0	0	3	3	4	5	5	5
P62316	Small nuclear ribonucleoprotein Sm D2 OS=Homo sapiens GN=SNRPD2 PE=1 SV=1	0	2	5	4	4	5	5	4
P13987	CD59 glycoprotein OS=Homo sapiens GN=CD59 PE=1 SV=1	0	0	6	8	4	5	5	3
Q9UGI8	Testin OS=Homo sapiens GN=TES PE=1 SV=1	0	0	5	6	3	5	5	3
O14950	Myosin regulatory light chain 12B OS=Homo sapiens GN=MYL12B PE=1 SV=2	0	5	3	5	3	5	5	5
P19105	Myosin regulatory light chain 12A OS=Homo sapiens GN=MYL12A PE=1 SV=2	0	5	3	5	3	5	5	5
Q93050	V-type proton ATPase 116 kDa subunit a isoform 1 OS=Homo sapiens GN=ATP6V0A1 PE=1 SV=3	0	6	10	6	0	5	5	0
Q9HBK9	Arsenite methyltransferase OS=Homo sapiens GN=AS3MT PE=1 SV=3	0	0	4	3	0	5	5	3
Q9UHQ9	NADH-cytochrome b5 reductase 1 OS=Homo sapiens GN=CYB5R1 PE=1 SV=1	0	0	4	4	4	4	5	3
P63220	40S ribosomal protein S21 OS=Homo sapiens GN=RPS21 PE=1 SV=1	0	5	4	5	4	4	5	5
Q14156	Protein EFR3 homolog A OS=Homo sapiens GN=EFR3A PE=1 SV=2	0	2	8	4	3	4	5	2
O75347	Tubulin-specific chaperone A OS=Homo sapiens GN=TBCA PE=1 SV=3	0	0	0	3	3	4	5	6
P48739	Phosphatidylinositol transfer protein beta isoform OS=Homo sapiens GN=PITPNB PE=1 SV=2	0	7	12	5	0	4	5	5
P33240	Cleavage stimulation factor subunit 2 OS=Homo sapiens GN=CSTF2 PE=1 SV=1	0	2	0	2	0	4	5	7
Q9H0U4	Ras-related protein Rab-1B OS=Homo sapiens GN=RAB1B PE=1 SV=1	0	0	4	2	2	3	5	0
Q9Y6E2	Basic leucine zipper and W2 domain-containing protein 2 OS=Homo sapiens GN=BZW2 PE=1 SV=1	0	2	4	3	0	2	5	3
O75367	Core histone macro-H2A.1 OS=Homo sapiens GN=H2AFY PE=1 SV=4	0	6	4	0	5	0	5	0
Q86XP3	ATP-dependent RNA helicase DDX42 OS=Homo sapiens GN=DDX42 PE=1 SV=1	0	6	4	4	2	0	5	2
Q6ZU80	Uncharacterized protein C14orf145 OS=Homo sapiens GN=C14orf145 PE=1 SV=2	0	19	53	20	0	0	5	0
Q9P206	Uncharacterized protein KIAA1522 OS=Homo sapiens GN=KIAA1522 PE=1 SV=2	0	0	3	3	3	29	4	4
Q5JSH3	WD repeat-containing protein 44 OS=Homo sapiens GN=WDR44 PE=1 SV=1	0	0	5	11	7	27	4	12
P40818	Ubiquitin carboxyl-terminal hydrolase 8 OS=Homo sapiens GN=USP8 PE=1 SV=1	0	2	5	0	2	19	4	3
Q96S66	Chloride channel CLIC-like protein 1 OS=Homo sapiens GN=CLCC1 PE=1 SV=1	0	4	7	5	6	15	4	7
Q32MZ4	Leucine-rich repeat flightless-interacting protein 1 OS=Homo sapiens GN=LRRFIP1 PE=1 SV=2	0	0	3	2	3	14	4	8
Q9Y5K6	CD2-associated protein OS=Homo sapiens GN=CD2AP PE=1 SV=1	0	0	4	6	0	14	4	3
Q8N3F8	MICAL-like protein 1 OS=Homo sapiens GN=MICALL1 PE=1 SV=2	0	0	0	3	0	14	4	4
Q12802	A-kinase anchor protein 13 OS=Homo sapiens GN=AKAP13 PE=1 SV=2	0	3	7	4	0	14	4	3
Q92692	Poliovirus receptor-related protein 2 OS=Homo sapiens GN=PVRL2 PE=1 SV=1	0	0	5	4	6	13	4	7
P05556	Integrin beta-1 OS=Homo sapiens GN=ITGB1 PE=1 SV=2	0	0	4	6	5	13	4	7
O00161	Synaptosomal-associated protein 23 OS=Homo sapiens GN=SNAP23 PE=1 SV=1	0	0	5	6	5	13	4	7
O75886	Signal transducing adapter molecule 2 OS=Homo sapiens GN=STAM2 PE=1 SV=1	0	0	4	6	3	12	4	5
Q5T5U3	Rho GTPase-activating protein 21 OS=Homo sapiens GN=ARHGAP21 PE=1 SV=1	0	0	3	5	2	12	4	3
Q15154	Pericentriolar material 1 protein OS=Homo sapiens GN=PCM1 PE=1 SV=3	0	0	4	3	2	11	4	0
Q86W92	Liprin-beta-1 OS=Homo sapiens GN=PPFIBP1 PE=1 SV=2	0	4	2	4	0	11	4	0
Q99614	Tetratricopeptide repeat protein 1 OS=Homo sapiens GN=TTC1 PE=1 SV=1	0	0	0	5	3	10	4	5
Q14141	Septin-6 OS=Homo sapiens GN=SEPT6 PE=1 SV=4	0	3	8	4	2	10	4	5
Q92569	Phosphatidylinositol 3-kinase regulatory subunit gamma OS=Homo sapiens GN=PIK3R3 PE=1 SV=1	0	3	2	4	0	10	4	3
P30499	HLA class I histocompatibility antigen, Cw-1 alpha chain OS=Homo sapiens GN=HLA-C PE=2 SV=1	0	0	2	0	0	10	4	4
O95297	Myelin protein zero-like protein 1 OS=Homo sapiens GN=MPZL1 PE=1 SV=1	0	0	2	8	6	9	4	6
P21266	Glutathione S-transferase Mu 3 OS=Homo sapiens GN=GSTM3 PE=1 SV=3	0	0	4	3	5	9	4	4
Q92997	Segment polarity protein dishevelled homolog DVL-3 OS=Homo sapiens GN=DVL3 PE=1 SV=2	0	2	0	3	4	9	4	6
O75083	WD repeat-containing protein 1 OS=Homo sapiens GN=WDR1 PE=1 SV=4	0	3	5	4	3	9	4	7
Q6ZWJ1	Syntaxin-binding protein 4 OS=Homo sapiens GN=STXBP4 PE=1 SV=1	0	0	3	4	3	9	4	2
Q13561	Dynactin subunit 2 OS=Homo sapiens GN=DCTN2 PE=1 SV=4	0	0	2	4	2	9	4	7
P29144	Tripeptidyl-peptidase 2 OS=Homo sapiens GN=TPP2 PE=1 SV=4	0	3	0	4	2	9	4	10
Q9NP61	ADP-ribosylation factor GTPase-activating protein 3 OS=Homo sapiens GN=ARFGAP3 PE=1 SV=1	0	0	4	4	0	9	4	4
Q96R06	Sperm-associated antigen 5 OS=Homo sapiens GN=SPAG5 PE=1 SV=2	0	0	7	4	0	9	4	3
O60664	Perilipin-3 OS=Homo sapiens GN=PLIN3 PE=1 SV=2	0	0	2	2	0	9	4	2
Q9H0B6	Kinesin light chain 2 OS=Homo sapiens GN=KLC2 PE=1 SV=1	0	0	2	4	3	8	4	4
P01111	GTPase NRas OS=Homo sapiens GN=NRAS PE=1 SV=1	0	0	4	4	3	8	4	4
P30086	Phosphatidylethanolamine-binding protein 1 OS=Homo sapiens GN=PEBP1 PE=1 SV=3	0	4	3	0	0	8	4	5
Q5TFE4	5'-nucleotidase domain-containing protein 1 OS=Homo sapiens GN=NT5DC1 PE=1 SV=1	0	3	3	2	0	8	4	3
Q9HC38	Glyoxalase domain-containing protein 4 OS=Homo sapiens GN=GLOD4 PE=1 SV=1	0	0	3	4	6	7	4	3
P16333	Cytoplasmic protein NCK1 OS=Homo sapiens GN=NCK1 PE=1 SV=1	0	0	3	2	4	7	4	5
P47712	Cytosolic phospholipase A2 OS=Homo sapiens GN=PLA2G4A PE=1 SV=1	0	0	5	2	3	7	4	3
Q13433	Zinc transporter ZIP6 OS=Homo sapiens GN=SLC39A6 PE=1 SV=3	0	0	3	0	3	7	4	2
Q04206	Transcription factor p65 OS=Homo sapiens GN=RELA PE=1 SV=2	0	0	4	2	3	7	4	4
Q9NVA2	Septin-11 OS=Homo sapiens GN=SEPT11 PE=1 SV=3	0	2	7	5	2	7	4	6
Q16527	Cysteine and glycine-rich protein 2 OS=Homo sapiens GN=CSRP2 PE=1 SV=3	0	0	2	6	2	7	4	7
Q96RF0	Sorting nexin-18 OS=Homo sapiens GN=SNX18 PE=1 SV=2	0	0	0	0	0	7	4	4
P30533	Alpha-2-macroglobulin receptor-associated protein OS=Homo sapiens GN=LRPAP1 PE=1 SV=1	0	0	0	3	0	7	4	2
Q9UNE7	STIP1 homology and U box-containing protein 1 OS=Homo sapiens GN=STUB1 PE=1 SV=2	0	0	2	3	0	7	4	4
P41440	Folate transporter 1 OS=Homo sapiens GN=SLC19A1 PE=1 SV=3	0	0	0	2	3	6	4	3
Q8WU79	Stromal membrane-associated protein 2 OS=Homo sapiens GN=SMAP2 PE=1 SV=1	0	0	5	3	3	6	4	4
O15400	Syntaxin-7 OS=Homo sapiens GN=STX7 PE=1 SV=4	0	0	3	2	3	6	4	7
Q9BV57	1,2-dihydroxy-3-keto-5-methylthiopentene dioxygenase OS=Homo sapiens GN=ADI1 PE=1 SV=1	0	0	4	3	0	6	4	4
O75153	Protein KIAA0664 OS=Homo sapiens GN=KIAA0664 PE=1 SV=2	0	0	12	7	0	6	4	4
Q9UBV8	Peflin OS=Homo sapiens GN=PEF1 PE=1 SV=1	0	0	0	3	3	5	4	4
Q13505	Metaxin-1 OS=Homo sapiens GN=MTX1 PE=1 SV=2	0	4	0	2	3	5	4	3
P00390	Glutathione reductase, mitochondrial OS=Homo sapiens GN=GSR PE=1 SV=2	0	0	3	3	2	5	4	0
Q92530	Proteasome inhibitor PI31 subunit OS=Homo sapiens GN=PSMF1 PE=1 SV=2	0	2	5	3	0	5	4	3
Q8WU90	Zinc finger CCCH domain-containing protein 15 OS=Homo sapiens GN=ZC3H15 PE=1 SV=1	0	4	3	2	0	5	4	3
Q12840	Kinesin heavy chain isoform 5A OS=Homo sapiens GN=KIF5A PE=1 SV=2	0	0	7	3	0	5	4	0
Q9H3Z4	DnaJ homolog subfamily C member 5 OS=Homo sapiens GN=DNAJC5 PE=1 SV=1	0	0	3	2	2	4	4	0
Q5VU43	Myomegalin OS=Homo sapiens GN=PDE4DIP PE=2 SV=1	0	0	4	2	2	4	4	0
P46926	Glucosamine-6-phosphate isomerase 1 OS=Homo sapiens GN=GNPDA1 PE=1 SV=1	0	0	5	0	2	4	4	2
Q9Y371	Endophilin-B1 OS=Homo sapiens GN=SH3GLB1 PE=1 SV=1	0	0	2	3	2	4	4	4
Q8WUW1	Probable protein BRICK1 OS=Homo sapiens GN=C3orf10 PE=1 SV=1	0	0	2	3	0	4	4	4
Q9H0K1	Serine/threonine-protein kinase SIK2 OS=Homo sapiens GN=SIK2 PE=1 SV=1	0	2	0	2	0	4	4	0
O75794	Cell division cycle protein 123 homolog OS=Homo sapiens GN=CDC123 PE=1 SV=1	0	0	5	0	0	4	4	2
P62841	40S ribosomal protein S15 OS=Homo sapiens GN=RPS15 PE=1 SV=2	0	3	3	4	2	3	4	5
O15066	Kinesin-like protein KIF3B OS=Homo sapiens GN=KIF3B PE=1 SV=1	0	0	3	0	0	3	4	0
Q9H9H4	Vacuolar protein sorting-associated protein 37B OS=Homo sapiens GN=VPS37B PE=1 SV=1	0	0	0	0	0	3	4	0
P16104	Histone H2A.x OS=Homo sapiens GN=H2AFX PE=1 SV=2	0	4	2	3	7	2	4	0
Q9Y388	RNA-binding motif protein, X-linked 2 OS=Homo sapiens GN=RBMX2 PE=1 SV=2	0	0	2	3	5	2	4	4
Q9Y5X3	Sorting nexin-5 OS=Homo sapiens GN=SNX5 PE=1 SV=1	0	0	4	3	2	2	4	0
P62330	ADP-ribosylation factor 6 OS=Homo sapiens GN=ARF6 PE=1 SV=2	0	6	2	0	2	2	4	2
O75915	PRA1 family protein 3 OS=Homo sapiens GN=ARL6IP5 PE=1 SV=1	0	2	3	2	2	2	4	2
P11388	DNA topoisomerase 2-alpha OS=Homo sapiens GN=TOP2A PE=1 SV=3	0	5	6	2	2	2	4	0
Q96C19	EF-hand domain-containing protein D2 OS=Homo sapiens GN=EFHD2 PE=1 SV=1	0	0	3	0	2	2	4	4
Q9HCE1	Putative helicase MOV-10 OS=Homo sapiens GN=MOV10 PE=1 SV=2	0	4	3	2	0	2	4	3
O43765	Small glutamine-rich tetratricopeptide repeat-containing protein alpha OS=Homo sapiens GN=SGTA PE=1 SV=1	0	0	2	2	0	2	4	2
Q13573	SNW domain-containing protein 1 OS=Homo sapiens GN=SNW1 PE=1 SV=1	0	0	0	5	0	2	4	5
P14635	G2/mitotic-specific cyclin-B1 OS=Homo sapiens GN=CCNB1 PE=1 SV=1	0	0	3	0	0	2	4	2
Q8WZA9	Immunity-related GTPase family Q protein OS=Homo sapiens GN=IRGQ PE=1 SV=1	0	0	3	0	0	2	4	2
P13798	Acylamino-acid-releasing enzyme OS=Homo sapiens GN=APEH PE=1 SV=4	0	0	0	2	0	2	4	4
P30495	HLA class I histocompatibility antigen, B-56 alpha chain OS=Homo sapiens GN=HLA-B PE=2 SV=1	0	0	0	0	4	0	4	0
O75947	ATP synthase subunit d, mitochondrial OS=Homo sapiens GN=ATP5H PE=1 SV=3	0	0	0	3	3	0	4	4
P28074	Proteasome subunit beta type-5 OS=Homo sapiens GN=PSMB5 PE=1 SV=3	0	3	4	2	3	0	4	6
O95182	NADH dehydrogenase [ubiquinone] 1 alpha subcomplex subunit 7 OS=Homo sapiens GN=NDUFA7 PE=1 SV=3	0	0	0	0	0	0	4	0
Q8N4C6	Ninein OS=Homo sapiens GN=NIN PE=1 SV=3	0	8	47	16	0	0	4	0
Q5JRX3	Presequence protease, mitochondrial OS=Homo sapiens GN=PITRM1 PE=1 SV=2	0	6	5	2	0	0	4	0
Q9NUY8	TBC1 domain family member 23 OS=Homo sapiens GN=TBC1D23 PE=1 SV=2	0	0	0	0	0	0	4	0
P49848	Transcription initiation factor TFIID subunit 6 OS=Homo sapiens GN=TAF6 PE=1 SV=1	0	0	0	3	0	0	4	3
P42126	3,2-trans-enoyl-CoA isomerase, mitochondrial OS=Homo sapiens GN=DCI PE=1 SV=1	0	3	0	2	0	0	4	5
Q8IXI1	Mitochondrial Rho GTPase 2 OS=Homo sapiens GN=RHOT2 PE=1 SV=2	0	2	4	0	0	0	4	0
Q70E73	Ras-associated and pleckstrin homology domains-containing protein 1 OS=Homo sapiens GN=RAPH1 PE=1 SV=3	0	0	6	5	4	24	3	9
P56945	Breast cancer anti-estrogen resistance protein 1 OS=Homo sapiens GN=BCAR1 PE=1 SV=2	0	0	0	2	2	18	3	2
Q9P265	Disco-interacting protein 2 homolog B OS=Homo sapiens GN=DIP2B PE=1 SV=3	0	0	2	7	3	17	3	3
O95490	Latrophilin-2 OS=Homo sapiens GN=LPHN2 PE=1 SV=2	0	0	2	4	2	17	3	7
Q9NRY4	Glucocorticoid receptor DNA-binding factor 1 OS=Homo sapiens GN=GRLF1 PE=1 SV=2	0	2	5	2	2	16	3	3
Q5SYE7	NHS-like protein 1 OS=Homo sapiens GN=NHSL1 PE=1 SV=2	0	0	0	2	0	16	3	2
P20810	Calpastatin OS=Homo sapiens GN=CAST PE=1 SV=4	0	0	0	0	0	16	3	0
P22681	E3 ubiquitin-protein ligase CBL OS=Homo sapiens GN=CBL PE=1 SV=2	0	0	2	5	0	15	3	3
Q14185	Dedicator of cytokinesis protein 1 OS=Homo sapiens GN=DOCK1 PE=1 SV=2	0	3	0	3	0	14	3	2
Q99543	DnaJ homolog subfamily C member 2 OS=Homo sapiens GN=DNAJC2 PE=1 SV=3	0	0	6	5	0	14	3	6
Q96PD2	Discoidin, CUB and LCCL domain-containing protein 2 OS=Homo sapiens GN=DCBLD2 PE=1 SV=1	0	0	0	4	4	13	3	6
O94991	SLIT and NTRK-like protein 5 OS=Homo sapiens GN=SLITRK5 PE=1 SV=2	0	0	2	5	4	13	3	3
Q15464	SH2 domain-containing adapter protein B OS=Homo sapiens GN=SHB PE=1 SV=2	0	0	0	2	3	13	3	3
Q9C0H5	Uncharacterized protein KIAA1688 OS=Homo sapiens GN=KIAA1688 PE=1 SV=2	0	0	0	0	2	13	3	2
Q9NZM3	Intersectin-2 OS=Homo sapiens GN=ITSN2 PE=1 SV=3	0	0	6	5	2	13	3	7
P04040	Catalase OS=Homo sapiens GN=CAT PE=1 SV=3	0	0	4	4	5	12	3	4
Q15286	Ras-related protein Rab-35 OS=Homo sapiens GN=RAB35 PE=1 SV=1	0	2	6	7	4	12	3	6
Q9UKS6	Protein kinase C and casein kinase substrate in neurons protein 3 OS=Homo sapiens GN=PACSIN3 PE=1 SV=2	0	0	3	5	2	12	3	4
Q96IZ0	PRKC apoptosis WT1 regulator protein OS=Homo sapiens GN=PAWR PE=1 SV=1	0	0	2	3	2	12	3	2
P62158	Calmodulin OS=Homo sapiens GN=CALM1 PE=1 SV=2	0	5	5	4	2	12	3	4
Q6P1N0	Coiled-coil and C2 domain-containing protein 1A OS=Homo sapiens GN=CC2D1A PE=1 SV=1	0	0	8	8	2	12	3	6
Q14012	Calcium/calmodulin-dependent protein kinase type 1 OS=Homo sapiens GN=CAMK1 PE=1 SV=1	0	0	3	2	0	12	3	2
P11234	Ras-related protein Ral-B OS=Homo sapiens GN=RALB PE=1 SV=1	0	0	4	3	3	11	3	5
P35221	Catenin alpha-1 OS=Homo sapiens GN=CTNNA1 PE=1 SV=1	0	3	5	5	2	11	3	4
Q2M2I8	AP2-associated protein kinase 1 OS=Homo sapiens GN=AAK1 PE=1 SV=2	0	0	9	3	0	11	3	4
Q53GL0	Pleckstrin homology domain-containing family O member 1 OS=Homo sapiens GN=PLEKHO1 PE=1 SV=2	0	0	0	2	3	10	3	2
P52888	Thimet oligopeptidase OS=Homo sapiens GN=THOP1 PE=1 SV=2	0	0	0	4	3	10	3	3
P01112	GTPase HRas OS=Homo sapiens GN=HRAS PE=1 SV=1	0	0	0	0	2	10	3	4
Q9ULK5	Vang-like protein 2 OS=Homo sapiens GN=VANGL2 PE=2 SV=2	0	0	0	4	0	10	3	4
P08069	Insulin-like growth factor 1 receptor OS=Homo sapiens GN=IGF1R PE=1 SV=1	0	0	0	3	2	9	3	3
Q9Y6W5	Wiskott-Aldrich syndrome protein family member 2 OS=Homo sapiens GN=WASF2 PE=1 SV=3	0	0	0	3	2	9	3	4
Q08379	Golgin subfamily A member 2 OS=Homo sapiens GN=GOLGA2 PE=1 SV=3	0	0	2	2	0	9	3	5
Q01973	Tyrosine-protein kinase transmembrane receptor ROR1 OS=Homo sapiens GN=ROR1 PE=2 SV=2	0	0	0	3	4	8	3	4
Q5JTC6	Protein FAM123B OS=Homo sapiens GN=FAM123B PE=1 SV=2	0	0	4	3	2	8	3	0
Q96QZ7	Membrane-associated guanylate kinase, WW and PDZ domain-containing protein 1 OS=Homo sapiens GN=MAGI1 PE=1 SV=3	0	0	5	0	0	8	3	0
Q08AD1	Calmodulin-regulated spectrin-associated protein 2 OS=Homo sapiens GN=CAMSAP1L1 PE=1 SV=2	0	0	0	0	0	8	3	0
P00519	Tyrosine-protein kinase ABL1 OS=Homo sapiens GN=ABL1 PE=1 SV=4	0	0	2	3	0	8	3	0
A6NKD9	Coiled-coil domain-containing protein 85C OS=Homo sapiens GN=CCDC85C PE=1 SV=1	0	0	0	2	3	7	3	0
P15260	Interferon gamma receptor 1 OS=Homo sapiens GN=IFNGR1 PE=1 SV=1	0	0	0	2	2	7	3	3
P51784	Ubiquitin carboxyl-terminal hydrolase 11 OS=Homo sapiens GN=USP11 PE=1 SV=3	0	4	7	3	2	7	3	5
Q92558	Wiskott-Aldrich syndrome protein family member 1 OS=Homo sapiens GN=WASF1 PE=1 SV=1	0	0	2	3	2	7	3	2
P27986	Phosphatidylinositol 3-kinase regulatory subunit alpha OS=Homo sapiens GN=PIK3R1 PE=1 SV=2	0	0	0	4	2	7	3	2
Q8TAF3	WD repeat-containing protein 48 OS=Homo sapiens GN=WDR48 PE=1 SV=1	0	0	5	0	2	7	3	4
Q96KQ4	Apoptosis-stimulating of p53 protein 1 OS=Homo sapiens GN=PPP1R13B PE=1 SV=2	0	0	3	2	2	7	3	2
O43379	WD repeat-containing protein 62 OS=Homo sapiens GN=WDR62 PE=1 SV=3	0	0	2	3	2	7	3	2
Q9NQ84	G-protein coupled receptor family C group 5 member C OS=Homo sapiens GN=GPRC5C PE=1 SV=2	0	0	3	4	2	7	3	4
O15169	Axin-1 OS=Homo sapiens GN=AXIN1 PE=1 SV=2	0	0	0	0	0	7	3	4
Q6ZSR9	Uncharacterized protein FLJ45252 OS=Homo sapiens PE=1 SV=2	0	2	3	2	0	7	3	4
O43865	Putative adenosylhomocysteinase 2 OS=Homo sapiens GN=AHCYL1 PE=1 SV=2	0	0	5	0	0	7	3	4
P42694	Probable helicase with zinc finger domain OS=Homo sapiens GN=HELZ PE=1 SV=2	0	0	3	2	0	7	3	2
O94808	Glucosamine--fructose-6-phosphate aminotransferase [isomerizing] 2 OS=Homo sapiens GN=GFPT2 PE=1 SV=3	0	3	4	4	0	7	3	4
Q8WUA2	Peptidyl-prolyl cis-trans isomerase-like 4 OS=Homo sapiens GN=PPIL4 PE=1 SV=1	0	0	0	4	9	6	3	6
Q6P4Q7	Metal transporter CNNM4 OS=Homo sapiens GN=CNNM4 PE=1 SV=3	0	0	3	2	2	6	3	0
Q6P1Q9	Methyltransferase-like protein 2B OS=Homo sapiens GN=METTL2B PE=1 SV=2	0	2	4	3	2	6	3	2
P78356	Phosphatidylinositol-5-phosphate 4-kinase type-2 beta OS=Homo sapiens GN=PIP4K2B PE=1 SV=1	0	0	0	2	2	6	3	0
Q9UJF2	Ras GTPase-activating protein nGAP OS=Homo sapiens GN=RASAL2 PE=1 SV=2	0	0	5	3	0	6	3	3
O43768	Alpha-endosulfine OS=Homo sapiens GN=ENSA PE=1 SV=1	0	0	0	0	0	6	3	0
Q8TD16	Protein bicaudal D homolog 2 OS=Homo sapiens GN=BICD2 PE=1 SV=1	0	0	0	0	0	6	3	2
P31483	Nucleolysin TIA-1 isoform p40 OS=Homo sapiens GN=TIA1 PE=1 SV=3	0	0	2	2	0	6	3	3
Q14CX7	N-alpha-acetyltransferase 25, NatB auxiliary subunit OS=Homo sapiens GN=NAA25 PE=1 SV=1	0	6	6	0	0	6	3	3
P48426	Phosphatidylinositol-5-phosphate 4-kinase type-2 alpha OS=Homo sapiens GN=PIP4K2A PE=1 SV=2	0	0	2	0	3	5	3	2
Q8TEM1	Nuclear pore membrane glycoprotein 210 OS=Homo sapiens GN=NUP210 PE=1 SV=3	0	3	0	2	2	5	3	2
P53365	Arfaptin-2 OS=Homo sapiens GN=ARFIP2 PE=1 SV=1	0	0	2	0	2	5	3	3
O43164	E3 ubiquitin-protein ligase Praja-2 OS=Homo sapiens GN=PJA2 PE=1 SV=4	0	0	0	3	0	5	3	2
Q8NCE2	Myotubularin-related protein 14 OS=Homo sapiens GN=MTMR14 PE=1 SV=2	0	0	2	0	0	5	3	0
Q8TBA6	Golgin subfamily A member 5 OS=Homo sapiens GN=GOLGA5 PE=1 SV=2	0	0	0	0	0	5	3	0
P30519	Heme oxygenase 2 OS=Homo sapiens GN=HMOX2 PE=1 SV=2	0	0	2	2	0	5	3	3
Q7L523	Ras-related GTP-binding protein A OS=Homo sapiens GN=RRAGA PE=1 SV=1	0	4	0	0	0	5	3	4
Q8N5K1	CDGSH iron sulfur domain-containing protein 2 OS=Homo sapiens GN=CISD2 PE=1 SV=1	0	3	2	2	0	5	3	4
Q9BTV4	Transmembrane protein 43 OS=Homo sapiens GN=TMEM43 PE=1 SV=1	0	2	0	0	2	4	3	4
Q9BV40	Vesicle-associated membrane protein 8 OS=Homo sapiens GN=VAMP8 PE=1 SV=1	0	0	2	0	2	4	3	0
Q9UKV8	Protein argonaute-2 OS=Homo sapiens GN=EIF2C2 PE=1 SV=3	0	2	3	0	0	4	3	3
P15374	Ubiquitin carboxyl-terminal hydrolase isozyme L3 OS=Homo sapiens GN=UCHL3 PE=1 SV=1	0	0	2	2	0	4	3	2
P18433	Receptor-type tyrosine-protein phosphatase alpha OS=Homo sapiens GN=PTPRA PE=1 SV=2	0	0	3	0	0	4	3	0
P09496	Clathrin light chain A OS=Homo sapiens GN=CLTA PE=1 SV=1	0	0	2	3	0	4	3	4
O15162	Phospholipid scramblase 1 OS=Homo sapiens GN=PLSCR1 PE=1 SV=1	0	0	0	2	0	4	3	0
Q14155	Rho guanine nucleotide exchange factor 7 OS=Homo sapiens GN=ARHGEF7 PE=1 SV=2	0	0	6	2	0	4	3	0
Q7Z434	Mitochondrial antiviral-signaling protein OS=Homo sapiens GN=MAVS PE=1 SV=2	0	0	0	0	0	4	3	3
Q15208	Serine/threonine-protein kinase 38 OS=Homo sapiens GN=STK38 PE=1 SV=1	0	5	0	3	0	4	3	3
Q13442	28 kDa heat- and acid-stable phosphoprotein OS=Homo sapiens GN=PDAP1 PE=1 SV=1	0	2	0	3	0	4	3	5
O14495	Lipid phosphate phosphohydrolase 3 OS=Homo sapiens GN=PPAP2B PE=1 SV=1	0	0	0	0	0	4	3	0
P30419	Glycylpeptide N-tetradecanoyltransferase 1 OS=Homo sapiens GN=NMT1 PE=1 SV=2	0	0	0	0	0	4	3	4
Q15052	Rho guanine nucleotide exchange factor 6 OS=Homo sapiens GN=ARHGEF6 PE=1 SV=2	0	0	3	0	0	4	3	0
Q9HB90	Ras-related GTP-binding protein C OS=Homo sapiens GN=RRAGC PE=1 SV=1	0	3	2	0	0	4	3	0
O15498	Synaptobrevin homolog YKT6 OS=Homo sapiens GN=YKT6 PE=1 SV=1	0	0	7	4	0	4	3	0
P30566	Adenylosuccinate lyase OS=Homo sapiens GN=ADSL PE=1 SV=2	0	0	2	2	0	4	3	3
Q5VZM2	Ras-related GTP-binding protein B OS=Homo sapiens GN=RRAGB PE=1 SV=1	0	4	0	0	0	4	3	4
P78417	Glutathione S-transferase omega-1 OS=Homo sapiens GN=GSTO1 PE=1 SV=2	0	0	3	2	0	4	3	6
P33527	Multidrug resistance-associated protein 1 OS=Homo sapiens GN=ABCC1 PE=1 SV=2	0	2	3	0	0	4	3	2
P13693	Translationally-controlled tumor protein OS=Homo sapiens GN=TPT1 PE=1 SV=1	0	4	0	2	0	4	3	3
Q9NQL2	Ras-related GTP-binding protein D OS=Homo sapiens GN=RRAGD PE=1 SV=1	0	3	2	0	0	4	3	0
P58546	Myotrophin OS=Homo sapiens GN=MTPN PE=1 SV=2	0	0	3	0	0	4	3	3
A6NL28	Putative tropomyosin alpha-3 chain-like protein OS=Homo sapiens PE=5 SV=2	0	2	0	0	0	4	3	3
O60784	Target of Myb protein 1 OS=Homo sapiens GN=TOM1 PE=1 SV=2	0	0	0	0	0	4	3	0
O43426	Synaptojanin-1 OS=Homo sapiens GN=SYNJ1 PE=1 SV=2	0	0	0	3	0	4	3	3
Q59GN2	Putative 60S ribosomal protein L39-like 5 OS=Homo sapiens GN=RPL39P5 PE=5 SV=2	0	3	3	0	4	3	3	0
P62891	60S ribosomal protein L39 OS=Homo sapiens GN=RPL39 PE=2 SV=2	0	3	3	0	4	3	3	0
Q15020	Squamous cell carcinoma antigen recognized by T-cells 3 OS=Homo sapiens GN=SART3 PE=1 SV=1	0	3	3	4	3	3	3	7
Q13427	Peptidyl-prolyl cis-trans isomerase G OS=Homo sapiens GN=PPIG PE=1 SV=2	0	0	0	3	2	3	3	3
Q969E2	Secretory carrier-associated membrane protein 4 OS=Homo sapiens GN=SCAMP4 PE=2 SV=1	0	0	0	0	2	3	3	3
Q9UKK9	ADP-sugar pyrophosphatase OS=Homo sapiens GN=NUDT5 PE=1 SV=1	0	2	2	0	0	3	3	5
Q96GX9	Probable methylthioribulose-1-phosphate dehydratase OS=Homo sapiens GN=APIP PE=1 SV=1	0	0	0	2	0	3	3	0
P30740	Leukocyte elastase inhibitor OS=Homo sapiens GN=SERPINB1 PE=1 SV=1	0	0	0	0	0	3	3	0
Q9H9T3	Elongator complex protein 3 OS=Homo sapiens GN=ELP3 PE=1 SV=2	0	2	5	2	0	3	3	2
Q8TBX8	Phosphatidylinositol-5-phosphate 4-kinase type-2 gamma OS=Homo sapiens GN=PIP4K2C PE=1 SV=2	0	0	4	3	0	3	3	2
Q15018	BRISC complex subunit Abro1 OS=Homo sapiens GN=FAM175B PE=1 SV=2	0	0	3	2	0	3	3	3
Q13126	S-methyl-5'-thioadenosine phosphorylase OS=Homo sapiens GN=MTAP PE=1 SV=2	0	0	0	0	0	3	3	0
P08247	Synaptophysin OS=Homo sapiens GN=SYP PE=1 SV=3	0	0	0	0	0	3	3	4
Q9BW19	Kinesin-like protein KIFC1 OS=Homo sapiens GN=KIFC1 PE=1 SV=2	0	0	2	2	0	3	3	3
Q13043	Serine/threonine-protein kinase 4 OS=Homo sapiens GN=STK4 PE=1 SV=2	0	0	4	0	0	3	3	0
Q9H5V9	UPF0428 protein CXorf56 OS=Homo sapiens GN=CXorf56 PE=1 SV=1	0	2	0	0	0	3	3	0
P0C0S5	Histone H2A.Z OS=Homo sapiens GN=H2AFZ PE=1 SV=2	0	5	2	2	10	2	3	3
Q71UI9	Histone H2A.V OS=Homo sapiens GN=H2AFV PE=1 SV=3	0	5	2	0	10	2	3	3
Q9H444	Charged multivesicular body protein 4b OS=Homo sapiens GN=CHMP4B PE=1 SV=1	0	3	2	2	4	2	3	3
P63165	Small ubiquitin-related modifier 1 OS=Homo sapiens GN=SUMO1 PE=1 SV=1	0	2	3	2	3	2	3	2
Q07955	Splicing factor, arginine/serine-rich 1 OS=Homo sapiens GN=SFRS1 PE=1 SV=2	0	2	0	3	2	2	3	4
Q9UPY8	Microtubule-associated protein RP/EB family member 3 OS=Homo sapiens GN=MAPRE3 PE=1 SV=1	0	0	0	3	2	2	3	2
Q8WXD5	Gem-associated protein 6 OS=Homo sapiens GN=GEMIN6 PE=1 SV=1	0	2	3	0	0	2	3	0
Q9NXV2	BTB/POZ domain-containing protein KCTD5 OS=Homo sapiens GN=KCTD5 PE=1 SV=1	0	0	0	2	0	2	3	2
Q6Q0C0	E3 ubiquitin-protein ligase TRAF7 OS=Homo sapiens GN=TRAF7 PE=1 SV=1	0	10	22	8	0	2	3	0
Q15382	GTP-binding protein Rheb OS=Homo sapiens GN=RHEB PE=1 SV=1	0	5	3	3	0	2	3	4
P16383	GC-rich sequence DNA-binding factor OS=Homo sapiens GN=TCF9 PE=1 SV=2	0	0	2	0	0	2	3	0
Q96P48	Arf-GAP with Rho-GAP domain, ANK repeat and PH domain-containing protein 1 OS=Homo sapiens GN=ARAP1 PE=1 SV=3	0	0	3	2	0	2	3	2
Q13572	Inositol-tetrakisphosphate 1-kinase OS=Homo sapiens GN=ITPK1 PE=1 SV=2	0	3	2	0	0	2	3	0
Q5VT52	Regulation of nuclear pre-mRNA domain-containing protein 2 OS=Homo sapiens GN=RPRD2 PE=1 SV=1	0	0	0	0	0	2	3	2
Q9Y3C8	Ubiquitin-fold modifier-conjugating enzyme 1 OS=Homo sapiens GN=UFC1 PE=1 SV=3	0	0	3	3	0	2	3	4
Q9BYB4	Guanine nucleotide-binding protein subunit beta-like protein 1 OS=Homo sapiens GN=GNB1L PE=1 SV=2	0	0	0	0	0	2	3	2
Q96EV2	RNA-binding protein 33 OS=Homo sapiens GN=RBM33 PE=1 SV=3	0	2	0	0	0	2	3	0
Q6P9B6	TLD domain-containing protein KIAA1609 OS=Homo sapiens GN=KIAA1609 PE=1 SV=1	0	0	0	0	0	2	3	0
Q9NZZ3	Charged multivesicular body protein 5 OS=Homo sapiens GN=CHMP5 PE=1 SV=1	0	0	0	0	0	2	3	0
Q96LB3	Intraflagellar transport protein 74 homolog OS=Homo sapiens GN=IFT74 PE=2 SV=1	0	0	2	2	0	2	3	2
O15143	Actin-related protein 2/3 complex subunit 1B OS=Homo sapiens GN=ARPC1B PE=1 SV=3	0	3	4	3	2	0	3	3
O75608	Acyl-protein thioesterase 1 OS=Homo sapiens GN=LYPLA1 PE=1 SV=1	0	0	2	2	2	0	3	3
Q8WXX7	Autism susceptibility gene 2 protein OS=Homo sapiens GN=AUTS2 PE=1 SV=1	0	0	0	2	2	0	3	0
Q9UKV3	Apoptotic chromatin condensation inducer in the nucleus OS=Homo sapiens GN=ACIN1 PE=1 SV=1	0	3	0	3	0	0	3	4
O00767	Acyl-CoA desaturase OS=Homo sapiens GN=SCD PE=1 SV=2	0	3	2	0	0	0	3	0
Q9BUR5	Apolipoprotein O OS=Homo sapiens GN=APOO PE=1 SV=1	0	0	0	0	0	0	3	2
Q16836	Hydroxyacyl-coenzyme A dehydrogenase, mitochondrial OS=Homo sapiens GN=HADH PE=1 SV=2	0	0	0	0	0	0	3	2
Q9BUI4	DNA-directed RNA polymerase III subunit RPC3 OS=Homo sapiens GN=POLR3C PE=1 SV=1	0	2	0	0	0	0	3	5
P50579	Methionine aminopeptidase 2 OS=Homo sapiens GN=METAP2 PE=1 SV=1	0	0	12	4	0	0	3	5
Q9HDC9	Adipocyte plasma membrane-associated protein OS=Homo sapiens GN=APMAP PE=1 SV=2	0	0	2	2	0	0	3	3
Q96HY6	DDRGK domain-containing protein 1 OS=Homo sapiens GN=DDRGK1 PE=1 SV=2	0	0	0	2	0	0	3	2
Q9H2W6	39S ribosomal protein L46, mitochondrial OS=Homo sapiens GN=MRPL46 PE=1 SV=1	0	2	0	0	0	0	3	2
P16435	NADPH--cytochrome P450 reductase OS=Homo sapiens GN=POR PE=1 SV=2	0	0	4	4	0	0	3	6
Q15139	Serine/threonine-protein kinase D1 OS=Homo sapiens GN=PRKD1 PE=1 SV=2	0	5	0	0	0	0	3	0
Q96EY4	UPF0534 protein C4orf43 OS=Homo sapiens GN=C4orf43 PE=1 SV=2	0	0	0	0	0	0	3	0
O00629	Importin subunit alpha-4 OS=Homo sapiens GN=KPNA4 PE=1 SV=1	0	3	4	0	0	0	3	0
O75449	Katanin p60 ATPase-containing subunit A1 OS=Homo sapiens GN=KATNA1 PE=1 SV=1	0	5	4	0	0	0	3	0
Q13404	Ubiquitin-conjugating enzyme E2 variant 1 OS=Homo sapiens GN=UBE2V1 PE=1 SV=2	0	2	4	0	0	0	3	0
Q9Y3D9	28S ribosomal protein S23, mitochondrial OS=Homo sapiens GN=MRPS23 PE=1 SV=2	0	0	0	0	0	0	3	0
Q99584	Protein S100-A13 OS=Homo sapiens GN=S100A13 PE=1 SV=1	0	0	0	0	0	0	3	0
O60869	Endothelial differentiation-related factor 1 OS=Homo sapiens GN=EDF1 PE=1 SV=1	0	0	0	0	0	0	3	0
O14907	Tax1-binding protein 3 OS=Homo sapiens GN=TAX1BP3 PE=1 SV=2	0	0	0	0	0	0	3	0
Q9UNS1	Protein timeless homolog OS=Homo sapiens GN=TIMELESS PE=1 SV=1	0	2	2	0	0	0	3	2
Q15819	Ubiquitin-conjugating enzyme E2 variant 2 OS=Homo sapiens GN=UBE2V2 PE=1 SV=4	0	0	3	2	0	0	3	2
Q9NZE8	39S ribosomal protein L35, mitochondrial OS=Homo sapiens GN=MRPL35 PE=2 SV=3	0	0	0	2	0	0	3	0
Q96KP4	Cytosolic non-specific dipeptidase OS=Homo sapiens GN=CNDP2 PE=1 SV=2	0	0	0	3	0	0	3	0
Q96RU2	Ubiquitin carboxyl-terminal hydrolase 28 OS=Homo sapiens GN=USP28 PE=1 SV=1	0	0	2	0	0	0	3	0
Q96S52	GPI transamidase component PIG-S OS=Homo sapiens GN=PIGS PE=1 SV=3	0	0	0	0	0	0	3	2
Q53SF7	Cordon-bleu protein-like 1 OS=Homo sapiens GN=COBLL1 PE=1 SV=2	0	0	2	8	2	19	2	3
O15320	Cutaneous T-cell lymphoma-associated antigen 5 OS=Homo sapiens GN=CTAGE5 PE=1 SV=3	0	0	0	6	3	16	2	4
A0MZ66	Shootin-1 OS=Homo sapiens GN=KIAA1598 PE=1 SV=4	0	0	3	6	2	16	2	7
Q4KWH8	1-phosphatidylinositol-4,5-bisphosphate phosphodiesterase eta-1 OS=Homo sapiens GN=PLCH1 PE=1 SV=1	0	0	0	3	0	15	2	2
Q9Y6A5	Transforming acidic coiled-coil-containing protein 3 OS=Homo sapiens GN=TACC3 PE=1 SV=1	0	0	0	0	0	14	2	3
Q93052	Lipoma-preferred partner OS=Homo sapiens GN=LPP PE=1 SV=1	0	0	0	0	0	13	2	0
Q8TB52	F-box only protein 30 OS=Homo sapiens GN=FBXO30 PE=1 SV=3	0	0	0	2	0	13	2	2
Q9Y2I1	Nischarin OS=Homo sapiens GN=NISCH PE=1 SV=2	0	2	6	3	0	13	2	0
Q9H773	dCTP pyrophosphatase 1 OS=Homo sapiens GN=DCTPP1 PE=1 SV=1	0	0	0	0	0	13	2	2
Q14168	MAGUK p55 subfamily member 2 OS=Homo sapiens GN=MPP2 PE=1 SV=3	0	2	3	5	4	12	2	2
Q70EL1	Inactive ubiquitin carboxyl-terminal hydrolase 54 OS=Homo sapiens GN=USP54 PE=1 SV=4	0	3	5	4	3	12	2	4
P29323	Ephrin type-B receptor 2 OS=Homo sapiens GN=EPHB2 PE=1 SV=5	0	0	0	2	0	12	2	3
Q8N8Z6	Discoidin, CUB and LCCL domain-containing protein 1 OS=Homo sapiens GN=DCBLD1 PE=2 SV=2	0	0	3	2	2	11	2	2
Q9HCK4	Roundabout homolog 2 OS=Homo sapiens GN=ROBO2 PE=1 SV=2	0	0	2	0	0	11	2	0
P43034	Platelet-activating factor acetylhydrolase IB subunit alpha OS=Homo sapiens GN=PAFAH1B1 PE=1 SV=2	0	0	0	3	0	11	2	6
Q9NYU2	UDP-glucose:glycoprotein glucosyltransferase 1 OS=Homo sapiens GN=UGGT1 PE=1 SV=3	0	3	4	5	0	11	2	5
Q13017	Rho GTPase-activating protein 5 OS=Homo sapiens GN=ARHGAP5 PE=1 SV=2	0	0	8	3	0	11	2	4
P09471	Guanine nucleotide-binding protein G(o) subunit alpha OS=Homo sapiens GN=GNAO1 PE=1 SV=4	0	0	6	4	2	10	2	3
P42566	Epidermal growth factor receptor substrate 15 OS=Homo sapiens GN=EPS15 PE=1 SV=2	0	0	2	0	0	10	2	2
Q01484	Ankyrin-2 OS=Homo sapiens GN=ANK2 PE=1 SV=3	0	2	3	4	0	10	2	2
Q9UMZ2	Synergin gamma OS=Homo sapiens GN=SYNRG PE=1 SV=2	0	0	3	2	0	10	2	3
Q9UET6	Putative ribosomal RNA methyltransferase 1 OS=Homo sapiens GN=FTSJ1 PE=1 SV=2	0	2	2	0	0	10	2	2
Q8N4S9	MARVEL domain-containing protein 2 OS=Homo sapiens GN=MARVELD2 PE=1 SV=1	0	0	2	0	0	10	2	0
Q13308	Tyrosine-protein kinase-like 7 OS=Homo sapiens GN=PTK7 PE=1 SV=2	0	0	3	2	3	9	2	2
Q5T0N5	Formin-binding protein 1-like OS=Homo sapiens GN=FNBP1L PE=1 SV=2	0	0	0	2	3	9	2	3
P29317	Ephrin type-A receptor 2 OS=Homo sapiens GN=EPHA2 PE=1 SV=2	0	0	3	5	2	9	2	4
Q08378	Golgin subfamily A member 3 OS=Homo sapiens GN=GOLGA3 PE=1 SV=2	0	0	0	0	0	9	2	0
Q8WX93	Palladin OS=Homo sapiens GN=PALLD PE=1 SV=2	0	0	2	0	3	8	2	3
Q15700	Disks large homolog 2 OS=Homo sapiens GN=DLG2 PE=1 SV=3	0	0	0	2	3	8	2	3
Q96RT6	Protein cTAGE-2 OS=Homo sapiens GN=CTAGE1 PE=1 SV=2	0	0	0	6	3	8	2	3
Q5VUB5	Protein FAM171A1 OS=Homo sapiens GN=FAM171A1 PE=1 SV=1	0	0	0	0	2	8	2	0
Q9Y2D5	A-kinase anchor protein 2 OS=Homo sapiens GN=AKAP2 PE=1 SV=3	0	0	0	2	2	8	2	0
Q9BXI6	TBC1 domain family member 10A OS=Homo sapiens GN=TBC1D10A PE=1 SV=1	0	0	0	4	2	8	2	4
O75223	Gamma-glutamylcyclotransferase OS=Homo sapiens GN=GGCT PE=1 SV=1	0	0	3	5	2	8	2	3
Q5JSZ5	Protein BAT2-like 1 OS=Homo sapiens GN=BAT2L1 PE=1 SV=1	0	2	3	2	0	8	2	4
Q13627	Dual specificity tyrosine-phosphorylation-regulated kinase 1A OS=Homo sapiens GN=DYRK1A PE=1 SV=2	0	0	2	2	0	8	2	2
O94967	WD repeat-containing protein 47 OS=Homo sapiens GN=WDR47 PE=1 SV=1	0	0	0	0	0	8	2	3
P55082	Microfibril-associated glycoprotein 3 OS=Homo sapiens GN=MFAP3 PE=2 SV=1	0	0	0	3	2	7	2	3
A4D1S0	Killer cell lectin-like receptor subfamily G member 2 OS=Homo sapiens GN=KLRG2 PE=1 SV=2	0	0	0	3	0	7	2	4
P14735	Insulin-degrading enzyme OS=Homo sapiens GN=IDE PE=1 SV=4	0	0	4	2	0	7	2	0
Q9Y6M4	Casein kinase I isoform gamma-3 OS=Homo sapiens GN=CSNK1G3 PE=1 SV=2	0	0	3	2	0	7	2	0
Q5VT06	Centrosome-associated protein 350 OS=Homo sapiens GN=CEP350 PE=1 SV=1	0	3	24	5	0	7	2	0
Q9UPT5	Exocyst complex component 7 OS=Homo sapiens GN=EXOC7 PE=1 SV=3	0	4	4	4	0	7	2	3
Q04446	1,4-alpha-glucan-branching enzyme OS=Homo sapiens GN=GBE1 PE=1 SV=2	0	0	3	2	0	7	2	0
Q9H074	Polyadenylate-binding protein-interacting protein 1 OS=Homo sapiens GN=PAIP1 PE=1 SV=1	0	0	2	2	0	7	2	0
O14745	Na(+)/H(+) exchange regulatory cofactor NHE-RF1 OS=Homo sapiens GN=SLC9A3R1 PE=1 SV=4	0	0	0	3	0	7	2	3
Q9C0B0	RING finger protein unkempt homolog OS=Homo sapiens GN=UNK PE=1 SV=2	0	0	0	0	0	7	2	0
Q86YQ8	Copine-8 OS=Homo sapiens GN=CPNE8 PE=1 SV=2	0	0	0	0	0	7	2	2
P11532	Dystrophin OS=Homo sapiens GN=DMD PE=1 SV=2	0	2	2	4	4	6	2	4
Q9GZP4	UPF0424 protein C1orf128 OS=Homo sapiens GN=C1orf128 PE=1 SV=1	0	0	2	2	2	6	2	2
Q8NBJ5	Procollagen galactosyltransferase 1 OS=Homo sapiens GN=GLT25D1 PE=1 SV=1	0	0	3	2	2	6	2	5
P46531	Neurogenic locus notch homolog protein 1 OS=Homo sapiens GN=NOTCH1 PE=1 SV=4	0	0	0	0	2	6	2	2
P61225	Ras-related protein Rap-2b OS=Homo sapiens GN=RAP2B PE=1 SV=1	0	0	4	0	0	6	2	0
O75695	Protein XRP2 OS=Homo sapiens GN=RP2 PE=1 SV=4	0	0	4	2	0	6	2	2
Q2M3G4	Protein Shroom1 OS=Homo sapiens GN=SHROOM1 PE=1 SV=1	0	0	0	2	0	6	2	2
P49247	Ribose-5-phosphate isomerase OS=Homo sapiens GN=RPIA PE=1 SV=3	0	0	0	0	0	6	2	2
Q8TDM6	Disks large homolog 5 OS=Homo sapiens GN=DLG5 PE=1 SV=4	0	2	16	11	0	6	2	0
O43813	LanC-like protein 1 OS=Homo sapiens GN=LANCL1 PE=1 SV=1	0	0	3	2	0	6	2	3
P04920	Anion exchange protein 2 OS=Homo sapiens GN=SLC4A2 PE=1 SV=4	0	0	2	0	0	6	2	0
O14777	Kinetochore protein NDC80 homolog OS=Homo sapiens GN=NDC80 PE=1 SV=1	0	3	3	3	0	6	2	5
Q9NRF2	SH2B adapter protein 1 OS=Homo sapiens GN=SH2B1 PE=1 SV=2	0	0	0	0	0	6	2	3
Q9Y6R0	Numb-like protein OS=Homo sapiens GN=NUMBL PE=1 SV=1	0	0	0	2	2	5	2	2
P17931	Galectin-3 OS=Homo sapiens GN=LGALS3 PE=1 SV=5	0	0	3	0	2	5	2	3
Q15797	Mothers against decapentaplegic homolog 1 OS=Homo sapiens GN=SMAD1 PE=1 SV=1	0	0	3	2	2	5	2	2
O00273	DNA fragmentation factor subunit alpha OS=Homo sapiens GN=DFFA PE=1 SV=1	0	0	2	3	2	5	2	5
Q92542	Nicastrin OS=Homo sapiens GN=NCSTN PE=1 SV=2	0	0	0	3	0	5	2	4
Q8TF74	WAS/WASL-interacting protein family member 2 OS=Homo sapiens GN=WIPF2 PE=1 SV=1	0	0	0	0	0	5	2	0
Q14145	Kelch-like ECH-associated protein 1 OS=Homo sapiens GN=KEAP1 PE=1 SV=2	0	2	4	4	0	5	2	4
Q14161	ARF GTPase-activating protein GIT2 OS=Homo sapiens GN=GIT2 PE=1 SV=2	0	2	4	0	0	5	2	0
Q9HCE7	E3 ubiquitin-protein ligase SMURF1 OS=Homo sapiens GN=SMURF1 PE=1 SV=2	0	0	0	4	0	5	2	0
Q8WU20	Fibroblast growth factor receptor substrate 2 OS=Homo sapiens GN=FRS2 PE=1 SV=4	0	0	0	0	0	5	2	3
O75487	Glypican-4 OS=Homo sapiens GN=GPC4 PE=1 SV=4	0	0	10	4	0	5	2	0
P14373	Zinc finger protein RFP OS=Homo sapiens GN=TRIM27 PE=1 SV=1	0	6	11	4	0	5	2	0
Q9UQ13	Leucine-rich repeat protein SHOC-2 OS=Homo sapiens GN=SHOC2 PE=1 SV=2	0	0	4	0	0	5	2	3
P78368	Casein kinase I isoform gamma-2 OS=Homo sapiens GN=CSNK1G2 PE=1 SV=1	0	0	3	2	0	5	2	0
Q13153	Serine/threonine-protein kinase PAK 1 OS=Homo sapiens GN=PAK1 PE=1 SV=2	0	0	3	2	0	5	2	2
Q00536	Cell division protein kinase 16 OS=Homo sapiens GN=CDK16 PE=1 SV=1	0	3	6	0	0	5	2	0
P21359	Neurofibromin OS=Homo sapiens GN=NF1 PE=1 SV=2	0	3	5	0	0	5	2	2
Q9P270	SLAIN motif-containing protein 2 OS=Homo sapiens GN=SLAIN2 PE=1 SV=2	0	0	0	2	3	4	2	3
O43670	Zinc finger protein 207 OS=Homo sapiens GN=ZNF207 PE=1 SV=1	0	0	0	3	3	4	2	0
P12955	Xaa-Pro dipeptidase OS=Homo sapiens GN=PEPD PE=1 SV=3	0	0	0	0	2	4	2	2
Q9NSK0	Kinesin light chain 4 OS=Homo sapiens GN=KLC4 PE=1 SV=3	0	0	0	2	2	4	2	2
P53794	Sodium/myo-inositol cotransporter OS=Homo sapiens GN=SLC5A3 PE=2 SV=2	0	0	2	3	2	4	2	0
Q9NQS3	Poliovirus receptor-related protein 3 OS=Homo sapiens GN=PVRL3 PE=1 SV=1	0	0	0	0	2	4	2	0
O14578	Citron Rho-interacting kinase OS=Homo sapiens GN=CIT PE=1 SV=2	0	0	30	11	0	4	2	0
P22413	Ectonucleotide pyrophosphatase/phosphodiesterase family member 1 OS=Homo sapiens GN=ENPP1 PE=1 SV=2	0	0	0	2	0	4	2	3
Q6IAA8	RhoA activator C11orf59 OS=Homo sapiens GN=C11orf59 PE=1 SV=2	0	0	0	0	0	4	2	3
Q9BRR6	ADP-dependent glucokinase OS=Homo sapiens GN=ADPGK PE=1 SV=1	0	0	0	0	0	4	2	0
Q8NB49	Probable phospholipid-transporting ATPase IG OS=Homo sapiens GN=ATP11C PE=1 SV=3	0	0	3	4	0	4	2	2
Q9P0V3	SH3 domain-binding protein 4 OS=Homo sapiens GN=SH3BP4 PE=1 SV=1	0	2	2	0	0	4	2	3
O75914	Serine/threonine-protein kinase PAK 3 OS=Homo sapiens GN=PAK3 PE=1 SV=2	0	2	4	3	0	4	2	2
P25098	Beta-adrenergic receptor kinase 1 OS=Homo sapiens GN=ADRBK1 PE=1 SV=2	0	0	0	0	0	4	2	0
Q9HB07	UPF0160 protein MYG1, mitochondrial OS=Homo sapiens GN=C12orf10 PE=1 SV=1	0	0	2	0	0	4	2	0
P84022	Mothers against decapentaplegic homolog 3 OS=Homo sapiens GN=SMAD3 PE=1 SV=1	0	0	4	0	0	4	2	4
Q13188	Serine/threonine-protein kinase 3 OS=Homo sapiens GN=STK3 PE=1 SV=2	0	0	5	0	0	4	2	0
O43447	Peptidyl-prolyl cis-trans isomerase H OS=Homo sapiens GN=PPIH PE=1 SV=1	0	2	2	0	0	4	2	2
Q00765	Receptor expression-enhancing protein 5 OS=Homo sapiens GN=REEP5 PE=1 SV=3	0	0	0	3	6	3	2	5
O95159	Zinc finger protein-like 1 OS=Homo sapiens GN=ZFPL1 PE=1 SV=2	0	0	2	0	2	3	2	3
O95249	Golgi SNAP receptor complex member 1 OS=Homo sapiens GN=GOSR1 PE=1 SV=1	0	0	0	0	2	3	2	0
O15126	Secretory carrier-associated membrane protein 1 OS=Homo sapiens GN=SCAMP1 PE=1 SV=2	0	0	0	2	2	3	2	0
P14649	Myosin light chain 6B OS=Homo sapiens GN=MYL6B PE=1 SV=1	0	2	2	2	2	3	2	0
O75121	Microfibrillar-associated protein 3-like OS=Homo sapiens GN=MFAP3L PE=2 SV=3	0	0	0	3	2	3	2	2
Q92879	CUGBP Elav-like family member 1 OS=Homo sapiens GN=CELF1 PE=1 SV=2	0	0	3	0	2	3	2	3
O00401	Neural Wiskott-Aldrich syndrome protein OS=Homo sapiens GN=WASL PE=1 SV=2	0	2	2	2	2	3	2	0
Q00688	Peptidyl-prolyl cis-trans isomerase FKBP3 OS=Homo sapiens GN=FKBP3 PE=1 SV=1	0	2	2	3	2	3	2	6
Q70UQ0	Inhibitor of nuclear factor kappa-B kinase-interacting protein OS=Homo sapiens GN=IKIP PE=1 SV=1	0	0	0	0	2	3	2	2
Q9NYJ8	TGF-beta-activated kinase 1 and MAP3K7-binding protein 2 OS=Homo sapiens GN=TAB2 PE=1 SV=1	0	2	2	3	2	3	2	3
Q9UL18	Protein argonaute-1 OS=Homo sapiens GN=EIF2C1 PE=1 SV=3	0	0	2	0	0	3	2	0
Q9Y624	Junctional adhesion molecule A OS=Homo sapiens GN=F11R PE=1 SV=1	0	0	0	0	0	3	2	3
P35612	Beta-adducin OS=Homo sapiens GN=ADD2 PE=1 SV=3	0	0	0	3	0	3	2	2
O14640	Segment polarity protein dishevelled homolog DVL-1 OS=Homo sapiens GN=DVL1 PE=1 SV=2	0	0	0	2	0	3	2	2
P31323	cAMP-dependent protein kinase type II-beta regulatory subunit OS=Homo sapiens GN=PRKAR2B PE=1 SV=3	0	3	6	3	0	3	2	2
Q96HP0	Dedicator of cytokinesis protein 6 OS=Homo sapiens GN=DOCK6 PE=1 SV=2	0	2	0	4	0	3	2	2
P82932	28S ribosomal protein S6, mitochondrial OS=Homo sapiens GN=MRPS6 PE=1 SV=3	0	0	3	0	0	3	2	4
P11766	Alcohol dehydrogenase class-3 OS=Homo sapiens GN=ADH5 PE=1 SV=4	0	0	2	0	0	3	2	3
P53582	Methionine aminopeptidase 1 OS=Homo sapiens GN=METAP1 PE=1 SV=2	0	0	0	0	0	3	2	0
Q9Y463	Dual specificity tyrosine-phosphorylation-regulated kinase 1B OS=Homo sapiens GN=DYRK1B PE=1 SV=1	0	0	2	2	0	3	2	2
Q9Y496	Kinesin-like protein KIF3A OS=Homo sapiens GN=KIF3A PE=1 SV=3	0	0	4	4	0	3	2	0
O43760	Synaptogyrin-2 OS=Homo sapiens GN=SYNGR2 PE=1 SV=1	0	0	0	2	0	3	2	3
Q13526	Peptidyl-prolyl cis-trans isomerase NIMA-interacting 1 OS=Homo sapiens GN=PIN1 PE=1 SV=1	0	0	0	0	0	3	2	0
P34949	Mannose-6-phosphate isomerase OS=Homo sapiens GN=MPI PE=1 SV=2	0	0	0	0	0	3	2	2
P78559	Microtubule-associated protein 1A OS=Homo sapiens GN=MAP1A PE=1 SV=5	0	0	0	0	0	3	2	0
Q9UJ70	N-acetyl-D-glucosamine kinase OS=Homo sapiens GN=NAGK PE=1 SV=4	0	0	0	0	0	3	2	0
Q9UPT9	Ubiquitin carboxyl-terminal hydrolase 22 OS=Homo sapiens GN=USP22 PE=1 SV=2	0	3	0	0	0	3	2	0
P60520	Gamma-aminobutyric acid receptor-associated protein-like 2 OS=Homo sapiens GN=GABARAPL2 PE=1 SV=1	0	0	2	3	0	3	2	0
P49069	Calcium signal-modulating cyclophilin ligand OS=Homo sapiens GN=CAMLG PE=1 SV=1	0	0	0	0	0	3	2	0
Q6NUQ4	Transmembrane protein 214 OS=Homo sapiens GN=TMEM214 PE=1 SV=2	0	3	0	0	0	3	2	4
O00442	RNA 3'-terminal phosphate cyclase OS=Homo sapiens GN=RTCD1 PE=1 SV=1	0	0	0	0	0	3	2	3
A5D8V6	Vacuolar protein sorting-associated protein 37C OS=Homo sapiens GN=VPS37C PE=1 SV=1	0	0	0	0	0	3	2	0
O43583	Density-regulated protein OS=Homo sapiens GN=DENR PE=1 SV=2	0	0	0	2	0	3	2	2
Q96M89	Coiled-coil domain-containing protein 138 OS=Homo sapiens GN=CCDC138 PE=1 SV=1	0	4	3	0	0	3	2	0
Q68CZ6	HAUS augmin-like complex subunit 3 OS=Homo sapiens GN=HAUS3 PE=1 SV=1	0	4	3	4	0	3	2	0
Q92764	Keratin, type I cuticular Ha5 OS=Homo sapiens GN=KRT35 PE=2 SV=4	0	2	17	3	0	3	2	3
Q7Z6K5	UPF0552 protein C15orf38 OS=Homo sapiens GN=C15orf38 PE=1 SV=1	0	0	0	2	0	3	2	0
Q8IXM2	MLL1/MLL complex subunit C17orf49 OS=Homo sapiens GN=C17orf49 PE=1 SV=1	0	2	0	0	0	3	2	0
O95470	Sphingosine-1-phosphate lyase 1 OS=Homo sapiens GN=SGPL1 PE=1 SV=3	0	0	0	2	0	3	2	3
O00233	26S proteasome non-ATPase regulatory subunit 9 OS=Homo sapiens GN=PSMD9 PE=1 SV=2	0	0	0	0	0	3	2	3
O43399	Tumor protein D54 OS=Homo sapiens GN=TPD52L2 PE=1 SV=2	0	0	0	0	0	3	2	3
Q9UDY8	Mucosa-associated lymphoid tissue lymphoma translocation protein 1 OS=Homo sapiens GN=MALT1 PE=1 SV=1	0	0	0	0	0	3	2	0
O94927	HAUS augmin-like complex subunit 5 OS=Homo sapiens GN=HAUS5 PE=1 SV=2	0	0	7	3	0	3	2	0
O95372	Acyl-protein thioesterase 2 OS=Homo sapiens GN=LYPLA2 PE=1 SV=1	0	5	2	0	3	2	2	2
Q8WUY9	DEP domain-containing protein 1B OS=Homo sapiens GN=DEPDC1B PE=2 SV=2	0	0	0	2	2	2	2	0
Q01581	Hydroxymethylglutaryl-CoA synthase, cytoplasmic OS=Homo sapiens GN=HMGCS1 PE=1 SV=2	0	0	2	3	2	2	2	3
Q14011	Cold-inducible RNA-binding protein OS=Homo sapiens GN=CIRBP PE=1 SV=1	0	2	2	3	2	2	2	2
Q8IV08	Phospholipase D3 OS=Homo sapiens GN=PLD3 PE=1 SV=1	0	2	0	2	2	2	2	0
Q9NRX4	14 kDa phosphohistidine phosphatase OS=Homo sapiens GN=PHPT1 PE=1 SV=1	0	0	0	2	2	2	2	2
Q9BXW7	Cat eye syndrome critical region protein 5 OS=Homo sapiens GN=CECR5 PE=1 SV=1	0	0	2	2	2	2	2	2
Q969M3	Protein YIPF5 OS=Homo sapiens GN=YIPF5 PE=1 SV=1	0	2	2	0	2	2	2	0
O15372	Eukaryotic translation initiation factor 3 subunit H OS=Homo sapiens GN=EIF3H PE=1 SV=1	0	2	7	8	2	2	2	6
Q9UL33	Trafficking protein particle complex subunit 2-like protein OS=Homo sapiens GN=TRAPPC2L PE=1 SV=1	0	0	0	2	0	2	2	0
Q9BTY7	Brain protein 16 OS=Homo sapiens GN=BRP16 PE=1 SV=1	0	0	3	0	0	2	2	2
P35626	Beta-adrenergic receptor kinase 2 OS=Homo sapiens GN=ADRBK2 PE=2 SV=2	0	0	0	0	0	2	2	0
Q9ULC3	Ras-related protein Rab-23 OS=Homo sapiens GN=RAB23 PE=1 SV=1	0	0	0	2	0	2	2	3
Q9ULC4	Malignant T cell-amplified sequence 1 OS=Homo sapiens GN=MCTS1 PE=1 SV=1	0	2	4	0	0	2	2	0
P35670	Copper-transporting ATPase 2 OS=Homo sapiens GN=ATP7B PE=1 SV=4	0	0	0	3	0	2	2	0
Q8WXI2	Connector enhancer of kinase suppressor of ras 2 OS=Homo sapiens GN=CNKSR2 PE=1 SV=1	0	0	0	0	0	2	2	0
O76039	Cyclin-dependent kinase-like 5 OS=Homo sapiens GN=CDKL5 PE=1 SV=1	0	0	0	0	0	2	2	0
O76024	Wolframin OS=Homo sapiens GN=WFS1 PE=1 SV=1	0	0	0	0	0	2	2	0
Q9NW64	Pre-mRNA-splicing factor RBM22 OS=Homo sapiens GN=RBM22 PE=1 SV=1	0	0	0	3	0	2	2	0
O75665	Oral-facial-digital syndrome 1 protein OS=Homo sapiens GN=OFD1 PE=1 SV=1	0	0	8	3	0	2	2	0
P30043	Flavin reductase OS=Homo sapiens GN=BLVRB PE=1 SV=3	0	0	0	0	0	2	2	0
P0CB43	Brain protein 16-like OS=Homo sapiens GN=BRP16L PE=3 SV=1	0	0	3	0	0	2	2	2
P55957	BH3-interacting domain death agonist OS=Homo sapiens GN=BID PE=1 SV=1	0	0	0	0	0	2	2	0
Q9HCH3	Copine-5 OS=Homo sapiens GN=CPNE5 PE=1 SV=2	0	0	0	0	0	2	2	2
Q6VEQ5	WAS protein family homolog 2 OS=Homo sapiens GN=WASH2P PE=2 SV=2	0	0	0	0	0	2	2	0
Q9BRP8	Partner of Y14 and mago OS=Homo sapiens GN=WIBG PE=1 SV=1	0	0	0	0	0	2	2	4
Q5JQF8	Polyadenylate-binding protein 1-like 2 OS=Homo sapiens GN=PABPC1L2A PE=1 SV=1	0	0	2	2	0	2	2	0
P10114	Ras-related protein Rap-2a OS=Homo sapiens GN=RAP2A PE=1 SV=1	0	0	4	0	0	2	2	0
P56377	AP-1 complex subunit sigma-2 OS=Homo sapiens GN=AP1S2 PE=1 SV=1	0	2	0	0	0	2	2	2
Q86W56	Poly(ADP-ribose) glycohydrolase OS=Homo sapiens GN=PARG PE=1 SV=1	0	0	0	2	0	2	2	2
P98175	RNA-binding protein 10 OS=Homo sapiens GN=RBM10 PE=1 SV=3	0	2	0	0	0	2	2	6
Q99829	Copine-1 OS=Homo sapiens GN=CPNE1 PE=1 SV=1	0	2	0	0	0	2	2	0
Q8IUX4	DNA dC- dU-editing enzyme APOBEC-3F OS=Homo sapiens GN=APOBEC3F PE=1 SV=3	0	2	2	2	0	2	2	0
Q9Y2V7	Conserved oligomeric Golgi complex subunit 6 OS=Homo sapiens GN=COG6 PE=2 SV=2	0	2	3	0	0	2	2	2
Q8WTV0	Scavenger receptor class B member 1 OS=Homo sapiens GN=SCARB1 PE=1 SV=1	0	0	2	0	0	2	2	0
Q01469	Fatty acid-binding protein, epidermal OS=Homo sapiens GN=FABP5 PE=1 SV=3	0	0	3	0	0	2	2	3
P09234	U1 small nuclear ribonucleoprotein C OS=Homo sapiens GN=SNRPC PE=1 SV=1	0	0	0	0	0	2	2	3
Q56UQ5	TPT1-like protein OS=Homo sapiens PE=1 SV=1	0	2	0	2	0	2	2	2
Q08752	Peptidyl-prolyl cis-trans isomerase D OS=Homo sapiens GN=PPID PE=1 SV=3	0	0	3	3	0	2	2	5
Q9BYI3	Hyccin OS=Homo sapiens GN=FAM126A PE=1 SV=2	0	0	3	2	0	2	2	0
Q12899	Tripartite motif-containing protein 26 OS=Homo sapiens GN=TRIM26 PE=2 SV=1	0	0	0	0	0	2	2	2
P35240	Merlin OS=Homo sapiens GN=NF2 PE=1 SV=1	0	0	6	4	0	2	2	0
Q9H9G7	Protein argonaute-3 OS=Homo sapiens GN=EIF2C3 PE=1 SV=2	0	0	0	0	0	2	2	2
P78316	Nucleolar protein 14 OS=Homo sapiens GN=NOP14 PE=1 SV=3	0	0	0	2	0	2	2	3
P13807	Glycogen [starch] synthase, muscle OS=Homo sapiens GN=GYS1 PE=1 SV=2	0	2	2	2	0	2	2	0
O95684	FGFR1 oncogene partner OS=Homo sapiens GN=FGFR1OP PE=1 SV=1	0	0	2	2	0	2	2	2
Q12756	Kinesin-like protein KIF1A OS=Homo sapiens GN=KIF1A PE=2 SV=2	0	0	0	3	0	2	2	0
O60941	Dystrobrevin beta OS=Homo sapiens GN=DTNB PE=1 SV=1	0	0	3	3	0	2	2	2
O43639	Cytoplasmic protein NCK2 OS=Homo sapiens GN=NCK2 PE=1 SV=2	0	0	0	0	0	2	2	0
C4AMC7	Putative WAS protein family homolog 3 OS=Homo sapiens GN=WASH3P PE=2 SV=2	0	0	0	0	0	2	2	0
Q53S58	Transmembrane protein 177 OS=Homo sapiens GN=TMEM177 PE=2 SV=1	0	3	2	2	0	2	2	3
Q9NZL9	Methionine adenosyltransferase 2 subunit beta OS=Homo sapiens GN=MAT2B PE=1 SV=1	0	0	2	0	0	2	2	3
Q92600	Cell differentiation protein RCD1 homolog OS=Homo sapiens GN=RQCD1 PE=1 SV=1	0	3	4	2	0	2	2	0
Q8N4N8	Kinesin-like protein KIF2B OS=Homo sapiens GN=KIF2B PE=1 SV=2	0	0	0	3	0	2	2	3
Q96S59	Ran-binding protein 9 OS=Homo sapiens GN=RANBP9 PE=1 SV=1	0	0	2	0	0	2	2	0
Q7Z5L9	Interferon regulatory factor 2-binding protein 2 OS=Homo sapiens GN=IRF2BP2 PE=1 SV=2	0	0	0	0	0	2	2	4
Q9NQA3	WAS protein family homolog 6 OS=Homo sapiens GN=WASH6P PE=1 SV=3	0	0	0	0	0	2	2	0
Q14320	Protein FAM50A OS=Homo sapiens GN=FAM50A PE=1 SV=2	0	2	2	2	0	2	2	2
Q8IUE6	Histone H2A type 2-B OS=Homo sapiens GN=HIST2H2AB PE=1 SV=3	0	2	2	0	3	0	2	0
Q9P0M6	Core histone macro-H2A.2 OS=Homo sapiens GN=H2AFY2 PE=1 SV=3	0	9	0	0	3	0	2	0
P82979	SAP domain-containing ribonucleoprotein OS=Homo sapiens GN=SARNP PE=1 SV=3	0	3	0	2	2	0	2	8
P42025	Beta-centractin OS=Homo sapiens GN=ACTR1B PE=1 SV=1	0	0	0	2	2	0	2	2
Q96P63	Serpin B12 OS=Homo sapiens GN=SERPINB12 PE=1 SV=1	0	0	0	0	2	0	2	2
Q16629	Splicing factor, arginine/serine-rich 7 OS=Homo sapiens GN=SFRS7 PE=1 SV=1	0	2	3	2	2	0	2	2
P62273	40S ribosomal protein S29 OS=Homo sapiens GN=RPS29 PE=1 SV=2	0	2	2	2	2	0	2	2
Q15014	Mortality factor 4-like protein 2 OS=Homo sapiens GN=MORF4L2 PE=1 SV=1	0	0	0	2	2	0	2	0
Q5T8P6	RNA-binding protein 26 OS=Homo sapiens GN=RBM26 PE=1 SV=3	0	3	2	0	2	0	2	2
Q96KA5	Cleft lip and palate transmembrane protein 1-like protein OS=Homo sapiens GN=CLPTM1L PE=1 SV=1	0	2	0	0	2	0	2	0
Q8N3R9	MAGUK p55 subfamily member 5 OS=Homo sapiens GN=MPP5 PE=1 SV=3	0	0	6	2	0	0	2	0
Q9UKX2	Myosin-2 OS=Homo sapiens GN=MYH2 PE=1 SV=1	0	0	0	0	0	0	2	0
P50453	Serpin B9 OS=Homo sapiens GN=SERPINB9 PE=1 SV=1	0	4	0	2	0	0	2	0
Q9UL40	Zinc finger protein 346 OS=Homo sapiens GN=ZNF346 PE=1 SV=1	0	0	0	0	0	0	2	3
P00167	Cytochrome b5 OS=Homo sapiens GN=CYB5A PE=1 SV=2	0	0	0	0	0	0	2	0
Q86X95	Corepressor interacting with RBPJ 1 OS=Homo sapiens GN=CIR1 PE=1 SV=1	0	0	0	0	0	0	2	2
Q9BUP0	EF-hand domain-containing protein D1 OS=Homo sapiens GN=EFHD1 PE=1 SV=1	0	0	3	0	0	0	2	0
Q15542	Transcription initiation factor TFIID subunit 5 OS=Homo sapiens GN=TAF5 PE=1 SV=3	0	0	0	0	0	0	2	3
Q96AK3	Probable DNA dC- dU-editing enzyme APOBEC-3D OS=Homo sapiens GN=APOBEC3D PE=1 SV=1	0	0	0	2	0	0	2	0
Q9NXU5	ADP-ribosylation factor-like protein 15 OS=Homo sapiens GN=ARL15 PE=1 SV=1	0	0	0	0	0	0	2	2
P61960	Ubiquitin-fold modifier 1 OS=Homo sapiens GN=UFM1 PE=1 SV=1	0	0	0	0	0	0	2	0
Q9NY33	Dipeptidyl peptidase 3 OS=Homo sapiens GN=DPP3 PE=1 SV=2	0	0	0	0	0	0	2	0
P56537	Eukaryotic translation initiation factor 6 OS=Homo sapiens GN=EIF6 PE=1 SV=1	0	3	0	0	0	0	2	3
Q96J92	Serine/threonine-protein kinase WNK4 OS=Homo sapiens GN=WNK4 PE=1 SV=1	0	0	0	2	0	0	2	0
P54792	Segment polarity protein dishevelled homolog DVL-1-like OS=Homo sapiens GN=DVL1L1 PE=2 SV=1	0	0	0	0	0	0	2	0
O95218	Zinc finger Ran-binding domain-containing protein 2 OS=Homo sapiens GN=ZRANB2 PE=1 SV=2	0	0	0	0	0	0	2	2
O43169	Cytochrome b5 type B OS=Homo sapiens GN=CYB5B PE=1 SV=2	0	0	0	0	0	0	2	0
Q8TEA1	Putative methyltransferase NSUN6 OS=Homo sapiens GN=NSUN6 PE=1 SV=1	0	2	4	0	0	0	2	0
Q8TEW8	Partitioning defective 3 homolog B OS=Homo sapiens GN=PARD3B PE=1 SV=2	0	0	0	0	0	0	2	0
Q9NX46	Poly(ADP-ribose) glycohydrolase ARH3 OS=Homo sapiens GN=ADPRHL2 PE=1 SV=1	0	0	0	0	0	0	2	0
Q9UBU8	Mortality factor 4-like protein 1 OS=Homo sapiens GN=MORF4L1 PE=1 SV=2	0	0	0	0	0	0	2	2
O15127	Secretory carrier-associated membrane protein 2 OS=Homo sapiens GN=SCAMP2 PE=1 SV=2	0	0	0	0	0	0	2	0
P30049	ATP synthase subunit delta, mitochondrial OS=Homo sapiens GN=ATP5D PE=1 SV=2	0	0	2	2	0	0	2	2
Q16718	NADH dehydrogenase [ubiquinone] 1 alpha subcomplex subunit 5 OS=Homo sapiens GN=NDUFA5 PE=1 SV=3	0	0	2	0	0	0	2	0
Q9HCM7	Fibrosin-1-like protein OS=Homo sapiens GN=FBRSL1 PE=1 SV=3	0	0	0	0	0	0	2	0
Q9H2J4	Phosducin-like protein 3 OS=Homo sapiens GN=PDCL3 PE=1 SV=1	0	0	2	0	0	0	2	0
Q15287	RNA-binding protein with serine-rich domain 1 OS=Homo sapiens GN=RNPS1 PE=1 SV=1	0	2	3	2	0	0	2	4
P52815	39S ribosomal protein L12, mitochondrial OS=Homo sapiens GN=MRPL12 PE=1 SV=2	0	0	2	0	0	0	2	0
O00522	Krev interaction trapped protein 1 OS=Homo sapiens GN=KRIT1 PE=1 SV=2	0	0	0	0	0	0	2	0
Q9NVP2	Histone chaperone ASF1B OS=Homo sapiens GN=ASF1B PE=1 SV=1	0	0	0	0	0	0	2	0
Q9GZN8	UPF0687 protein C20orf27 OS=Homo sapiens GN=C20orf27 PE=1 SV=3	0	2	2	0	0	0	2	2
Q13523	Serine/threonine-protein kinase PRP4 homolog OS=Homo sapiens GN=PRPF4B PE=1 SV=2	0	0	0	2	0	0	2	2
O60279	Sushi domain-containing protein 5 OS=Homo sapiens GN=SUSD5 PE=1 SV=3	0	0	0	0	0	0	2	0
Q86VM9	Zinc finger CCCH domain-containing protein 18 OS=Homo sapiens GN=ZC3H18 PE=1 SV=2	0	0	0	0	0	0	2	0
Q9HD42	Charged multivesicular body protein 1a OS=Homo sapiens GN=CHMP1A PE=1 SV=1	0	0	0	0	0	0	2	0
Q9Y385	Ubiquitin-conjugating enzyme E2 J1 OS=Homo sapiens GN=UBE2J1 PE=1 SV=2	0	0	0	0	0	0	2	0
Q86U42	Polyadenylate-binding protein 2 OS=Homo sapiens GN=PABPN1 PE=1 SV=3	0	2	2	0	0	0	2	2
P12882	Myosin-1 OS=Homo sapiens GN=MYH1 PE=1 SV=3	0	0	0	0	0	0	2	0
Q9BRA2	Thioredoxin domain-containing protein 17 OS=Homo sapiens GN=TXNDC17 PE=1 SV=1	0	3	2	2	0	0	2	3
O95881	Thioredoxin domain-containing protein 12 OS=Homo sapiens GN=TXNDC12 PE=1 SV=1	0	0	0	0	0	0	2	2
Q9Y237	Peptidyl-prolyl cis-trans isomerase NIMA-interacting 4 OS=Homo sapiens GN=PIN4 PE=1 SV=1	0	0	0	0	0	0	2	2
Q12872	Splicing factor, arginine/serine-rich 8 OS=Homo sapiens GN=SFRS8 PE=1 SV=3	0	0	0	0	0	0	2	0
Q9HAH7	Probable fibrosin-1 long transcript protein OS=Homo sapiens GN=FBRS PE=1 SV=2	0	0	0	0	0	0	2	2
P53999	Activated RNA polymerase II transcriptional coactivator p15 OS=Homo sapiens GN=SUB1 PE=1 SV=3	0	5	0	4	0	0	2	3
P36543	V-type proton ATPase subunit E 1 OS=Homo sapiens GN=ATP6V1E1 PE=1 SV=1	0	0	0	0	0	0	2	2
P37840	Alpha-synuclein OS=Homo sapiens GN=SNCA PE=1 SV=1	0	0	0	0	0	0	2	0
P78362	Serine/threonine-protein kinase SRPK2 OS=Homo sapiens GN=SRPK2 PE=1 SV=2	0	2	0	4	0	0	2	2
Q9H0L4	Cleavage stimulation factor subunit 2 tau variant OS=Homo sapiens GN=CSTF2T PE=1 SV=1	0	0	0	2	0	0	2	3
P10768	S-formylglutathione hydrolase OS=Homo sapiens GN=ESD PE=1 SV=2	0	0	0	2	0	0	2	3
Q8NA72	Centrosomal protein POC5 OS=Homo sapiens GN=C5orf37 PE=1 SV=2	0	5	9	3	0	0	2	0
Q8N8E3	Coiled-coil domain-containing protein 46 OS=Homo sapiens GN=CCDC46 PE=2 SV=2	0	0	0	0	0	0	2	0
Q14653	Interferon regulatory factor 3 OS=Homo sapiens GN=IRF3 PE=1 SV=1	0	0	2	0	0	0	2	0
Q9UGR2	Zinc finger CCCH domain-containing protein 7B OS=Homo sapiens GN=ZC3H7B PE=1 SV=1	0	2	3	0	0	0	2	0
Q9UFF9	CCR4-NOT transcription complex subunit 8 OS=Homo sapiens GN=CNOT8 PE=1 SV=1	0	3	2	2	0	0	2	2
P51452	Dual specificity protein phosphatase 3 OS=Homo sapiens GN=DUSP3 PE=1 SV=1	0	2	0	2	0	0	2	2
Q99442	Translocation protein SEC62 OS=Homo sapiens GN=SEC62 PE=1 SV=1	0	2	0	0	0	0	2	3
O75175	CCR4-NOT transcription complex subunit 3 OS=Homo sapiens GN=CNOT3 PE=1 SV=1	0	0	2	2	0	0	2	0
Q9NSI2	Uncharacterized protein C21orf70 OS=Homo sapiens GN=C21orf70 PE=1 SV=2	0	0	0	0	0	0	2	0
P56270	Myc-associated zinc finger protein OS=Homo sapiens GN=MAZ PE=1 SV=1	0	0	0	0	0	0	2	0
P49959	Double-strand break repair protein MRE11A OS=Homo sapiens GN=MRE11A PE=1 SV=3	0	3	5	2	0	0	2	0
Q15006	Tetratricopeptide repeat protein 35 OS=Homo sapiens GN=TTC35 PE=1 SV=1	0	0	0	0	0	0	2	3
P08579	U2 small nuclear ribonucleoprotein B'' OS=Homo sapiens GN=SNRPB2 PE=1 SV=1	0	0	0	0	0	0	2	0
Q08554	Desmocollin-1 OS=Homo sapiens GN=DSC1 PE=1 SV=2	0	0	0	3	0	0	2	2
P10606	Cytochrome c oxidase subunit 5B, mitochondrial OS=Homo sapiens GN=COX5B PE=1 SV=2	0	0	0	3	0	0	2	3
Q9NR45	Sialic acid synthase OS=Homo sapiens GN=NANS PE=1 SV=2	0	0	0	0	0	0	2	0
Q9BWD1	Acetyl-CoA acetyltransferase, cytosolic OS=Homo sapiens GN=ACAT2 PE=1 SV=2	0	0	2	2	0	0	2	5
O43252	Bifunctional 3'-phosphoadenosine 5'-phosphosulfate synthase 1 OS=Homo sapiens GN=PAPSS1 PE=1 SV=2	0	2	5	0	0	0	2	2
Q96ST2	Protein IWS1 homolog OS=Homo sapiens GN=IWS1 PE=1 SV=2	0	2	0	0	0	0	2	2
Q9C0C7	Activating molecule in BECN1-regulated autophagy protein 1 OS=Homo sapiens GN=AMBRA1 PE=1 SV=2	0	0	0	0	0	0	2	2
P10589	COUP transcription factor 1 OS=Homo sapiens GN=NR2F1 PE=1 SV=1	0	2	0	2	0	0	2	2
Q9UF83	Uncharacterized protein DKFZp434B061 OS=Homo sapiens PE=2 SV=2	0	2	3	2	0	0	2	0
Q9BWH2	FUN14 domain-containing protein 2 OS=Homo sapiens GN=FUNDC2 PE=1 SV=2	0	0	0	0	0	0	2	0
P14927	Cytochrome b-c1 complex subunit 7 OS=Homo sapiens GN=UQCRB PE=1 SV=2	0	0	0	0	0	0	2	0
P30154	Serine/threonine-protein phosphatase 2A 65 kDa regulatory subunit A beta isoform OS=Homo sapiens GN=PPP2R1B PE=1 SV=3	0	0	3	3	0	0	2	3
P20930	Filaggrin OS=Homo sapiens GN=FLG PE=1 SV=3	0	0	0	0	0	0	2	0
P49760	Dual specificity protein kinase CLK2 OS=Homo sapiens GN=CLK2 PE=1 SV=1	0	0	0	0	0	0	2	0
Q6W2J9	BCL-6 corepressor OS=Homo sapiens GN=BCOR PE=1 SV=1	0	2	0	0	0	0	2	0
Q8IYB3	Serine/arginine repetitive matrix protein 1 OS=Homo sapiens GN=SRRM1 PE=1 SV=2	0	0	0	0	0	0	2	0
Q7L5N1	COP9 signalosome complex subunit 6 OS=Homo sapiens GN=COPS6 PE=1 SV=1	0	3	5	3	0	0	2	3
Q92665	28S ribosomal protein S31, mitochondrial OS=Homo sapiens GN=MRPS31 PE=1 SV=3	0	2	2	0	0	0	2	3
Q9BVK6	Transmembrane emp24 domain-containing protein 9 OS=Homo sapiens GN=TMED9 PE=1 SV=2	0	0	0	0	0	0	2	3
Q8NFC6	Biorientation of chromosomes in cell division protein 1-like OS=Homo sapiens GN=BOD1L PE=1 SV=2	0	0	0	0	0	0	2	0
O94910	Latrophilin-1 OS=Homo sapiens GN=LPHN1 PE=1 SV=1	0	0	3	2	5	17	0	3
Q01974	Tyrosine-protein kinase transmembrane receptor ROR2 OS=Homo sapiens GN=ROR2 PE=1 SV=2	0	0	0	3	2	14	0	0
Q09666	Neuroblast differentiation-associated protein AHNAK OS=Homo sapiens GN=AHNAK PE=1 SV=2	0	4	4	2	0	14	0	2
Q8WWI1	LIM domain only protein 7 OS=Homo sapiens GN=LMO7 PE=1 SV=2	0	0	0	3	0	14	0	2
P30508	HLA class I histocompatibility antigen, Cw-12 alpha chain OS=Homo sapiens GN=HLA-C PE=1 SV=2	0	5	0	6	0	14	0	0
O43166	Signal-induced proliferation-associated 1-like protein 1 OS=Homo sapiens GN=SIPA1L1 PE=1 SV=4	0	0	0	0	0	13	0	0
Q29960	HLA class I histocompatibility antigen, Cw-16 alpha chain OS=Homo sapiens GN=HLA-C PE=2 SV=1	0	0	0	6	0	13	0	0
Q9TNN7	HLA class I histocompatibility antigen, Cw-5 alpha chain OS=Homo sapiens GN=HLA-C PE=2 SV=1	0	0	0	6	0	13	0	0
P30505	HLA class I histocompatibility antigen, Cw-8 alpha chain OS=Homo sapiens GN=HLA-C PE=2 SV=1	0	5	0	6	0	13	0	7
Q5VZ89	DENN domain-containing protein 4C OS=Homo sapiens GN=DENND4C PE=1 SV=2	0	4	9	5	0	13	0	4
Q13009	T-lymphoma invasion and metastasis-inducing protein 1 OS=Homo sapiens GN=TIAM1 PE=1 SV=2	0	0	0	0	0	13	0	0
O60245	Protocadherin-7 OS=Homo sapiens GN=PCDH7 PE=1 SV=2	0	0	4	7	2	12	0	0
Q9UHN6	Transmembrane protein 2 OS=Homo sapiens GN=TMEM2 PE=1 SV=1	0	0	0	0	2	12	0	2
P30443	HLA class I histocompatibility antigen, A-1 alpha chain OS=Homo sapiens GN=HLA-A PE=1 SV=1	0	0	0	0	0	12	0	0
P30455	HLA class I histocompatibility antigen, A-36 alpha chain OS=Homo sapiens GN=HLA-A PE=1 SV=1	0	0	0	0	0	12	0	0
Q01970	1-phosphatidylinositol-4,5-bisphosphate phosphodiesterase beta-3 OS=Homo sapiens GN=PLCB3 PE=1 SV=2	0	0	5	3	0	12	0	3
Q9HD67	Myosin-X OS=Homo sapiens GN=MYO10 PE=1 SV=3	0	0	0	0	4	11	0	0
Q07000	HLA class I histocompatibility antigen, Cw-15 alpha chain OS=Homo sapiens GN=HLA-C PE=1 SV=1	0	5	0	6	0	11	0	0
O60292	Signal-induced proliferation-associated 1-like protein 3 OS=Homo sapiens GN=SIPA1L3 PE=1 SV=3	0	0	0	0	0	11	0	0
Q9UPY3	Endoribonuclease Dicer OS=Homo sapiens GN=DICER1 PE=1 SV=3	0	2	9	0	0	11	0	3
Q92859	Neogenin OS=Homo sapiens GN=NEO1 PE=1 SV=2	0	0	0	0	0	11	0	0
Q9NZN5	Rho guanine nucleotide exchange factor 12 OS=Homo sapiens GN=ARHGEF12 PE=1 SV=1	0	2	7	8	0	11	0	4
P13746	HLA class I histocompatibility antigen, A-11 alpha chain OS=Homo sapiens GN=HLA-A PE=1 SV=1	0	0	0	0	0	11	0	0
Q5M775	Cytospin-B OS=Homo sapiens GN=CYTSB PE=1 SV=1	0	0	0	0	3	10	0	2
Q9NPH2	Inositol-3-phosphate synthase 1 OS=Homo sapiens GN=ISYNA1 PE=1 SV=1	0	0	0	4	3	10	0	4
Q13615	Myotubularin-related protein 3 OS=Homo sapiens GN=MTMR3 PE=1 SV=3	0	0	3	0	2	10	0	0
Q9H3Q1	Cdc42 effector protein 4 OS=Homo sapiens GN=CDC42EP4 PE=1 SV=1	0	0	0	3	2	10	0	3
Q9UIW2	Plexin-A1 OS=Homo sapiens GN=PLXNA1 PE=1 SV=2	0	0	2	4	2	10	0	0
Q16555	Dihydropyrimidinase-related protein 2 OS=Homo sapiens GN=DPYSL2 PE=1 SV=1	0	0	0	3	2	10	0	6
Q96D71	RalBP1-associated Eps domain-containing protein 1 OS=Homo sapiens GN=REPS1 PE=1 SV=3	0	0	0	0	2	10	0	0
Q9H2J7	Orphan sodium- and chloride-dependent neurotransmitter transporter NTT73 OS=Homo sapiens GN=SLC6A15 PE=1 SV=1	0	0	2	3	0	10	0	2
Q96EA4	Protein Spindly OS=Homo sapiens GN=CCDC99 PE=1 SV=1	0	0	0	2	0	10	0	3
O75145	Liprin-alpha-3 OS=Homo sapiens GN=PPFIA3 PE=1 SV=3	0	0	0	0	0	10	0	2
Q9H0M0	NEDD4-like E3 ubiquitin-protein ligase WWP1 OS=Homo sapiens GN=WWP1 PE=1 SV=1	0	2	2	4	0	10	0	2
Q92738	USP6 N-terminal-like protein OS=Homo sapiens GN=USP6NL PE=1 SV=3	0	0	0	0	0	10	0	2
P30475	HLA class I histocompatibility antigen, B-39 alpha chain OS=Homo sapiens GN=HLA-B PE=2 SV=1	0	0	0	0	4	9	0	0
P00533	Epidermal growth factor receptor OS=Homo sapiens GN=EGFR PE=1 SV=2	0	0	0	3	2	9	0	0
A4D1P6	WD repeat-containing protein 91 OS=Homo sapiens GN=WDR91 PE=1 SV=1	0	2	3	3	0	9	0	4
P69849	Nodal modulator 3 OS=Homo sapiens GN=NOMO3 PE=2 SV=1	0	2	0	2	0	9	0	4
Q5T5Y3	Calmodulin-regulated spectrin-associated protein 1 OS=Homo sapiens GN=CAMSAP1 PE=1 SV=2	0	0	0	2	0	9	0	2
Q86UU1	Pleckstrin homology-like domain family B member 1 OS=Homo sapiens GN=PHLDB1 PE=1 SV=1	0	0	0	0	0	9	0	0
Q15375	Ephrin type-A receptor 7 OS=Homo sapiens GN=EPHA7 PE=1 SV=3	0	0	0	0	0	9	0	5
Q5JPE7	Nodal modulator 2 OS=Homo sapiens GN=NOMO2 PE=1 SV=1	0	2	0	2	0	9	0	4
Q15155	Nodal modulator 1 OS=Homo sapiens GN=NOMO1 PE=1 SV=4	0	2	0	2	0	9	0	4
P30479	HLA class I histocompatibility antigen, B-41 alpha chain OS=Homo sapiens GN=HLA-B PE=1 SV=1	0	5	0	0	0	9	0	3
P30492	HLA class I histocompatibility antigen, B-54 alpha chain OS=Homo sapiens GN=HLA-B PE=2 SV=1	0	0	0	0	0	9	0	0
O43353	Receptor-interacting serine/threonine-protein kinase 2 OS=Homo sapiens GN=RIPK2 PE=1 SV=2	0	3	6	0	0	9	0	0
Q29718	HLA class I histocompatibility antigen, B-82 alpha chain OS=Homo sapiens GN=HLA-B PE=2 SV=1	0	0	0	0	4	8	0	0
O95429	BAG family molecular chaperone regulator 4 OS=Homo sapiens GN=BAG4 PE=1 SV=1	0	0	0	2	2	8	0	0
Q9Y4X5	Protein ariadne-1 homolog OS=Homo sapiens GN=ARIH1 PE=1 SV=2	0	0	2	3	0	8	0	0
O14639	Actin-binding LIM protein 1 OS=Homo sapiens GN=ABLIM1 PE=1 SV=3	0	0	0	2	0	8	0	2
Q9UPY6	Wiskott-Aldrich syndrome protein family member 3 OS=Homo sapiens GN=WASF3 PE=2 SV=2	0	0	0	0	0	8	0	0
Q6P9H4	Connector enhancer of kinase suppressor of ras 3 OS=Homo sapiens GN=CNKSR3 PE=1 SV=1	0	0	0	0	0	8	0	0
P30510	HLA class I histocompatibility antigen, Cw-14 alpha chain OS=Homo sapiens GN=HLA-C PE=2 SV=2	0	0	0	0	0	8	0	0
Q9BX66	Sorbin and SH3 domain-containing protein 1 OS=Homo sapiens GN=SORBS1 PE=1 SV=2	0	0	0	0	0	8	0	0
P17301	Integrin alpha-2 OS=Homo sapiens GN=ITGA2 PE=1 SV=1	0	0	0	2	0	8	0	0
Q13873	Bone morphogenetic protein receptor type-2 OS=Homo sapiens GN=BMPR2 PE=1 SV=2	0	0	0	0	0	8	0	0
Q9UK41	Vacuolar protein sorting-associated protein 28 homolog OS=Homo sapiens GN=VPS28 PE=1 SV=1	0	0	0	0	2	7	0	0
Q5TCZ1	SH3 and PX domain-containing protein 2A OS=Homo sapiens GN=SH3PXD2A PE=1 SV=1	0	3	0	2	2	7	0	2
Q96SZ5	2-aminoethanethiol dioxygenase OS=Homo sapiens GN=ADO PE=1 SV=2	0	0	0	0	2	7	0	2
Q4G0F5	Vacuolar protein sorting-associated protein 26B OS=Homo sapiens GN=VPS26B PE=1 SV=2	0	3	0	4	2	7	0	3
Q9H4G0	Band 4.1-like protein 1 OS=Homo sapiens GN=EPB41L1 PE=1 SV=2	0	0	2	2	0	7	0	2
P43250	G protein-coupled receptor kinase 6 OS=Homo sapiens GN=GRK6 PE=1 SV=2	0	0	0	3	0	7	0	0
Q04826	HLA class I histocompatibility antigen, B-40 alpha chain OS=Homo sapiens GN=HLA-B PE=1 SV=1	0	5	0	0	0	7	0	0
P10319	HLA class I histocompatibility antigen, B-58 alpha chain OS=Homo sapiens GN=HLA-B PE=2 SV=1	0	0	0	0	0	7	0	0
Q96Q45	Amyotrophic lateral sclerosis 2 chromosomal region candidate gene 4 protein OS=Homo sapiens GN=ALS2CR4 PE=2 SV=1	0	0	0	0	0	7	0	0
Q15276	Rab GTPase-binding effector protein 1 OS=Homo sapiens GN=RABEP1 PE=1 SV=2	0	0	0	0	0	7	0	0
Q9Y3S2	Zinc finger protein 330 OS=Homo sapiens GN=ZNF330 PE=1 SV=1	0	0	0	0	0	7	0	3
Q9HCD6	Protein TANC2 OS=Homo sapiens GN=TANC2 PE=1 SV=3	0	0	0	0	0	7	0	3
P98170	Baculoviral IAP repeat-containing protein 4 OS=Homo sapiens GN=XIAP PE=1 SV=2	0	0	0	4	0	7	0	3
Q9P273	Teneurin-3 OS=Homo sapiens GN=ODZ3 PE=2 SV=3	0	0	0	0	0	7	0	0
Q69YQ0	Cytospin-A OS=Homo sapiens GN=CYTSA PE=1 SV=1	0	0	0	0	0	7	0	0
P23508	Colorectal mutant cancer protein OS=Homo sapiens GN=MCC PE=1 SV=1	0	0	0	0	0	7	0	0
P49023	Paxillin OS=Homo sapiens GN=PXN PE=1 SV=2	0	0	0	0	0	7	0	0
Q15032	R3H domain-containing protein 1 OS=Homo sapiens GN=R3HDM1 PE=1 SV=3	0	0	0	0	0	7	0	0
Q9Y217	Myotubularin-related protein 6 OS=Homo sapiens GN=MTMR6 PE=1 SV=2	0	0	0	2	0	7	0	0
Q9UPQ3	Arf-GAP with GTPase, ANK repeat and PH domain-containing protein 1 OS=Homo sapiens GN=AGAP1 PE=1 SV=4	0	0	0	0	0	7	0	2
P23229	Integrin alpha-6 OS=Homo sapiens GN=ITGA6 PE=1 SV=4	0	0	0	0	0	7	0	0
Q5T1M5	FK506-binding protein 15 OS=Homo sapiens GN=FKBP15 PE=1 SV=2	0	0	5	5	0	7	0	4
Q00653	Nuclear factor NF-kappa-B p100 subunit OS=Homo sapiens GN=NFKB2 PE=1 SV=4	0	0	0	0	0	7	0	3
P18465	HLA class I histocompatibility antigen, B-57 alpha chain OS=Homo sapiens GN=HLA-B PE=1 SV=1	0	0	0	0	0	7	0	0
P16885	1-phosphatidylinositol-4,5-bisphosphate phosphodiesterase gamma-2 OS=Homo sapiens GN=PLCG2 PE=1 SV=4	0	0	3	3	0	7	0	0
Q7Z6B7	SLIT-ROBO Rho GTPase-activating protein 1 OS=Homo sapiens GN=SRGAP1 PE=1 SV=1	0	0	0	0	0	7	0	0
Q9NYI0	PH and SEC7 domain-containing protein 3 OS=Homo sapiens GN=PSD3 PE=1 SV=2	0	0	0	0	0	7	0	0
P19022	Cadherin-2 OS=Homo sapiens GN=CDH2 PE=1 SV=4	0	0	0	0	0	7	0	0
Q9BZG1	Ras-related protein Rab-34 OS=Homo sapiens GN=RAB34 PE=1 SV=1	0	3	3	0	2	6	0	0
P07203	Glutathione peroxidase 1 OS=Homo sapiens GN=GPX1 PE=1 SV=3	0	0	0	0	2	6	0	3
Q8N441	Fibroblast growth factor receptor-like 1 OS=Homo sapiens GN=FGFRL1 PE=1 SV=1	0	0	0	0	0	6	0	0
Q96II8	Leucine-rich repeat and calponin homology domain-containing protein 3 OS=Homo sapiens GN=LRCH3 PE=1 SV=2	0	2	2	2	0	6	0	3
O15083	ERC protein 2 OS=Homo sapiens GN=ERC2 PE=1 SV=3	0	0	0	0	0	6	0	0
O15084	Serine/threonine-protein phosphatase 6 regulatory ankyrin repeat subunit A OS=Homo sapiens GN=ANKRD28 PE=1 SV=4	0	0	3	2	0	6	0	4
Q9ULH1	Arf-GAP with SH3 domain, ANK repeat and PH domain-containing protein 1 OS=Homo sapiens GN=ASAP1 PE=1 SV=3	0	0	0	0	0	6	0	0
Q6UVK1	Chondroitin sulfate proteoglycan 4 OS=Homo sapiens GN=CSPG4 PE=1 SV=1	0	0	0	0	0	6	0	0
Q9Y6I3	Epsin-1 OS=Homo sapiens GN=EPN1 PE=1 SV=1	0	0	0	0	0	6	0	0
Q8IWW6	Rho GTPase-activating protein 12 OS=Homo sapiens GN=ARHGAP12 PE=1 SV=1	0	0	0	0	0	6	0	0
P40189	Interleukin-6 receptor subunit beta OS=Homo sapiens GN=IL6ST PE=1 SV=2	0	0	0	0	0	6	0	0
Q8ND30	Liprin-beta-2 OS=Homo sapiens GN=PPFIBP2 PE=2 SV=2	0	0	0	0	0	6	0	0
Q9H3L0	Methylmalonic aciduria and homocystinuria type D protein, mitochondrial OS=Homo sapiens GN=MMADHC PE=1 SV=2	0	0	0	0	0	6	0	4
Q63ZY3	KN motif and ankyrin repeat domain-containing protein 2 OS=Homo sapiens GN=KANK2 PE=1 SV=1	0	0	0	0	0	6	0	0
Q9NWQ8	Phosphoprotein associated with glycosphingolipid-enriched microdomains 1 OS=Homo sapiens GN=PAG1 PE=1 SV=2	0	0	3	2	0	6	0	0
Q9UKA4	A-kinase anchor protein 11 OS=Homo sapiens GN=AKAP11 PE=1 SV=1	0	2	5	2	0	6	0	2
O75674	TOM1-like protein 1 OS=Homo sapiens GN=TOM1L1 PE=1 SV=2	0	0	0	3	0	6	0	0
Q8TF05	Serine/threonine-protein phosphatase 4 regulatory subunit 1 OS=Homo sapiens GN=PPP4R1 PE=1 SV=1	0	6	5	4	0	6	0	3
Q9H425	Uncharacterized protein C1orf198 OS=Homo sapiens GN=C1orf198 PE=1 SV=1	0	0	0	0	0	6	0	0
Q8TF46	DIS3-like exonuclease 1 OS=Homo sapiens GN=DIS3L PE=1 SV=2	0	2	0	2	0	6	0	0
Q9HCH0	Nck-associated protein 5-like OS=Homo sapiens GN=NCKAP5L PE=1 SV=2	0	0	0	0	0	6	0	0
Q9Y3R0	Glutamate receptor-interacting protein 1 OS=Homo sapiens GN=GRIP1 PE=1 SV=2	0	0	0	2	0	6	0	0
Q86VQ1	Glucocorticoid-induced transcript 1 protein OS=Homo sapiens GN=GLCCI1 PE=1 SV=1	0	0	0	0	0	6	0	0
Q9Y4G8	Rap guanine nucleotide exchange factor 2 OS=Homo sapiens GN=RAPGEF2 PE=1 SV=1	0	0	3	2	0	6	0	3
Q6ZS17	Protein FAM65A OS=Homo sapiens GN=FAM65A PE=1 SV=1	0	0	0	4	0	6	0	0
Q9UPR0	Inactive phospholipase C-like protein 2 OS=Homo sapiens GN=PLCL2 PE=1 SV=2	0	0	0	0	0	6	0	0
P42702	Leukemia inhibitory factor receptor OS=Homo sapiens GN=LIFR PE=1 SV=1	0	0	0	0	0	6	0	0
P60510	Serine/threonine-protein phosphatase 4 catalytic subunit OS=Homo sapiens GN=PPP4C PE=1 SV=1	0	0	0	0	0	6	0	2
Q9Y289	Sodium-dependent multivitamin transporter OS=Homo sapiens GN=SLC5A6 PE=2 SV=2	0	0	0	0	0	6	0	0
Q12846	Syntaxin-4 OS=Homo sapiens GN=STX4 PE=1 SV=2	0	0	3	0	0	6	0	2
O75054	Immunoglobulin superfamily member 3 OS=Homo sapiens GN=IGSF3 PE=1 SV=3	0	0	0	0	0	6	0	0
A7KAX9	Rho GTPase-activating protein 32 OS=Homo sapiens GN=ARHGAP32 PE=1 SV=1	0	0	0	0	0	6	0	0
Q9HAU4	E3 ubiquitin-protein ligase SMURF2 OS=Homo sapiens GN=SMURF2 PE=1 SV=1	0	0	0	0	0	6	0	0
O75113	NEDD4-binding protein 1 OS=Homo sapiens GN=N4BP1 PE=1 SV=4	0	0	4	4	0	6	0	0
Q96M27	Protein PRRC1 OS=Homo sapiens GN=PRRC1 PE=1 SV=1	0	0	0	4	0	6	0	3
Q5VZK9	Leucine-rich repeat-containing protein 16A OS=Homo sapiens GN=LRRC16A PE=1 SV=1	0	6	4	3	0	6	0	0
Q12797	Aspartyl/asparaginyl beta-hydroxylase OS=Homo sapiens GN=ASPH PE=1 SV=3	0	0	0	3	0	6	0	0
Q5HYK7	SH3 domain-containing protein 19 OS=Homo sapiens GN=SH3D19 PE=1 SV=2	0	0	0	0	0	6	0	0
Q6XZF7	Dynamin-binding protein OS=Homo sapiens GN=DNMBP PE=1 SV=1	0	0	2	2	0	6	0	3
Q6ZVM7	TOM1-like protein 2 OS=Homo sapiens GN=TOM1L2 PE=1 SV=1	0	0	0	0	0	6	0	0
O14795	Protein unc-13 homolog B OS=Homo sapiens GN=UNC13B PE=1 SV=2	0	0	0	0	0	6	0	0
Q9NZU0	Leucine-rich repeat transmembrane protein FLRT3 OS=Homo sapiens GN=FLRT3 PE=1 SV=1	0	0	0	0	0	6	0	0
Q96RU3	Formin-binding protein 1 OS=Homo sapiens GN=FNBP1 PE=1 SV=2	0	0	0	0	0	6	0	0
Q8IX90	Spindle and kinetochore-associated protein 3 OS=Homo sapiens GN=SKA3 PE=1 SV=2	0	0	0	0	3	5	0	0
Q9NV96	Cell cycle control protein 50A OS=Homo sapiens GN=TMEM30A PE=1 SV=1	0	0	0	3	2	5	0	2
P40855	Peroxisomal biogenesis factor 19 OS=Homo sapiens GN=PEX19 PE=1 SV=1	0	0	0	2	2	5	0	0
Q6PL24	Protein TMED8 OS=Homo sapiens GN=TMED8 PE=1 SV=1	0	0	2	2	2	5	0	2
P48147	Prolyl endopeptidase OS=Homo sapiens GN=PREP PE=1 SV=2	0	0	4	0	0	5	0	0
P05026	Sodium/potassium-transporting ATPase subunit beta-1 OS=Homo sapiens GN=ATP1B1 PE=1 SV=1	0	0	0	0	0	5	0	0
Q6UUV9	CREB-regulated transcription coactivator 1 OS=Homo sapiens GN=CRTC1 PE=1 SV=2	0	0	0	0	0	5	0	0
O15085	Rho guanine nucleotide exchange factor 11 OS=Homo sapiens GN=ARHGEF11 PE=1 SV=1	0	0	0	0	0	5	0	0
Q9Y6R4	Mitogen-activated protein kinase kinase kinase 4 OS=Homo sapiens GN=MAP3K4 PE=1 SV=1	0	3	3	3	0	5	0	0
Q15599	Na(+)/H(+) exchange regulatory cofactor NHE-RF2 OS=Homo sapiens GN=SLC9A3R2 PE=1 SV=2	0	0	0	0	0	5	0	0
Q9UKZ4	Teneurin-1 OS=Homo sapiens GN=ODZ1 PE=1 SV=2	0	0	0	0	0	5	0	0
Q06481	Amyloid-like protein 2 OS=Homo sapiens GN=APLP2 PE=1 SV=2	0	0	0	0	0	5	0	0
Q9UJV3	Midline-2 OS=Homo sapiens GN=MID2 PE=1 SV=3	0	0	0	0	0	5	0	0
Q14934	Nuclear factor of activated T-cells, cytoplasmic 4 OS=Homo sapiens GN=NFATC4 PE=1 SV=2	0	0	0	0	0	5	0	0
O76071	Probable cytosolic iron-sulfur protein assembly protein CIAO1 OS=Homo sapiens GN=CIAO1 PE=1 SV=1	0	2	0	0	0	5	0	2
Q99871	HAUS augmin-like complex subunit 7 OS=Homo sapiens GN=HAUS7 PE=1 SV=3	0	0	0	0	0	5	0	0
Q9Y508	RING finger protein 114 OS=Homo sapiens GN=RNF114 PE=1 SV=1	0	0	0	0	0	5	0	0
Q8TF72	Protein Shroom3 OS=Homo sapiens GN=SHROOM3 PE=1 SV=1	0	0	0	0	0	5	0	0
Q9BTE6	Alanyl-tRNA editing protein Aarsd1 OS=Homo sapiens GN=AARSD1 PE=1 SV=2	0	0	3	2	0	5	0	0
Q05209	Tyrosine-protein phosphatase non-receptor type 12 OS=Homo sapiens GN=PTPN12 PE=1 SV=2	0	0	3	2	0	5	0	0
Q52LW3	Rho GTPase-activating protein 29 OS=Homo sapiens GN=ARHGAP29 PE=1 SV=2	0	0	0	0	0	5	0	0
Q96QD8	Sodium-coupled neutral amino acid transporter 2 OS=Homo sapiens GN=SLC38A2 PE=1 SV=2	0	0	0	0	0	5	0	0
Q9HCJ0	Trinucleotide repeat-containing gene 6C protein OS=Homo sapiens GN=TNRC6C PE=1 SV=3	0	0	0	0	0	5	0	0
Q9P244	Leucine-rich repeat and fibronectin type III domain-containing protein 1 OS=Homo sapiens GN=LRFN1 PE=1 SV=2	0	0	0	0	0	5	0	0
Q6IQ23	Pleckstrin homology domain-containing family A member 7 OS=Homo sapiens GN=PLEKHA7 PE=1 SV=2	0	0	0	0	0	5	0	0
Q9NVR5	Protein kintoun OS=Homo sapiens GN=KTU PE=1 SV=2	0	0	0	0	0	5	0	2
O75312	Zinc finger protein ZPR1 OS=Homo sapiens GN=ZNF259 PE=1 SV=1	0	0	2	0	0	5	0	4
P15927	Replication protein A 32 kDa subunit OS=Homo sapiens GN=RPA2 PE=1 SV=1	0	3	4	3	0	5	0	3
Q9NUP9	Protein lin-7 homolog C OS=Homo sapiens GN=LIN7C PE=1 SV=1	0	0	0	0	0	5	0	2
Q8WUP2	Filamin-binding LIM protein 1 OS=Homo sapiens GN=FBLIM1 PE=1 SV=2	0	0	0	0	0	5	0	0
P35573	Glycogen debranching enzyme OS=Homo sapiens GN=AGL PE=1 SV=3	0	4	2	4	0	5	0	4
Q9BRK4	Leucine zipper putative tumor suppressor 2 OS=Homo sapiens GN=LZTS2 PE=1 SV=2	0	0	0	0	0	5	0	0
O75410	Transforming acidic coiled-coil-containing protein 1 OS=Homo sapiens GN=TACC1 PE=1 SV=2	0	0	0	0	0	5	0	0
Q5T2T1	MAGUK p55 subfamily member 7 OS=Homo sapiens GN=MPP7 PE=1 SV=1	0	0	0	0	0	5	0	0
Q68DQ2	Beta/gamma crystallin domain-containing protein 3 OS=Homo sapiens GN=CRYBG3 PE=2 SV=2	0	0	0	0	0	5	0	0
Q8NHV4	Protein NEDD1 OS=Homo sapiens GN=NEDD1 PE=1 SV=1	0	0	0	0	0	5	0	0
Q5TCQ9	Membrane-associated guanylate kinase, WW and PDZ domain-containing protein 3 OS=Homo sapiens GN=MAGI3 PE=1 SV=2	0	0	0	0	0	5	0	0
Q14689	Disco-interacting protein 2 homolog A OS=Homo sapiens GN=DIP2A PE=2 SV=2	0	0	0	0	0	5	0	0
O75976	Carboxypeptidase D OS=Homo sapiens GN=CPD PE=1 SV=2	0	0	0	0	0	5	0	0
P49137	MAP kinase-activated protein kinase 2 OS=Homo sapiens GN=MAPKAPK2 PE=1 SV=1	0	0	4	3	0	5	0	2
O75155	Cullin-associated NEDD8-dissociated protein 2 OS=Homo sapiens GN=CAND2 PE=1 SV=3	0	4	4	3	0	5	0	3
Q8IZJ1	Netrin receptor UNC5B OS=Homo sapiens GN=UNC5B PE=1 SV=2	0	0	0	0	0	5	0	0
Q676U5	Autophagy-related protein 16-1 OS=Homo sapiens GN=ATG16L1 PE=1 SV=2	0	0	0	0	0	5	0	0
P60033	CD81 antigen OS=Homo sapiens GN=CD81 PE=1 SV=1	0	0	0	0	0	5	0	0
Q6ZVH7	Espin-like protein OS=Homo sapiens GN=ESPNL PE=1 SV=2	0	0	0	0	0	5	0	0
O94885	SAM and SH3 domain-containing protein 1 OS=Homo sapiens GN=SASH1 PE=1 SV=3	0	0	0	0	0	5	0	0
Q92796	Disks large homolog 3 OS=Homo sapiens GN=DLG3 PE=1 SV=2	0	0	0	2	0	5	0	2
O00193	Small acidic protein OS=Homo sapiens GN=SMAP PE=1 SV=1	0	0	0	0	0	5	0	2
Q9UM47	Neurogenic locus notch homolog protein 3 OS=Homo sapiens GN=NOTCH3 PE=1 SV=1	0	0	0	0	0	5	0	0
P29320	Ephrin type-A receptor 3 OS=Homo sapiens GN=EPHA3 PE=1 SV=2	0	0	2	2	0	5	0	2
P49768	Presenilin-1 OS=Homo sapiens GN=PSEN1 PE=1 SV=1	0	0	0	0	0	5	0	0
Q9ULJ7	Ankyrin repeat domain-containing protein 50 OS=Homo sapiens GN=ANKRD50 PE=1 SV=4	0	0	0	0	0	5	0	0
Q765P7	MTSS1-like protein OS=Homo sapiens GN=MTSS1L PE=1 SV=1	0	0	0	0	0	5	0	0
Q15642	Cdc42-interacting protein 4 OS=Homo sapiens GN=TRIP10 PE=1 SV=3	0	0	2	0	0	5	0	0
O60427	Fatty acid desaturase 1 OS=Homo sapiens GN=FADS1 PE=1 SV=1	0	0	2	2	3	4	0	3
A8MVW0	Protein FAM171A2 OS=Homo sapiens GN=FAM171A2 PE=1 SV=1	0	0	0	0	2	4	0	0
P04632	Calpain small subunit 1 OS=Homo sapiens GN=CAPNS1 PE=1 SV=1	0	0	2	2	2	4	0	4
Q9Y608	Leucine-rich repeat flightless-interacting protein 2 OS=Homo sapiens GN=LRRFIP2 PE=1 SV=1	0	0	0	0	2	4	0	0
A6NHR9	Structural maintenance of chromosomes flexible hinge domain-containing protein 1 OS=Homo sapiens GN=SMCHD1 PE=1 SV=2	0	0	0	0	2	4	0	2
Q8N7R7	Cyclin-Y-like protein 1 OS=Homo sapiens GN=CCNYL1 PE=1 SV=2	0	0	2	2	2	4	0	0
O14545	TRAF-type zinc finger domain-containing protein 1 OS=Homo sapiens GN=TRAFD1 PE=1 SV=1	0	2	0	0	0	4	0	2
Q9UL15	BAG family molecular chaperone regulator 5 OS=Homo sapiens GN=BAG5 PE=1 SV=1	0	0	0	0	0	4	0	2
Q9BTU6	Phosphatidylinositol 4-kinase type 2-alpha OS=Homo sapiens GN=PI4K2A PE=1 SV=1	0	0	0	0	0	4	0	2
P50443	Sulfate transporter OS=Homo sapiens GN=SLC26A2 PE=1 SV=2	0	0	0	0	0	4	0	2
Q14241	Transcription elongation factor B polypeptide 3 OS=Homo sapiens GN=TCEB3 PE=1 SV=2	0	0	0	0	0	4	0	0
Q96JA1	Leucine-rich repeats and immunoglobulin-like domains protein 1 OS=Homo sapiens GN=LRIG1 PE=1 SV=2	0	0	0	0	0	4	0	0
Q92574	Hamartin OS=Homo sapiens GN=TSC1 PE=1 SV=2	0	0	0	0	0	4	0	0
Q8IVM0	Coiled-coil domain-containing protein 50 OS=Homo sapiens GN=CCDC50 PE=1 SV=1	0	0	0	0	0	4	0	0
O60524	Serologically defined colon cancer antigen 1 OS=Homo sapiens GN=SDCCAG1 PE=1 SV=4	0	3	0	3	0	4	0	2
Q9P2F8	Signal-induced proliferation-associated 1-like protein 2 OS=Homo sapiens GN=SIPA1L2 PE=1 SV=2	0	0	0	0	0	4	0	0
Q86WR7	Uncharacterized protein C10orf47 OS=Homo sapiens GN=C10orf47 PE=1 SV=2	0	0	0	2	0	4	0	2
Q9NWS0	PIH1 domain-containing protein 1 OS=Homo sapiens GN=PIH1D1 PE=1 SV=1	0	0	0	0	0	4	0	2
Q1MSJ5	Centrosome and spindle pole-associated protein 1 OS=Homo sapiens GN=CSPP1 PE=1 SV=2	0	0	0	0	0	4	0	0
Q8N3E9	1-phosphatidylinositol-4,5-bisphosphate phosphodiesterase delta-3 OS=Homo sapiens GN=PLCD3 PE=1 SV=3	0	0	0	0	0	4	0	3
Q14999	Cullin-7 OS=Homo sapiens GN=CUL7 PE=1 SV=2	0	2	2	0	0	4	0	0
Q6ULP2	Aftiphilin OS=Homo sapiens GN=AFTPH PE=1 SV=2	0	0	0	0	0	4	0	0
P0CAP2	Protein GRINL1A OS=Homo sapiens GN=GRINL1A PE=1 SV=1	0	0	0	0	0	4	0	0
P30622	CAP-Gly domain-containing linker protein 1 OS=Homo sapiens GN=CLIP1 PE=1 SV=2	0	0	0	0	0	4	0	0
Q8IUH4	Probable palmitoyltransferase ZDHHC13 OS=Homo sapiens GN=ZDHHC13 PE=2 SV=3	0	0	0	0	0	4	0	0
Q15262	Receptor-type tyrosine-protein phosphatase kappa OS=Homo sapiens GN=PTPRK PE=1 SV=2	0	0	0	0	0	4	0	0
Q8TCZ2	CD99 antigen-like protein 2 OS=Homo sapiens GN=CD99L2 PE=2 SV=1	0	0	0	0	0	4	0	0
Q9H2D6	TRIO and F-actin-binding protein OS=Homo sapiens GN=TRIOBP PE=1 SV=3	0	0	0	2	0	4	0	0
Q9Y4K3	TNF receptor-associated factor 6 OS=Homo sapiens GN=TRAF6 PE=1 SV=1	0	0	0	0	0	4	0	0
Q15311	RalA-binding protein 1 OS=Homo sapiens GN=RALBP1 PE=1 SV=3	0	0	0	2	0	4	0	2
Q9Y4C1	Lysine-specific demethylase 3A OS=Homo sapiens GN=KDM3A PE=1 SV=3	0	2	0	0	0	4	0	0
Q9Y4D1	Disheveled-associated activator of morphogenesis 1 OS=Homo sapiens GN=DAAM1 PE=1 SV=2	0	0	0	0	0	4	0	0
Q9HCP0	Casein kinase I isoform gamma-1 OS=Homo sapiens GN=CSNK1G1 PE=1 SV=1	0	0	3	2	0	4	0	0
Q5VU97	VWFA and cache domain-containing protein 1 OS=Homo sapiens GN=CACHD1 PE=1 SV=2	0	0	0	0	0	4	0	0
Q9Y4F1	FERM, RhoGEF and pleckstrin domain-containing protein 1 OS=Homo sapiens GN=FARP1 PE=1 SV=1	0	0	0	2	0	4	0	2
Q9P253	Vacuolar protein sorting-associated protein 18 homolog OS=Homo sapiens GN=VPS18 PE=1 SV=2	0	2	8	2	0	4	0	2
Q7Z392	UPF0636 protein C4orf41 OS=Homo sapiens GN=C4orf41 PE=1 SV=2	0	0	0	4	0	4	0	2
P54764	Ephrin type-A receptor 4 OS=Homo sapiens GN=EPHA4 PE=1 SV=1	0	0	2	0	0	4	0	0
P54762	Ephrin type-B receptor 1 OS=Homo sapiens GN=EPHB1 PE=1 SV=1	0	0	0	0	0	4	0	2
P48059	LIM and senescent cell antigen-like-containing domain protein 1 OS=Homo sapiens GN=LIMS1 PE=1 SV=4	0	0	0	0	0	4	0	0
Q9Y316	Protein MEMO1 OS=Homo sapiens GN=MEMO1 PE=1 SV=1	0	0	2	0	0	4	0	3
Q9UHG3	Prenylcysteine oxidase 1 OS=Homo sapiens GN=PCYOX1 PE=1 SV=3	0	0	0	3	0	4	0	0
Q9Y2K2	Serine/threonine-protein kinase SIK3 OS=Homo sapiens GN=SIK3 PE=1 SV=3	0	0	0	0	0	4	0	0
Q9Y2K5	R3H domain-containing protein 2 OS=Homo sapiens GN=R3HDM2 PE=1 SV=3	0	0	0	0	0	4	0	2
Q9BZD3	Protein GRINL1B OS=Homo sapiens GN=GRINL1B PE=5 SV=2	0	0	0	0	0	4	0	0
Q9NUE0	Palmitoyltransferase ZDHHC18 OS=Homo sapiens GN=ZDHHC18 PE=2 SV=2	0	0	0	0	0	4	0	2
Q9Y3B3	Transmembrane emp24 domain-containing protein 7 OS=Homo sapiens GN=TMED7 PE=1 SV=2	0	0	0	0	0	4	0	0
P54687	Branched-chain-amino-acid aminotransferase, cytosolic OS=Homo sapiens GN=BCAT1 PE=1 SV=3	0	0	0	0	0	4	0	0
Q8WUF5	RelA-associated inhibitor OS=Homo sapiens GN=PPP1R13L PE=1 SV=4	0	0	0	0	0	4	0	0
Q9UHV9	Prefoldin subunit 2 OS=Homo sapiens GN=PFDN2 PE=1 SV=1	0	3	3	0	0	4	0	4
Q9H0E2	Toll-interacting protein OS=Homo sapiens GN=TOLLIP PE=1 SV=1	0	0	3	0	0	4	0	2
P52630	Signal transducer and activator of transcription 2 OS=Homo sapiens GN=STAT2 PE=1 SV=1	0	3	0	0	0	4	0	0
Q9Y243	RAC-gamma serine/threonine-protein kinase OS=Homo sapiens GN=AKT3 PE=1 SV=1	0	0	0	0	0	4	0	0
Q8NHU6	Tudor domain-containing protein 7 OS=Homo sapiens GN=TDRD7 PE=1 SV=2	0	0	0	0	0	4	0	0
P05412	Transcription factor AP-1 OS=Homo sapiens GN=JUN PE=1 SV=2	0	0	0	0	0	4	0	0
O14910	Protein lin-7 homolog A OS=Homo sapiens GN=LIN7A PE=1 SV=2	0	0	0	0	0	4	0	0
O14920	Inhibitor of nuclear factor kappa-B kinase subunit beta OS=Homo sapiens GN=IKBKB PE=1 SV=1	0	0	3	0	0	4	0	2
Q9BYT8	Neurolysin, mitochondrial OS=Homo sapiens GN=NLN PE=1 SV=1	0	2	5	2	0	4	0	2
Q9Y2E4	Disco-interacting protein 2 homolog C OS=Homo sapiens GN=DIP2C PE=2 SV=2	0	0	0	0	0	4	0	0
P48506	Glutamate--cysteine ligase catalytic subunit OS=Homo sapiens GN=GCLC PE=1 SV=2	0	0	0	0	0	4	0	0
P78318	Immunoglobulin-binding protein 1 OS=Homo sapiens GN=IGBP1 PE=1 SV=1	0	0	0	0	0	4	0	0
O15440	Multidrug resistance-associated protein 5 OS=Homo sapiens GN=ABCC5 PE=1 SV=2	0	0	0	0	0	4	0	0
Q86TI2	Dipeptidyl peptidase 9 OS=Homo sapiens GN=DPP9 PE=1 SV=3	0	0	0	0	0	4	0	4
Q9BYP7	Serine/threonine-protein kinase WNK3 OS=Homo sapiens GN=WNK3 PE=1 SV=2	0	0	2	0	0	4	0	0
Q9H7P6	Multivesicular body subunit 12B OS=Homo sapiens GN=FAM125B PE=1 SV=2	0	0	0	0	0	4	0	0
Q96LT7	Uncharacterized protein C9orf72 OS=Homo sapiens GN=C9orf72 PE=2 SV=2	0	0	0	0	0	4	0	0
Q12778	Forkhead box protein O1 OS=Homo sapiens GN=FOXO1 PE=1 SV=2	0	0	0	0	0	4	0	0
Q9BXF6	Rab11 family-interacting protein 5 OS=Homo sapiens GN=RAB11FIP5 PE=1 SV=1	0	0	0	0	0	4	0	0
Q9UNN5	FAS-associated factor 1 OS=Homo sapiens GN=FAF1 PE=1 SV=2	0	2	4	2	0	4	0	3
O75170	Serine/threonine-protein phosphatase 6 regulatory subunit 2 OS=Homo sapiens GN=SAPS2 PE=1 SV=2	0	0	0	0	0	4	0	0
Q68CZ2	Tensin-3 OS=Homo sapiens GN=TNS3 PE=1 SV=2	0	0	0	0	0	4	0	0
Q0JRZ9	FCH domain only protein 2 OS=Homo sapiens GN=FCHO2 PE=1 SV=2	0	0	2	0	0	4	0	0
P19838	Nuclear factor NF-kappa-B p105 subunit OS=Homo sapiens GN=NFKB1 PE=1 SV=2	0	0	0	0	0	4	0	0
Q9H6U6	Breast carcinoma-amplified sequence 3 OS=Homo sapiens GN=BCAS3 PE=1 SV=2	0	0	2	0	0	4	0	0
Q9H6H4	Receptor expression-enhancing protein 4 OS=Homo sapiens GN=REEP4 PE=1 SV=1	0	0	0	0	0	4	0	0
Q96KE9	BTB/POZ domain-containing protein 6 OS=Homo sapiens GN=BTBD6 PE=1 SV=3	0	0	0	0	0	4	0	0
Q9UEU0	Vesicle transport through interaction with t-SNAREs homolog 1B OS=Homo sapiens GN=VTI1B PE=1 SV=3	0	0	0	0	0	4	0	0
Q9H7E2	Tudor domain-containing protein 3 OS=Homo sapiens GN=TDRD3 PE=1 SV=1	0	0	0	0	0	4	0	2
P21281	V-type proton ATPase subunit B, brain isoform OS=Homo sapiens GN=ATP6V1B2 PE=1 SV=3	0	0	2	0	0	4	0	3
O75781	Paralemmin OS=Homo sapiens GN=PALM PE=1 SV=2	0	0	0	0	0	4	0	0
Q15768	Ephrin-B3 OS=Homo sapiens GN=EFNB3 PE=1 SV=1	0	0	0	0	0	4	0	3
Q9BVA0	Katanin p80 WD40-containing subunit B1 OS=Homo sapiens GN=KATNB1 PE=1 SV=1	0	0	2	0	0	4	0	0
Q8N4T4	Vav-like protein C9orf100 OS=Homo sapiens GN=C9orf100 PE=2 SV=1	0	2	0	0	0	4	0	0
O14867	Transcription regulator protein BACH1 OS=Homo sapiens GN=BACH1 PE=1 SV=2	0	0	0	0	0	4	0	0
Q96SB3	Neurabin-2 OS=Homo sapiens GN=PPP1R9B PE=1 SV=2	0	0	0	0	0	4	0	0
Q8NEZ2	Vacuolar protein sorting-associated protein 37A OS=Homo sapiens GN=VPS37A PE=1 SV=1	0	0	2	2	0	4	0	0
Q9Y6W3	Calpain-7 OS=Homo sapiens GN=CAPN7 PE=1 SV=1	0	0	5	2	0	4	0	2
P47974	Butyrate response factor 2 OS=Homo sapiens GN=ZFP36L2 PE=1 SV=3	0	0	0	0	0	4	0	0
O43427	Acidic fibroblast growth factor intracellular-binding protein OS=Homo sapiens GN=FIBP PE=1 SV=3	0	2	0	0	0	4	0	0
Q8IYB7	DIS3-like exonuclease 2 OS=Homo sapiens GN=DIS3L2 PE=1 SV=3	0	0	3	2	0	4	0	2
P10644	cAMP-dependent protein kinase type I-alpha regulatory subunit OS=Homo sapiens GN=PRKAR1A PE=1 SV=1	0	2	3	0	0	4	0	0
P35916	Vascular endothelial growth factor receptor 3 OS=Homo sapiens GN=FLT4 PE=1 SV=2	0	0	0	0	0	4	0	0
Q9BVG4	UPF0368 protein Cxorf26 OS=Homo sapiens GN=CXorf26 PE=1 SV=1	0	2	0	2	0	4	0	2
Q9NZ09	Ubiquitin-associated protein 1 OS=Homo sapiens GN=UBAP1 PE=1 SV=1	0	0	0	0	0	4	0	0
Q9NZM5	Glioma tumor suppressor candidate region gene 2 protein OS=Homo sapiens GN=GLTSCR2 PE=1 SV=2	0	0	0	0	3	3	0	2
Q5T750	Skin-specific protein 32 OS=Homo sapiens GN=XP32 PE=1 SV=1	0	0	0	3	2	3	0	2
P53611	Geranylgeranyl transferase type-2 subunit beta OS=Homo sapiens GN=RABGGTB PE=1 SV=2	0	0	0	2	2	3	0	0
Q8N3D4	EH domain-binding protein 1-like protein 1 OS=Homo sapiens GN=EHBP1L1 PE=1 SV=2	0	0	2	0	2	3	0	0
P46108	Adapter molecule crk OS=Homo sapiens GN=CRK PE=1 SV=2	0	0	0	0	2	3	0	3
P60900	Proteasome subunit alpha type-6 OS=Homo sapiens GN=PSMA6 PE=1 SV=1	0	2	0	2	2	3	0	4
Q8IWJ2	GRIP and coiled-coil domain-containing protein 2 OS=Homo sapiens GN=GCC2 PE=1 SV=3	0	0	0	0	0	3	0	0
Q8WXA9	Splicing factor, arginine/serine-rich 12 OS=Homo sapiens GN=SFRS12 PE=1 SV=1	0	0	0	0	0	3	0	2
Q8N3Y1	F-box/WD repeat-containing protein 8 OS=Homo sapiens GN=FBXW8 PE=1 SV=1	0	0	0	0	0	3	0	0
P50479	PDZ and LIM domain protein 4 OS=Homo sapiens GN=PDLIM4 PE=1 SV=2	0	0	0	0	0	3	0	0
Q9UKM7	Endoplasmic reticulum mannosyl-oligosaccharide 1,2-alpha-mannosidase OS=Homo sapiens GN=MAN1B1 PE=1 SV=2	0	3	0	0	0	3	0	2
O95185	Netrin receptor UNC5C OS=Homo sapiens GN=UNC5C PE=2 SV=2	0	0	0	0	0	3	0	0
Q08357	Sodium-dependent phosphate transporter 2 OS=Homo sapiens GN=SLC20A2 PE=1 SV=1	0	0	0	0	0	3	0	0
O00762	Ubiquitin-conjugating enzyme E2 C OS=Homo sapiens GN=UBE2C PE=1 SV=1	0	0	0	0	0	3	0	3
Q96RL1	BRCA1-A complex subunit RAP80 OS=Homo sapiens GN=UIMC1 PE=1 SV=2	0	0	0	0	0	3	0	0
Q9NPF5	DNA methyltransferase 1-associated protein 1 OS=Homo sapiens GN=DMAP1 PE=1 SV=1	0	0	0	0	0	3	0	3
Q9ULC8	Probable palmitoyltransferase ZDHHC8 OS=Homo sapiens GN=ZDHHC8 PE=1 SV=3	0	0	0	0	0	3	0	0
O95989	Diphosphoinositol polyphosphate phosphohydrolase 1 OS=Homo sapiens GN=NUDT3 PE=1 SV=1	0	0	2	2	0	3	0	0
Q92597	Protein NDRG1 OS=Homo sapiens GN=NDRG1 PE=1 SV=1	0	0	0	0	0	3	0	0
Q96RG2	PAS domain-containing serine/threonine-protein kinase OS=Homo sapiens GN=PASK PE=1 SV=3	0	0	0	0	0	3	0	0
O60568	Procollagen-lysine,2-oxoglutarate 5-dioxygenase 3 OS=Homo sapiens GN=PLOD3 PE=1 SV=1	0	0	0	0	0	3	0	0
O95208	Epsin-2 OS=Homo sapiens GN=EPN2 PE=1 SV=3	0	0	0	0	0	3	0	0
O60573	Eukaryotic translation initiation factor 4E type 2 OS=Homo sapiens GN=EIF4E2 PE=1 SV=1	0	0	2	0	0	3	0	0
Q6IA86	Elongator complex protein 2 OS=Homo sapiens GN=ELP2 PE=1 SV=2	0	0	3	0	0	3	0	0
O60503	Adenylate cyclase type 9 OS=Homo sapiens GN=ADCY9 PE=1 SV=4	0	0	0	0	0	3	0	0
Q8ND76	Cyclin-Y OS=Homo sapiens GN=CCNY PE=1 SV=2	0	0	0	0	0	3	0	0
Q9NVX0	HAUS augmin-like complex subunit 2 OS=Homo sapiens GN=HAUS2 PE=1 SV=1	0	4	3	2	0	3	0	0
Q9NW97	Transmembrane protein 51 OS=Homo sapiens GN=TMEM51 PE=1 SV=1	0	0	0	0	0	3	0	0
Q9NWS8	Required for meiotic nuclear division protein 1 homolog OS=Homo sapiens GN=RMND1 PE=1 SV=2	0	4	0	2	0	3	0	3
Q04726	Transducin-like enhancer protein 3 OS=Homo sapiens GN=TLE3 PE=1 SV=2	0	2	2	0	0	3	0	0
P43304	Glycerol-3-phosphate dehydrogenase, mitochondrial OS=Homo sapiens GN=GPD2 PE=1 SV=3	0	2	0	3	0	3	0	3
P05067	Amyloid beta A4 protein OS=Homo sapiens GN=APP PE=1 SV=3	0	0	0	0	0	3	0	0
Q6NYC8	Phostensin OS=Homo sapiens GN=KIAA1949 PE=1 SV=1	0	0	0	0	0	3	0	0
Q9UJY1	Heat shock protein beta-8 OS=Homo sapiens GN=HSPB8 PE=1 SV=1	0	0	0	0	0	3	0	0
Q15404	Ras suppressor protein 1 OS=Homo sapiens GN=RSU1 PE=1 SV=3	0	0	5	2	0	3	0	0
Q9UJ41	Rab5 GDP/GTP exchange factor OS=Homo sapiens GN=RABGEF1 PE=1 SV=2	0	0	0	0	0	3	0	0
Q9NVA1	Ubiquinol-cytochrome c reductase complex chaperone CBP3 homolog OS=Homo sapiens GN=UQCC PE=1 SV=2	0	2	0	0	0	3	0	0
Q9H2E6	Semaphorin-6A OS=Homo sapiens GN=SEMA6A PE=1 SV=1	0	0	0	0	0	3	0	0
Q86UW6	NEDD4-binding protein 2 OS=Homo sapiens GN=N4BP2 PE=1 SV=2	0	0	0	0	0	3	0	0
Q9BRP1	Programmed cell death protein 2-like OS=Homo sapiens GN=PDCD2L PE=1 SV=1	0	0	2	0	0	3	0	0
Q02833	Ras association domain-containing protein 7 OS=Homo sapiens GN=RASSF7 PE=1 SV=1	0	0	0	0	0	3	0	0
P51530	DNA2-like helicase OS=Homo sapiens GN=DNA2 PE=1 SV=3	0	7	0	0	0	3	0	0
Q9NV92	NEDD4 family-interacting protein 2 OS=Homo sapiens GN=NDFIP2 PE=1 SV=2	0	0	0	0	0	3	0	2
Q9P2B7	UPF0501 protein KIAA1430 OS=Homo sapiens GN=KIAA1430 PE=1 SV=2	0	0	0	0	0	3	0	0
Q86VP1	Tax1-binding protein 1 OS=Homo sapiens GN=TAX1BP1 PE=1 SV=2	0	0	0	0	0	3	0	0
Q8TDY2	RB1-inducible coiled-coil protein 1 OS=Homo sapiens GN=RB1CC1 PE=1 SV=3	0	3	4	3	0	3	0	0
O43752	Syntaxin-6 OS=Homo sapiens GN=STX6 PE=1 SV=1	0	0	0	0	0	3	0	0
Q9Y4I1	Myosin-Va OS=Homo sapiens GN=MYO5A PE=1 SV=1	0	3	10	3	0	3	0	0
P46934	E3 ubiquitin-protein ligase NEDD4 OS=Homo sapiens GN=NEDD4 PE=1 SV=3	0	0	0	0	0	3	0	0
O60299	Uncharacterized protein KIAA0552 OS=Homo sapiens GN=KIAA0552 PE=2 SV=1	0	0	0	0	0	3	0	0
P98174	FYVE, RhoGEF and PH domain-containing protein 1 OS=Homo sapiens GN=FGD1 PE=1 SV=2	0	0	0	0	0	3	0	0
Q9Y4F5	Protein KIAA0284 OS=Homo sapiens GN=KIAA0284 PE=1 SV=4	0	0	0	0	0	3	0	0
Q96PE3	Type I inositol-3,4-bisphosphate 4-phosphatase OS=Homo sapiens GN=INPP4A PE=1 SV=1	0	0	2	0	0	3	0	0
Q8IUR7	Armadillo repeat-containing protein 8 OS=Homo sapiens GN=ARMC8 PE=1 SV=2	0	0	0	0	0	3	0	0
Q12968	Nuclear factor of activated T-cells, cytoplasmic 3 OS=Homo sapiens GN=NFATC3 PE=1 SV=1	0	0	0	0	0	3	0	0
P15104	Glutamine synthetase OS=Homo sapiens GN=GLUL PE=1 SV=4	0	0	3	4	0	3	0	0
P54756	Ephrin type-A receptor 5 OS=Homo sapiens GN=EPHA5 PE=1 SV=3	0	0	0	0	0	3	0	2
Q6F5E8	Leucine-rich repeat-containing protein 16C OS=Homo sapiens GN=RLTPR PE=1 SV=2	0	0	0	0	0	3	0	0
Q9BZL4	Protein phosphatase 1 regulatory subunit 12C OS=Homo sapiens GN=PPP1R12C PE=1 SV=1	0	0	0	0	0	3	0	0
Q8NB46	Serine/threonine-protein phosphatase 6 regulatory ankyrin repeat subunit C OS=Homo sapiens GN=ANKRD52 PE=1 SV=2	0	0	3	2	0	3	0	0
P06213	Insulin receptor OS=Homo sapiens GN=INSR PE=1 SV=3	0	0	0	0	0	3	0	0
O00625	Pirin OS=Homo sapiens GN=PIR PE=1 SV=1	0	0	0	0	0	3	0	2
Q9Y2L5	Protein TRS85 homolog OS=Homo sapiens GN=KIAA1012 PE=1 SV=1	0	0	2	0	0	3	0	0
Q9H9Q2	COP9 signalosome complex subunit 7b OS=Homo sapiens GN=COPS7B PE=1 SV=1	0	0	0	0	0	3	0	0
Q9UHD9	Ubiquilin-2 OS=Homo sapiens GN=UBQLN2 PE=1 SV=2	0	2	0	4	0	3	0	4
O43896	Kinesin-like protein KIF1C OS=Homo sapiens GN=KIF1C PE=1 SV=3	0	0	0	3	0	3	0	2
Q9UIC8	Leucine carboxyl methyltransferase 1 OS=Homo sapiens GN=LCMT1 PE=1 SV=2	0	0	0	0	0	3	0	0
Q99720	Sigma non-opioid intracellular receptor 1 OS=Homo sapiens GN=SIGMAR1 PE=1 SV=1	0	0	0	0	0	3	0	0
Q9Y3B8	Oligoribonuclease, mitochondrial OS=Homo sapiens GN=REXO2 PE=1 SV=3	0	0	0	0	0	3	0	0
O43823	A-kinase anchor protein 8 OS=Homo sapiens GN=AKAP8 PE=1 SV=1	0	2	3	3	0	3	0	2
Q13439	Golgin subfamily A member 4 OS=Homo sapiens GN=GOLGA4 PE=1 SV=1	0	0	0	0	0	3	0	3
Q13444	Disintegrin and metalloproteinase domain-containing protein 15 OS=Homo sapiens GN=ADAM15 PE=1 SV=2	0	0	0	2	0	3	0	0
Q7RTP6	Protein MICAL-3 OS=Homo sapiens GN=MICAL3 PE=1 SV=1	0	0	4	0	0	3	0	0
O95551	5'-tyrosyl-DNA phosphodiesterase OS=Homo sapiens GN=TTRAP PE=1 SV=1	0	2	3	2	0	3	0	2
P06756	Integrin alpha-V OS=Homo sapiens GN=ITGAV PE=1 SV=2	0	0	0	0	0	3	0	0
Q12888	Tumor suppressor p53-binding protein 1 OS=Homo sapiens GN=TP53BP1 PE=1 SV=2	0	0	0	2	0	3	0	0
Q5TCX8	Mitogen-activated protein kinase kinase kinase OS=Homo sapiens GN=MLK4 PE=1 SV=1	0	0	0	0	0	3	0	0
Q15025	TNFAIP3-interacting protein 1 OS=Homo sapiens GN=TNIP1 PE=1 SV=2	0	0	0	0	0	3	0	0
Q15047	Histone-lysine N-methyltransferase SETDB1 OS=Homo sapiens GN=SETDB1 PE=1 SV=1	0	0	0	0	0	3	0	0
A0AVF1	Tetratricopeptide repeat protein 26 OS=Homo sapiens GN=TTC26 PE=2 SV=1	0	3	2	0	0	3	0	0
Q86SX3	Uncharacterized protein C14orf80 OS=Homo sapiens GN=C14orf80 PE=2 SV=2	0	0	0	0	0	3	0	0
O75052	Carboxyl-terminal PDZ ligand of neuronal nitric oxide synthase protein OS=Homo sapiens GN=NOS1AP PE=1 SV=3	0	0	0	0	0	3	0	0
Q9H8M5	Metal transporter CNNM2 OS=Homo sapiens GN=CNNM2 PE=2 SV=2	0	0	0	0	0	3	0	0
Q14696	LDLR chaperone MESD OS=Homo sapiens GN=MESDC2 PE=1 SV=2	0	0	0	0	0	3	0	0
Q14699	Raftlin OS=Homo sapiens GN=RFTN1 PE=1 SV=4	0	0	0	0	0	3	0	0
Q13371	Phosducin-like protein OS=Homo sapiens GN=PDCL PE=1 SV=3	0	0	0	2	0	3	0	0
Q9BYV8	Centrosomal protein of 41 kDa OS=Homo sapiens GN=TSGA14 PE=1 SV=1	0	0	2	0	0	3	0	0
Q9Y2I7	1-phosphatidylinositol-3-phosphate 5-kinase OS=Homo sapiens GN=PIKFYVE PE=1 SV=2	0	0	0	0	0	3	0	0
O43524	Forkhead box protein O3 OS=Homo sapiens GN=FOXO3 PE=1 SV=1	0	0	0	0	0	3	0	0
Q9H0V9	VIP36-like protein OS=Homo sapiens GN=LMAN2L PE=1 SV=1	0	0	0	0	0	3	0	0
P42336	Phosphatidylinositol-4,5-bisphosphate 3-kinase catalytic subunit alpha isoform OS=Homo sapiens GN=PIK3CA PE=1 SV=2	0	0	0	0	0	3	0	0
O15439	Multidrug resistance-associated protein 4 OS=Homo sapiens GN=ABCC4 PE=1 SV=3	0	2	0	0	0	3	0	2
Q9BZ29	Dedicator of cytokinesis protein 9 OS=Homo sapiens GN=DOCK9 PE=1 SV=2	0	0	0	4	0	3	0	0
O00471	Exocyst complex component 5 OS=Homo sapiens GN=EXOC5 PE=1 SV=1	0	2	5	3	0	3	0	0
P29558	RNA-binding motif, single-stranded-interacting protein 1 OS=Homo sapiens GN=RBMS1 PE=1 SV=3	0	0	0	2	0	3	0	0
Q9NRR5	Ubiquilin-4 OS=Homo sapiens GN=UBQLN4 PE=1 SV=2	0	0	0	3	0	3	0	0
Q9NRL3	Striatin-4 OS=Homo sapiens GN=STRN4 PE=1 SV=2	0	0	0	0	0	3	0	0
O75151	PHD finger protein 2 OS=Homo sapiens GN=PHF2 PE=1 SV=4	0	2	0	0	0	3	0	0
P49902	Cytosolic purine 5'-nucleotidase OS=Homo sapiens GN=NT5C2 PE=1 SV=1	0	0	2	0	0	3	0	0
P62942	Peptidyl-prolyl cis-trans isomerase FKBP1A OS=Homo sapiens GN=FKBP1A PE=1 SV=2	0	0	2	2	0	3	0	2
Q8NI35	InaD-like protein OS=Homo sapiens GN=INADL PE=1 SV=3	0	0	20	11	0	3	0	0
P28161	Glutathione S-transferase Mu 2 OS=Homo sapiens GN=GSTM2 PE=1 SV=2	0	0	0	0	0	3	0	0
Q14517	Protocadherin Fat 1 OS=Homo sapiens GN=FAT1 PE=1 SV=1	0	0	0	0	0	3	0	0
P08581	Hepatocyte growth factor receptor OS=Homo sapiens GN=MET PE=1 SV=4	0	0	0	0	0	3	0	0
Q13228	Selenium-binding protein 1 OS=Homo sapiens GN=SELENBP1 PE=1 SV=2	0	0	9	0	0	3	0	0
Q9H706	Protein FAM59A OS=Homo sapiens GN=FAM59A PE=1 SV=2	0	0	0	0	0	3	0	0
Q96L34	MAP/microtubule affinity-regulating kinase 4 OS=Homo sapiens GN=MARK4 PE=1 SV=1	0	2	0	2	0	3	0	0
Q9NR46	Endophilin-B2 OS=Homo sapiens GN=SH3GLB2 PE=1 SV=1	0	0	0	0	0	3	0	2
Q9UMX0	Ubiquilin-1 OS=Homo sapiens GN=UBQLN1 PE=1 SV=2	0	2	0	0	0	3	0	2
Q9UN36	Protein NDRG2 OS=Homo sapiens GN=NDRG2 PE=1 SV=2	0	0	0	0	0	3	0	0
O14730	Serine/threonine-protein kinase RIO3 OS=Homo sapiens GN=RIOK3 PE=1 SV=2	0	0	0	0	0	3	0	0
Q96ST8	Coiled-coil domain-containing protein 123, mitochondrial OS=Homo sapiens GN=CCDC123 PE=1 SV=2	0	0	0	0	0	3	0	0
Q8N5U6	RING finger protein 10 OS=Homo sapiens GN=RNF10 PE=1 SV=2	0	0	3	2	0	3	0	0
Q96BY7	Autophagy-related protein 2 homolog B OS=Homo sapiens GN=ATG2B PE=1 SV=4	0	0	0	0	0	3	0	0
Q96BW1	Uracil phosphoribosyltransferase OS=Homo sapiens GN=UPRT PE=2 SV=1	0	0	0	0	0	3	0	0
Q9UEY8	Gamma-adducin OS=Homo sapiens GN=ADD3 PE=1 SV=1	0	0	3	4	0	3	0	3
Q13137	Calcium-binding and coiled-coil domain-containing protein 2 OS=Homo sapiens GN=CALCOCO2 PE=1 SV=1	0	0	0	0	0	3	0	3
O43301	Heat shock 70 kDa protein 12A OS=Homo sapiens GN=HSPA12A PE=1 SV=2	0	0	0	0	0	3	0	0
O43303	Centrosomal protein of 110 kDa OS=Homo sapiens GN=CEP110 PE=1 SV=3	0	0	2	0	0	3	0	0
Q9C0F1	Uncharacterized protein KIAA1712 OS=Homo sapiens GN=KIAA1712 PE=1 SV=2	0	3	0	0	0	3	0	0
Q9H7D7	WD repeat-containing protein 26 OS=Homo sapiens GN=WDR26 PE=1 SV=3	0	0	0	0	0	3	0	3
Q9H7D0	Dedicator of cytokinesis protein 5 OS=Homo sapiens GN=DOCK5 PE=1 SV=3	0	0	0	0	0	3	0	0
Q9BX63	Fanconi anemia group J protein OS=Homo sapiens GN=BRIP1 PE=1 SV=1	0	4	0	0	0	3	0	2
Q9BX67	Junctional adhesion molecule C OS=Homo sapiens GN=JAM3 PE=1 SV=1	0	0	0	0	0	3	0	3
O94854	Uncharacterized protein KIAA0754 OS=Homo sapiens GN=KIAA0754 PE=1 SV=3	0	0	2	0	0	3	0	0
Q8NEY1	Neuron navigator 1 OS=Homo sapiens GN=NAV1 PE=1 SV=2	0	0	0	0	0	3	0	0
Q92614	Myosin-XVIIIa OS=Homo sapiens GN=MYO18A PE=1 SV=3	0	0	5	6	0	3	0	0
Q8N573	Oxidation resistance protein 1 OS=Homo sapiens GN=OXR1 PE=1 SV=2	0	0	0	0	0	3	0	0
O95453	Poly(A)-specific ribonuclease PARN OS=Homo sapiens GN=PARN PE=1 SV=1	0	2	0	0	0	3	0	0
Q13867	Bleomycin hydrolase OS=Homo sapiens GN=BLMH PE=1 SV=1	0	2	0	2	0	3	0	0
P15529	Membrane cofactor protein OS=Homo sapiens GN=CD46 PE=1 SV=3	0	0	0	0	0	3	0	3
Q6WKZ4	Rab11 family-interacting protein 1 OS=Homo sapiens GN=RAB11FIP1 PE=1 SV=2	0	0	0	0	0	3	0	0
Q96B36	Proline-rich AKT1 substrate 1 OS=Homo sapiens GN=AKT1S1 PE=1 SV=1	0	0	0	0	0	3	0	0
Q8WXX5	DnaJ homolog subfamily C member 9 OS=Homo sapiens GN=DNAJC9 PE=1 SV=1	0	0	0	2	0	3	0	2
Q96S90	LysM and putative peptidoglycan-binding domain-containing protein 1 OS=Homo sapiens GN=LYSMD1 PE=1 SV=1	0	0	0	0	0	3	0	0
O94903	Proline synthase co-transcribed bacterial homolog protein OS=Homo sapiens GN=PROSC PE=1 SV=1	0	0	0	0	0	3	0	0
Q4KMQ1	Uncharacterized protein C9orf75 OS=Homo sapiens GN=C9orf75 PE=2 SV=2	0	0	0	0	0	3	0	0
Q9H6D7	HAUS augmin-like complex subunit 4 OS=Homo sapiens GN=HAUS4 PE=1 SV=1	0	0	2	4	0	3	0	4
Q8IYB5	Stromal membrane-associated protein 1 OS=Homo sapiens GN=SMAP1 PE=1 SV=2	0	0	2	0	0	3	0	2
O94964	Uncharacterized protein C20orf117 OS=Homo sapiens GN=C20orf117 PE=1 SV=2	0	0	0	0	0	3	0	0
Q8NFA0	Ubiquitin carboxyl-terminal hydrolase 32 OS=Homo sapiens GN=USP32 PE=1 SV=1	0	0	0	0	0	3	0	0
O75882	Attractin OS=Homo sapiens GN=ATRN PE=1 SV=2	0	0	0	0	0	3	0	0
O95405	Zinc finger FYVE domain-containing protein 9 OS=Homo sapiens GN=ZFYVE9 PE=1 SV=2	0	0	0	0	0	3	0	0
Q15643	Thyroid receptor-interacting protein 11 OS=Homo sapiens GN=TRIP11 PE=1 SV=3	0	0	0	0	0	3	0	3
Q15653	NF-kappa-B inhibitor beta OS=Homo sapiens GN=NFKBIB PE=1 SV=2	0	0	0	0	0	3	0	0
Q96QV6	Histone H2A type 1-A OS=Homo sapiens GN=HIST1H2AA PE=1 SV=3	0	4	2	3	7	2	0	0
Q7L7L0	Histone H2A type 3 OS=Homo sapiens GN=HIST3H2A PE=1 SV=3	0	4	2	3	7	2	0	0
Q93077	Histone H2A type 1-C OS=Homo sapiens GN=HIST1H2AC PE=1 SV=3	0	4	2	3	7	2	0	0
P36021	Monocarboxylate transporter 8 OS=Homo sapiens GN=SLC16A2 PE=1 SV=2	0	2	0	2	3	2	0	2
P80297	Metallothionein-1X OS=Homo sapiens GN=MT1X PE=1 SV=1	0	0	0	2	2	2	0	0
P02795	Metallothionein-2 OS=Homo sapiens GN=MT2A PE=1 SV=1	0	0	0	2	2	2	0	0
Q9H490	Phosphatidylinositol glycan anchor biosynthesis class U protein OS=Homo sapiens GN=PIGU PE=1 SV=3	0	2	2	0	2	2	0	2
P55145	Mesencephalic astrocyte-derived neurotrophic factor OS=Homo sapiens GN=MANF PE=1 SV=2	0	0	0	3	2	2	0	3
Q9BRF8	Calcineurin-like phosphoesterase domain-containing protein 1 OS=Homo sapiens GN=CPPED1 PE=1 SV=2	0	0	0	2	2	2	0	3
Q14691	DNA replication complex GINS protein PSF1 OS=Homo sapiens GN=GINS1 PE=1 SV=1	0	2	2	2	2	2	0	2
P49810	Presenilin-2 OS=Homo sapiens GN=PSEN2 PE=1 SV=1	0	0	0	0	2	2	0	0
Q9Y2I8	WD repeat-containing protein 37 OS=Homo sapiens GN=WDR37 PE=2 SV=2	0	0	0	2	2	2	0	0
Q9BY42	UPF0549 protein C20orf43 OS=Homo sapiens GN=C20orf43 PE=1 SV=2	0	0	0	2	2	2	0	0
P35080	Profilin-2 OS=Homo sapiens GN=PFN2 PE=1 SV=3	0	0	0	2	2	2	0	3
O95376	Protein ariadne-2 homolog OS=Homo sapiens GN=ARIH2 PE=1 SV=1	0	0	2	0	2	2	0	0
Q96CP2	FLYWCH family member 2 OS=Homo sapiens GN=FLYWCH2 PE=1 SV=1	0	3	0	2	2	2	0	3
P13640	Metallothionein-1G OS=Homo sapiens GN=MT1G PE=1 SV=2	0	0	0	2	2	2	0	0
A6NDG6	Phosphoglycolate phosphatase OS=Homo sapiens GN=PGP PE=1 SV=1	0	0	0	0	0	2	0	3
Q92536	Y+L amino acid transporter 2 OS=Homo sapiens GN=SLC7A6 PE=1 SV=3	0	0	0	0	0	2	0	2
P51798	H(+)/Cl(-) exchange transporter 7 OS=Homo sapiens GN=CLCN7 PE=1 SV=2	0	3	0	0	0	2	0	2
Q8N3X1	Formin-binding protein 4 OS=Homo sapiens GN=FNBP4 PE=1 SV=2	0	0	0	0	0	2	0	2
Q9BUB5	MAP kinase-interacting serine/threonine-protein kinase 1 OS=Homo sapiens GN=MKNK1 PE=1 SV=1	0	0	0	0	0	2	0	0
Q8IWK6	Probable G-protein coupled receptor 125 OS=Homo sapiens GN=GPR125 PE=1 SV=2	0	0	0	0	0	2	0	0
Q9BTV5	Fibronectin type III and SPRY domain-containing protein 1 OS=Homo sapiens GN=FSD1 PE=1 SV=1	0	0	0	0	0	2	0	0
Q9NWZ8	Gem-associated protein 8 OS=Homo sapiens GN=GEMIN8 PE=1 SV=1	0	2	0	0	0	2	0	0
Q9Y680	Peptidyl-prolyl cis-trans isomerase FKBP7 OS=Homo sapiens GN=FKBP7 PE=1 SV=1	0	0	0	0	0	2	0	0
Q14192	Four and a half LIM domains protein 2 OS=Homo sapiens GN=FHL2 PE=1 SV=3	0	0	0	0	0	2	0	0
Q9UBW8	COP9 signalosome complex subunit 7a OS=Homo sapiens GN=COPS7A PE=1 SV=1	0	0	0	0	0	2	0	0
Q5VW32	BRO1 domain-containing protein BROX OS=Homo sapiens GN=BROX PE=1 SV=1	0	0	2	0	0	2	0	0
Q96IF1	Protein ajuba OS=Homo sapiens GN=JUB PE=1 SV=1	0	0	0	0	0	2	0	0
Q8IWE5	Pleckstrin homology domain-containing family M member 2 OS=Homo sapiens GN=PLEKHM2 PE=1 SV=2	0	0	0	0	0	2	0	0
P30838	Aldehyde dehydrogenase, dimeric NADP-preferring OS=Homo sapiens GN=ALDH3A1 PE=1 SV=2	0	0	0	0	0	2	0	0
Q7Z4H8	KDEL motif-containing protein 2 OS=Homo sapiens GN=KDELC2 PE=1 SV=2	0	0	0	0	0	2	0	2
P36954	DNA-directed RNA polymerase II subunit RPB9 OS=Homo sapiens GN=POLR2I PE=1 SV=1	0	0	0	0	0	2	0	0
Q9Y6K9	NF-kappa-B essential modulator OS=Homo sapiens GN=IKBKG PE=1 SV=2	0	0	0	0	0	2	0	0
O15037	Protein KIAA0323 OS=Homo sapiens GN=KIAA0323 PE=1 SV=2	0	0	0	0	0	2	0	0
Q5VWI1	Transcription elongation regulator 1-like protein OS=Homo sapiens GN=TCERG1L PE=2 SV=2	0	0	2	0	0	2	0	0
Q9Y6M7	Sodium bicarbonate cotransporter 3 OS=Homo sapiens GN=SLC4A7 PE=1 SV=2	0	0	2	0	0	2	0	0
Q9NPA0	UPF0480 protein C15orf24 OS=Homo sapiens GN=C15orf24 PE=1 SV=1	0	0	0	0	0	2	0	0
P60604	Ubiquitin-conjugating enzyme E2 G2 OS=Homo sapiens GN=UBE2G2 PE=1 SV=1	0	2	0	0	0	2	0	0
Q2TAZ0	Autophagy-related protein 2 homolog A OS=Homo sapiens GN=ATG2A PE=1 SV=2	0	2	0	2	0	2	0	0
Q9NY35	Claudin domain-containing protein 1 OS=Homo sapiens GN=CLDND1 PE=1 SV=1	0	0	0	0	0	2	0	0
Q9NXR7	BRCA1-A complex subunit BRE OS=Homo sapiens GN=BRE PE=1 SV=2	0	0	2	0	0	2	0	0
Q8WY54	Protein phosphatase 1E OS=Homo sapiens GN=PPM1E PE=1 SV=1	0	0	0	0	0	2	0	0
Q4V328	GRIP1-associated protein 1 OS=Homo sapiens GN=GRIPAP1 PE=1 SV=1	0	0	0	0	0	2	0	0
Q7Z569	BRCA1-associated protein OS=Homo sapiens GN=BRAP PE=1 SV=1	0	0	0	0	0	2	0	0
Q9ULA0	Aspartyl aminopeptidase OS=Homo sapiens GN=DNPEP PE=1 SV=1	0	0	0	0	0	2	0	0
Q92541	RNA polymerase-associated protein RTF1 homolog OS=Homo sapiens GN=RTF1 PE=1 SV=3	0	3	0	2	0	2	0	4
Q9NXF7	DDB1- and CUL4-associated factor 16 OS=Homo sapiens GN=DCAF16 PE=1 SV=1	0	0	0	0	0	2	0	0
Q96IX5	Up-regulated during skeletal muscle growth protein 5 OS=Homo sapiens GN=USMG5 PE=1 SV=1	0	0	0	0	0	2	0	0
O60499	Syntaxin-10 OS=Homo sapiens GN=STX10 PE=1 SV=1	0	0	0	0	0	2	0	0
Q8IWU2	Serine/threonine-protein kinase LMTK2 OS=Homo sapiens GN=LMTK2 PE=1 SV=2	0	0	0	0	0	2	0	0
O43900	Prickle-like protein 3 OS=Homo sapiens GN=PRICKLE3 PE=1 SV=2	0	0	0	0	0	2	0	0
P02042	Hemoglobin subunit delta OS=Homo sapiens GN=HBD PE=1 SV=2	0	0	3	0	0	2	0	0
Q96PY6	Serine/threonine-protein kinase Nek1 OS=Homo sapiens GN=NEK1 PE=1 SV=2	0	0	3	0	0	2	0	0
Q9H3G5	Probable serine carboxypeptidase CPVL OS=Homo sapiens GN=CPVL PE=1 SV=2	0	0	0	0	0	2	0	3
P26045	Tyrosine-protein phosphatase non-receptor type 3 OS=Homo sapiens GN=PTPN3 PE=1 SV=2	0	0	2	0	0	2	0	0
P52306	Rap1 GTPase-GDP dissociation stimulator 1 OS=Homo sapiens GN=RAP1GDS1 PE=1 SV=3	0	0	4	0	0	2	0	0
Q9P2Q2	FERM domain-containing protein 4A OS=Homo sapiens GN=FRMD4A PE=1 SV=3	0	0	0	0	0	2	0	0
P48200	Iron-responsive element-binding protein 2 OS=Homo sapiens GN=IREB2 PE=1 SV=2	0	0	0	0	0	2	0	0
Q9BT40	Inositol polyphosphate 5-phosphatase K OS=Homo sapiens GN=INPP5K PE=1 SV=3	0	0	0	0	0	2	0	0
P50542	Peroxisomal targeting signal 1 receptor OS=Homo sapiens GN=PEX5 PE=1 SV=3	0	0	0	0	0	2	0	0
P50552	Vasodilator-stimulated phosphoprotein OS=Homo sapiens GN=VASP PE=1 SV=3	0	0	0	0	0	2	0	0
Q5T5P2	Sickle tail protein homolog OS=Homo sapiens GN=SKT PE=1 SV=2	0	0	0	0	0	2	0	0
O43148	mRNA cap guanine-N7 methyltransferase OS=Homo sapiens GN=RNMT PE=1 SV=1	0	0	0	0	0	2	0	0
Q96PU8	Protein quaking OS=Homo sapiens GN=QKI PE=1 SV=1	0	0	0	0	0	2	0	2
Q9NW68	BSD domain-containing protein 1 OS=Homo sapiens GN=BSDC1 PE=2 SV=1	0	0	0	0	0	2	0	0
Q9UBT7	Alpha-catulin OS=Homo sapiens GN=CTNNAL1 PE=1 SV=2	0	0	0	2	0	2	0	0
Q16775	Hydroxyacylglutathione hydrolase, mitochondrial OS=Homo sapiens GN=HAGH PE=1 SV=2	0	0	0	0	0	2	0	0
Q9UKB1	F-box/WD repeat-containing protein 11 OS=Homo sapiens GN=FBXW11 PE=1 SV=1	0	0	0	0	0	2	0	2
Q9UBQ0	Vacuolar protein sorting-associated protein 29 OS=Homo sapiens GN=VPS29 PE=1 SV=1	0	0	0	2	0	2	0	0
Q9UBQ5	Eukaryotic translation initiation factor 3 subunit K OS=Homo sapiens GN=EIF3K PE=1 SV=1	0	0	0	2	0	2	0	2
Q9BU02	Thiamine-triphosphatase OS=Homo sapiens GN=THTPA PE=1 SV=3	0	3	0	0	0	2	0	0
Q13643	Four and a half LIM domains protein 3 OS=Homo sapiens GN=FHL3 PE=1 SV=4	0	0	0	0	0	2	0	0
O94763	Unconventional prefoldin RPB5 interactor OS=Homo sapiens GN=RMP PE=1 SV=3	0	0	0	0	0	2	0	0
Q9BTC0	Death-inducer obliterator 1 OS=Homo sapiens GN=DIDO1 PE=1 SV=5	0	0	0	2	0	2	0	0
P11717	Cation-independent mannose-6-phosphate receptor OS=Homo sapiens GN=IGF2R PE=1 SV=2	0	0	3	0	0	2	0	3
Q8N392	Rho GTPase-activating protein 18 OS=Homo sapiens GN=ARHGAP18 PE=1 SV=2	0	0	2	0	0	2	0	2
P81605	Dermcidin OS=Homo sapiens GN=DCD PE=1 SV=2	0	0	0	3	0	2	0	2
Q9UBF6	RING-box protein 2 OS=Homo sapiens GN=RNF7 PE=1 SV=1	0	0	0	0	0	2	0	0
Q92485	Acid sphingomyelinase-like phosphodiesterase 3b OS=Homo sapiens GN=SMPDL3B PE=2 SV=2	0	0	3	3	0	2	0	0
Q96QF0	Rab-3A-interacting protein OS=Homo sapiens GN=RAB3IP PE=1 SV=1	0	0	0	0	0	2	0	0
Q96I59	Probable asparaginyl-tRNA synthetase, mitochondrial OS=Homo sapiens GN=NARS2 PE=1 SV=2	0	0	0	0	0	2	0	0
Q9UBI6	Guanine nucleotide-binding protein G(I)/G(S)/G(O) subunit gamma-12 OS=Homo sapiens GN=GNG12 PE=1 SV=3	0	0	2	0	0	2	0	2
Q96QD5	DEP domain-containing protein 7 OS=Homo sapiens GN=DEPDC7 PE=1 SV=1	0	0	0	0	0	2	0	0
Q9UBI9	Headcase protein homolog OS=Homo sapiens GN=HECA PE=1 SV=1	0	3	0	0	0	2	0	0
Q5VTR2	E3 ubiquitin-protein ligase BRE1A OS=Homo sapiens GN=RNF20 PE=1 SV=2	0	0	0	0	0	2	0	5
Q8TDB6	E3 ubiquitin-protein ligase DTX3L OS=Homo sapiens GN=DTX3L PE=1 SV=1	0	0	2	0	0	2	0	0
Q7LBR1	Charged multivesicular body protein 1b OS=Homo sapiens GN=CHMP1B PE=1 SV=1	0	0	2	0	0	2	0	0
Q59H18	Serine/threonine-protein kinase TNNI3K OS=Homo sapiens GN=TNNI3K PE=1 SV=2	0	0	0	0	0	2	0	0
P17693	HLA class I histocompatibility antigen, alpha chain G OS=Homo sapiens GN=HLA-G PE=1 SV=1	0	0	0	0	0	2	0	0
Q8NC67	Neuropilin and tolloid-like protein 2 OS=Homo sapiens GN=NETO2 PE=1 SV=1	0	0	0	0	0	2	0	0
Q10471	Polypeptide N-acetylgalactosaminyltransferase 2 OS=Homo sapiens GN=GALNT2 PE=1 SV=1	0	0	0	2	0	2	0	0
Q8IUH3	RNA-binding protein 45 OS=Homo sapiens GN=RBM45 PE=1 SV=1	0	2	0	0	0	2	0	0
Q8NC56	LEM domain-containing protein 2 OS=Homo sapiens GN=LEMD2 PE=1 SV=1	0	0	0	2	0	2	0	0
Q99747	Gamma-soluble NSF attachment protein OS=Homo sapiens GN=NAPG PE=1 SV=1	0	0	0	0	0	2	0	0
Q53ET0	CREB-regulated transcription coactivator 2 OS=Homo sapiens GN=CRTC2 PE=1 SV=2	0	2	0	0	0	2	0	0
A8K0Z3	WAS protein family homolog 1 OS=Homo sapiens GN=WASH1 PE=1 SV=2	0	0	0	0	0	2	0	0
Q8WUX9	Charged multivesicular body protein 7 OS=Homo sapiens GN=CHMP7 PE=1 SV=1	0	0	2	0	0	2	0	2
Q9HCD5	Nuclear receptor coactivator 5 OS=Homo sapiens GN=NCOA5 PE=1 SV=2	0	0	0	0	0	2	0	0
Q5VUA4	Zinc finger protein 318 OS=Homo sapiens GN=ZNF318 PE=1 SV=2	0	2	0	0	0	2	0	0
Q7KYR7	Butyrophilin subfamily 2 member A1 OS=Homo sapiens GN=BTN2A1 PE=1 SV=3	0	0	0	0	0	2	0	0
P43003	Excitatory amino acid transporter 1 OS=Homo sapiens GN=SLC1A3 PE=1 SV=1	0	0	0	0	0	2	0	0
P23470	Receptor-type tyrosine-protein phosphatase gamma OS=Homo sapiens GN=PTPRG PE=1 SV=4	0	0	0	0	0	2	0	0
Q9Y4H2	Insulin receptor substrate 2 OS=Homo sapiens GN=IRS2 PE=1 SV=2	0	0	0	0	0	2	0	0
P98177	Forkhead box protein O4 OS=Homo sapiens GN=FOXO4 PE=1 SV=5	0	0	0	0	0	2	0	0
Q02880	DNA topoisomerase 2-beta OS=Homo sapiens GN=TOP2B PE=1 SV=3	0	0	4	0	0	2	0	0
Q9NVM1	Protein FAM176B OS=Homo sapiens GN=FAM176B PE=1 SV=1	0	0	0	0	0	2	0	0
Q15363	Transmembrane emp24 domain-containing protein 2 OS=Homo sapiens GN=TMED2 PE=1 SV=1	0	2	0	0	0	2	0	0
Q8TE73	Dynein heavy chain 5, axonemal OS=Homo sapiens GN=DNAH5 PE=1 SV=3	0	0	0	0	0	2	0	0
Q08174	Protocadherin-1 OS=Homo sapiens GN=PCDH1 PE=1 SV=2	0	0	0	0	0	2	0	0
O43741	5'-AMP-activated protein kinase subunit beta-2 OS=Homo sapiens GN=PRKAB2 PE=1 SV=1	0	0	0	0	0	2	0	0
Q15370	Transcription elongation factor B polypeptide 2 OS=Homo sapiens GN=TCEB2 PE=1 SV=1	0	0	0	0	0	2	0	3
Q9H329	Band 4.1-like protein 4B OS=Homo sapiens GN=EPB41L4B PE=2 SV=2	0	0	2	0	0	2	0	0
Q96GP6	Scavenger receptor class F member 2 OS=Homo sapiens GN=SCARF2 PE=1 SV=3	0	0	0	0	0	2	0	0
Q9NVG8	TBC1 domain family member 13 OS=Homo sapiens GN=TBC1D13 PE=1 SV=2	0	0	0	2	0	2	0	0
P28290	Sperm-specific antigen 2 OS=Homo sapiens GN=SSFA2 PE=1 SV=3	0	0	2	0	0	2	0	0
O60291	Probable E3 ubiquitin-protein ligase MGRN1 OS=Homo sapiens GN=MGRN1 PE=1 SV=2	0	0	0	0	0	2	0	0
Q9P1Z2	Calcium-binding and coiled-coil domain-containing protein 1 OS=Homo sapiens GN=CALCOCO1 PE=1 SV=2	0	0	0	0	0	2	0	0
Q9HD15	Steroid receptor RNA activator 1 OS=Homo sapiens GN=SRA1 PE=1 SV=1	0	0	0	0	0	2	0	0
O60244	Mediator of RNA polymerase II transcription subunit 14 OS=Homo sapiens GN=MED14 PE=1 SV=2	0	0	0	0	0	2	0	0
Q6ZRS2	Helicase SRCAP OS=Homo sapiens GN=SRCAP PE=1 SV=2	0	2	0	0	0	2	0	0
Q96GS4	Uncharacterized protein C17orf59 OS=Homo sapiens GN=C17orf59 PE=1 SV=1	0	0	0	0	0	2	0	0
P00734	Prothrombin OS=Homo sapiens GN=F2 PE=1 SV=2	0	0	0	0	0	2	0	0
P78524	Suppression of tumorigenicity 5 protein OS=Homo sapiens GN=ST5 PE=1 SV=2	0	0	0	0	0	2	0	0
O60229	Kalirin OS=Homo sapiens GN=KALRN PE=1 SV=2	0	0	0	0	0	2	0	0
O60232	Sjoegren syndrome/scleroderma autoantigen 1 OS=Homo sapiens GN=SSSCA1 PE=1 SV=1	0	0	0	0	0	2	0	0
Q5BJD5	Transmembrane protein 41B OS=Homo sapiens GN=TMEM41B PE=1 SV=1	0	2	0	0	0	2	0	2
P21802	Fibroblast growth factor receptor 2 OS=Homo sapiens GN=FGFR2 PE=1 SV=1	0	0	0	0	0	2	0	0
Q9HBH5	Retinol dehydrogenase 14 OS=Homo sapiens GN=RDH14 PE=1 SV=1	0	0	0	3	0	2	0	2
Q9BZH6	WD repeat-containing protein 11 OS=Homo sapiens GN=WDR11 PE=1 SV=1	0	3	7	4	0	2	0	0
Q9UHQ1	Nuclear prelamin A recognition factor OS=Homo sapiens GN=NARF PE=1 SV=1	0	0	0	0	0	2	0	0
P48029	Sodium- and chloride-dependent creatine transporter 1 OS=Homo sapiens GN=SLC6A8 PE=1 SV=1	0	0	0	0	0	2	0	2
P49354	Protein farnesyltransferase/geranylgeranyltransferase type-1 subunit alpha OS=Homo sapiens GN=FNTA PE=1 SV=1	0	0	0	0	0	2	0	0
Q12979	Active breakpoint cluster region-related protein OS=Homo sapiens GN=ABR PE=1 SV=1	0	0	0	0	0	2	0	0
Q9UQC2	GRB2-associated-binding protein 2 OS=Homo sapiens GN=GAB2 PE=1 SV=1	0	0	0	0	0	2	0	0
Q9H1C7	UPF0467 protein C5orf32 OS=Homo sapiens GN=C5orf32 PE=2 SV=1	0	0	3	0	0	2	0	2
Q12981	Vesicle transport protein SEC20 OS=Homo sapiens GN=BNIP1 PE=1 SV=3	0	0	0	2	0	2	0	4
P62310	U6 snRNA-associated Sm-like protein LSm3 OS=Homo sapiens GN=LSM3 PE=1 SV=2	0	0	0	0	0	2	0	0
Q9Y2T1	Axin-2 OS=Homo sapiens GN=AXIN2 PE=1 SV=1	0	0	0	0	0	2	0	0
Q9UHK0	Nuclear fragile X mental retardation-interacting protein 1 OS=Homo sapiens GN=NUFIP1 PE=1 SV=2	0	0	0	0	0	2	0	0
Q9NTZ6	RNA-binding protein 12 OS=Homo sapiens GN=RBM12 PE=1 SV=1	0	0	0	0	0	2	0	2
Q9Y315	Putative deoxyribose-phosphate aldolase OS=Homo sapiens GN=DERA PE=1 SV=2	0	0	0	0	0	2	0	0
Q69YN2	CWF19-like protein 1 OS=Homo sapiens GN=CWF19L1 PE=1 SV=2	0	0	4	2	0	2	0	2
Q9Y2Q5	Mitogen-activated protein-binding protein-interacting protein OS=Homo sapiens GN=ROBLD3 PE=1 SV=1	0	0	0	0	0	2	0	0
P62306	Small nuclear ribonucleoprotein F OS=Homo sapiens GN=SNRPF PE=1 SV=1	0	2	0	2	0	2	0	2
Q9UPR3	Protein SMG5 OS=Homo sapiens GN=SMG5 PE=1 SV=3	0	2	3	0	0	2	0	0
P05771	Protein kinase C beta type OS=Homo sapiens GN=PRKCB PE=1 SV=4	0	0	3	0	0	2	0	0
Q9Y2L9	Leucine-rich repeat and calponin homology domain-containing protein 1 OS=Homo sapiens GN=LRCH1 PE=1 SV=2	0	0	2	0	0	2	0	0
Q12913	Receptor-type tyrosine-protein phosphatase eta OS=Homo sapiens GN=PTPRJ PE=1 SV=3	0	0	0	0	0	2	0	0
Q86TV6	Tetratricopeptide repeat protein 7B OS=Homo sapiens GN=TTC7B PE=1 SV=3	0	0	0	0	0	2	0	0
Q12933	TNF receptor-associated factor 2 OS=Homo sapiens GN=TRAF2 PE=1 SV=2	0	0	0	3	0	2	0	2
Q9NUM4	Transmembrane protein 106B OS=Homo sapiens GN=TMEM106B PE=1 SV=2	0	0	0	0	0	2	0	2
Q13485	Mothers against decapentaplegic homolog 4 OS=Homo sapiens GN=SMAD4 PE=1 SV=1	0	0	0	0	0	2	0	0
P22223	Cadherin-3 OS=Homo sapiens GN=CDH3 PE=1 SV=2	0	0	0	0	0	2	0	0
P43121	Cell surface glycoprotein MUC18 OS=Homo sapiens GN=MCAM PE=1 SV=2	0	0	0	0	0	2	0	0
Q96FZ2	UPF0361 protein C3orf37 OS=Homo sapiens GN=C3orf37 PE=1 SV=1	0	0	0	0	0	2	0	0
Q15223	Poliovirus receptor-related protein 1 OS=Homo sapiens GN=PVRL1 PE=1 SV=3	0	0	0	0	0	2	0	0
Q8N9U0	Tandem C2 domains nuclear protein OS=Homo sapiens GN=TC2N PE=1 SV=1	0	0	0	0	0	2	0	0
Q16566	Calcium/calmodulin-dependent protein kinase type IV OS=Homo sapiens GN=CAMK4 PE=1 SV=1	0	2	2	0	0	2	0	0
Q99704	Docking protein 1 OS=Homo sapiens GN=DOK1 PE=1 SV=1	0	0	0	2	0	2	0	0
Q53EP0	Fibronectin type III domain-containing protein 3B OS=Homo sapiens GN=FNDC3B PE=1 SV=2	0	0	0	0	0	2	0	0
Q8WUN7	Ubiquitin domain-containing protein 2 OS=Homo sapiens GN=UBTD2 PE=1 SV=2	0	0	0	0	0	2	0	0
Q96FN4	Copine-2 OS=Homo sapiens GN=CPNE2 PE=1 SV=3	0	0	0	0	0	2	0	0
O75420	PERQ amino acid-rich with GYF domain-containing protein 1 OS=Homo sapiens GN=GIGYF1 PE=1 SV=2	0	0	0	0	0	2	0	0
Q6VN20	Ran-binding protein 10 OS=Homo sapiens GN=RANBP10 PE=1 SV=1	0	0	0	0	0	2	0	0
O43815	Striatin OS=Homo sapiens GN=STRN PE=1 SV=4	0	0	3	2	0	2	0	0
P42680	Tyrosine-protein kinase Tec OS=Homo sapiens GN=TEC PE=1 SV=2	0	0	0	0	0	2	0	0
O43822	Uncharacterized protein C21orf2 OS=Homo sapiens GN=C21orf2 PE=1 SV=1	0	0	2	0	0	2	0	0
B2RTY4	Myosin-IXa OS=Homo sapiens GN=MYO9A PE=1 SV=1	0	0	0	0	0	2	0	0
Q712K3	Ubiquitin-conjugating enzyme E2 R2 OS=Homo sapiens GN=UBE2R2 PE=1 SV=1	0	0	0	2	0	2	0	3
Q14781	Chromobox protein homolog 2 OS=Homo sapiens GN=CBX2 PE=1 SV=2	0	0	0	0	0	2	0	2
O60346	PH domain leucine-rich repeat-containing protein phosphatase 1 OS=Homo sapiens GN=PHLPP1 PE=1 SV=3	0	0	0	0	0	2	0	0
Q14790	Caspase-8 OS=Homo sapiens GN=CASP8 PE=1 SV=1	0	3	3	0	0	2	0	0
O14497	AT-rich interactive domain-containing protein 1A OS=Homo sapiens GN=ARID1A PE=1 SV=3	0	0	0	0	0	2	0	3
O75935	Dynactin subunit 3 OS=Homo sapiens GN=DCTN3 PE=1 SV=1	0	0	0	0	0	2	0	0
P26374	Rab proteins geranylgeranyltransferase component A 2 OS=Homo sapiens GN=CHML PE=1 SV=2	0	0	0	0	0	2	0	0
Q0PNE2	UPF0405 protein C3orf75 OS=Homo sapiens GN=C3orf75 PE=2 SV=1	0	0	0	0	0	2	0	0
Q8TBC3	SH3KBP1-binding protein 1 OS=Homo sapiens GN=SHKBP1 PE=1 SV=2	0	0	0	0	0	2	0	0
P16157	Ankyrin-1 OS=Homo sapiens GN=ANK1 PE=1 SV=3	0	0	0	0	0	2	0	0
P17480	Nucleolar transcription factor 1 OS=Homo sapiens GN=UBTF PE=1 SV=1	0	5	2	4	0	2	0	5
O96007	Molybdopterin synthase catalytic subunit OS=Homo sapiens GN=MOCS2 PE=1 SV=1	0	0	0	0	0	2	0	0
P56199	Integrin alpha-1 OS=Homo sapiens GN=ITGA1 PE=1 SV=2	0	0	0	0	0	2	0	0
Q9NSQ0	Putative ribosomal RNA-processing protein 7 homolog B OS=Homo sapiens GN=RRP7B PE=5 SV=1	0	0	0	0	0	2	0	0
Q99523	Sortilin OS=Homo sapiens GN=SORT1 PE=1 SV=3	0	0	0	0	0	2	0	0
O96011	Peroxisomal membrane protein 11B OS=Homo sapiens GN=PEX11B PE=1 SV=1	0	3	0	0	0	2	0	0
O60826	Coiled-coil domain-containing protein 22 OS=Homo sapiens GN=CCDC22 PE=1 SV=1	0	4	2	0	0	2	0	0
Q15057	Arf-GAP with coiled-coil, ANK repeat and PH domain-containing protein 2 OS=Homo sapiens GN=ACAP2 PE=1 SV=3	0	0	0	0	0	2	0	0
O43482	Protein Mis18-beta OS=Homo sapiens GN=OIP5 PE=1 SV=2	0	0	0	0	0	2	0	0
Q9H8M7	Protein FAM188A OS=Homo sapiens GN=FAM188A PE=1 SV=1	0	0	0	0	0	2	0	0
Q9H169	Stathmin-4 OS=Homo sapiens GN=STMN4 PE=2 SV=1	0	0	0	0	0	2	0	0
Q9Y2H0	Disks large-associated protein 4 OS=Homo sapiens GN=DLGAP4 PE=1 SV=3	0	0	0	0	0	2	0	0
O75128	Protein cordon-bleu OS=Homo sapiens GN=COBL PE=1 SV=2	0	0	0	0	0	2	0	0
Q96ER3	Protein SAAL1 OS=Homo sapiens GN=SAAL1 PE=1 SV=2	0	0	0	0	0	2	0	2
Q9UPQ7	PDZ domain-containing RING finger protein 3 OS=Homo sapiens GN=PDZRN3 PE=1 SV=2	0	0	0	0	0	2	0	0
Q8TBM8	DnaJ homolog subfamily B member 14 OS=Homo sapiens GN=DNAJB14 PE=2 SV=1	0	0	0	0	0	2	0	0
Q13398	Zinc finger protein 211 OS=Homo sapiens GN=ZNF211 PE=2 SV=2	0	0	0	0	0	2	0	0
Q9Y2D8	Afadin- and alpha-actinin-binding protein OS=Homo sapiens GN=SSX2IP PE=1 SV=3	0	0	0	0	0	2	0	0
Q9H0W8	Protein SMG9 OS=Homo sapiens GN=SMG9 PE=1 SV=1	0	0	0	4	0	2	0	0
P48509	CD151 antigen OS=Homo sapiens GN=CD151 PE=1 SV=3	0	0	0	0	0	2	0	0
Q96EL3	39S ribosomal protein L53, mitochondrial OS=Homo sapiens GN=MRPL53 PE=1 SV=1	0	2	0	0	0	2	0	2
Q9BYN8	28S ribosomal protein S26, mitochondrial OS=Homo sapiens GN=MRPS26 PE=1 SV=1	0	2	0	2	0	2	0	2
Q03135	Caveolin-1 OS=Homo sapiens GN=CAV1 PE=1 SV=4	0	0	5	2	0	2	0	2
Q96EP0	RING finger protein 31 OS=Homo sapiens GN=RNF31 PE=1 SV=1	0	0	0	0	0	2	0	0
Q9HAR2	Latrophilin-3 OS=Homo sapiens GN=LPHN3 PE=1 SV=2	0	0	0	0	0	2	0	0
P46736	Lys-63-specific deubiquitinase BRCC36 OS=Homo sapiens GN=BRCC3 PE=1 SV=2	0	0	0	0	0	2	0	2
Q27J81	Inverted formin-2 OS=Homo sapiens GN=INF2 PE=1 SV=2	0	0	2	0	0	2	0	0
O75962	Triple functional domain protein OS=Homo sapiens GN=TRIO PE=1 SV=2	0	2	2	0	0	2	0	0
Q6P1M3	Lethal(2) giant larvae protein homolog 2 OS=Homo sapiens GN=LLGL2 PE=1 SV=2	0	0	0	0	0	2	0	0
O95677	Eyes absent homolog 4 OS=Homo sapiens GN=EYA4 PE=1 SV=2	0	0	0	0	0	2	0	0
P52799	Ephrin-B2 OS=Homo sapiens GN=EFNB2 PE=1 SV=1	0	0	0	0	0	2	0	0
Q92845	Kinesin-associated protein 3 OS=Homo sapiens GN=KIFAP3 PE=1 SV=2	0	0	0	2	0	2	0	0
Q9NRY6	Phospholipid scramblase 3 OS=Homo sapiens GN=PLSCR3 PE=1 SV=1	0	0	0	0	0	2	0	0
Q3YEC7	Putative GTP-binding protein Parf OS=Homo sapiens GN=PARF PE=1 SV=2	0	0	3	0	0	2	0	0
Q9H814	Phosphorylated adapter RNA export protein OS=Homo sapiens GN=PHAX PE=1 SV=1	0	0	0	0	0	2	0	0
Q92896	Golgi apparatus protein 1 OS=Homo sapiens GN=GLG1 PE=1 SV=2	0	0	0	0	0	2	0	0
P08648	Integrin alpha-5 OS=Homo sapiens GN=ITGA5 PE=1 SV=2	0	0	0	0	0	2	0	0
Q8IZT6	Abnormal spindle-like microcephaly-associated protein OS=Homo sapiens GN=ASPM PE=1 SV=2	0	2	0	0	0	2	0	0
Q92882	Osteoclast-stimulating factor 1 OS=Homo sapiens GN=OSTF1 PE=1 SV=2	0	0	0	2	0	2	0	0
Q5TC82	Roquin OS=Homo sapiens GN=RC3H1 PE=1 SV=1	0	0	0	0	0	2	0	0
A8MT65	Putative zinc finger protein LOC440122 OS=Homo sapiens PE=2 SV=2	0	0	0	0	0	2	0	0
Q9C0K7	STE20-related kinase adapter protein beta OS=Homo sapiens GN=STRADB PE=1 SV=1	0	0	0	0	0	2	0	0
P35354	Prostaglandin G/H synthase 2 OS=Homo sapiens GN=PTGS2 PE=1 SV=2	0	0	0	0	0	2	0	2
Q96CV9	Optineurin OS=Homo sapiens GN=OPTN PE=1 SV=1	0	0	0	0	0	2	0	0
P10071	Zinc finger protein GLI3 OS=Homo sapiens GN=GLI3 PE=1 SV=6	0	0	0	0	0	2	0	0
Q99447	Ethanolamine-phosphate cytidylyltransferase OS=Homo sapiens GN=PCYT2 PE=1 SV=1	0	0	0	2	0	2	0	0
O75157	TSC22 domain family protein 2 OS=Homo sapiens GN=TSC22D2 PE=1 SV=3	0	0	0	0	0	2	0	0
Q96DR7	SH3 domain-containing guanine exchange factor OS=Homo sapiens GN=SGEF PE=1 SV=3	0	0	0	0	0	2	0	0
Q86T03	Transmembrane protein 55B OS=Homo sapiens GN=TMEM55B PE=1 SV=1	0	0	0	0	0	2	0	0
Q9H082	Ras-related protein Rab-33B OS=Homo sapiens GN=RAB33B PE=1 SV=1	0	0	0	0	0	2	0	0
P27707	Deoxycytidine kinase OS=Homo sapiens GN=DCK PE=1 SV=1	0	0	0	0	0	2	0	0
Q96DU7	Inositol-trisphosphate 3-kinase C OS=Homo sapiens GN=ITPKC PE=1 SV=1	0	0	0	0	0	2	0	0
Q15004	PCNA-associated factor OS=Homo sapiens GN=PAF PE=1 SV=1	0	0	0	3	0	2	0	2
Q6PJF5	Rhomboid family member 2 OS=Homo sapiens GN=RHBDF2 PE=1 SV=2	0	0	2	0	0	2	0	0
Q6IN85	Serine/threonine-protein phosphatase 4 regulatory subunit 3A OS=Homo sapiens GN=SMEK1 PE=1 SV=1	0	0	0	0	0	2	0	0
P08572	Collagen alpha-2(IV) chain OS=Homo sapiens GN=COL4A2 PE=1 SV=4	0	0	0	0	0	2	0	0
Q15831	Serine/threonine-protein kinase 11 OS=Homo sapiens GN=STK11 PE=1 SV=1	0	0	0	0	0	2	0	0
Q96M96	FYVE, RhoGEF and PH domain-containing protein 4 OS=Homo sapiens GN=FGD4 PE=1 SV=2	0	0	0	0	0	2	0	0
Q8N7B7	Cancer/testis antigen family 45 member A4/A6 OS=Homo sapiens GN=CT45A4 PE=2 SV=1	0	0	0	0	0	2	0	0
Q5HYK3	Ubiquinone biosynthesis methyltransferase COQ5, mitochondrial OS=Homo sapiens GN=COQ5 PE=1 SV=2	0	2	0	0	0	2	0	0
Q68D51	DENN domain-containing protein 2C OS=Homo sapiens GN=DENND2C PE=2 SV=2	0	0	2	0	0	2	0	0
O95630	STAM-binding protein OS=Homo sapiens GN=STAMBP PE=1 SV=1	0	0	0	0	0	2	0	0
Q13232	Nucleoside diphosphate kinase 3 OS=Homo sapiens GN=NME3 PE=1 SV=2	0	0	0	0	0	2	0	0
Q9NZH0	G-protein coupled receptor family C group 5 member B OS=Homo sapiens GN=GPRC5B PE=2 SV=2	0	0	0	0	0	2	0	0
O95336	6-phosphogluconolactonase OS=Homo sapiens GN=PGLS PE=1 SV=2	0	0	0	0	0	2	0	3
Q6NSJ2	Pleckstrin homology-like domain family B member 3 OS=Homo sapiens GN=PHLDB3 PE=2 SV=2	0	0	0	2	0	2	0	0
Q9NQR4	Omega-amidase NIT2 OS=Homo sapiens GN=NIT2 PE=1 SV=1	0	0	0	0	0	2	0	0
O60658	High affinity cAMP-specific and IBMX-insensitive 3',5'-cyclic phosphodiesterase 8A OS=Homo sapiens GN=PDE8A PE=1 SV=2	0	0	0	3	0	2	0	0
Q92759	General transcription factor IIH subunit 4 OS=Homo sapiens GN=GTF2H4 PE=2 SV=1	0	0	0	0	0	2	0	0
Q9H6S1	5-azacytidine-induced protein 2 OS=Homo sapiens GN=AZI2 PE=1 SV=1	0	0	0	0	0	2	0	0
Q7LG56	Ribonucleoside-diphosphate reductase subunit M2 B OS=Homo sapiens GN=RRM2B PE=1 SV=1	0	0	0	0	0	2	0	0
Q7Z6J0	Putative E3 ubiquitin-protein ligase SH3RF1 OS=Homo sapiens GN=SH3RF1 PE=1 SV=2	0	0	0	0	0	2	0	2
O60613	15 kDa selenoprotein OS=Homo sapiens GN=SEP15 PE=1 SV=3	0	0	0	0	0	2	0	0
Q6ZVD8	PH domain leucine-rich repeat-containing protein phosphatase 2 OS=Homo sapiens GN=PHLPP2 PE=1 SV=3	0	0	0	0	0	2	0	0
Q96T58	Msx2-interacting protein OS=Homo sapiens GN=SPEN PE=1 SV=1	0	0	0	0	0	2	0	0
O14735	CDP-diacylglycerol--inositol 3-phosphatidyltransferase OS=Homo sapiens GN=CDIPT PE=1 SV=1	0	0	0	2	0	2	0	2
Q6NSH3	Cancer/testis antigen family 45 member A5 OS=Homo sapiens GN=CT45A5 PE=2 SV=1	0	0	0	0	0	2	0	0
Q8NG68	Tubulin--tyrosine ligase OS=Homo sapiens GN=TTL PE=1 SV=2	0	0	0	0	0	2	0	0
Q8N653	Leucine-zipper-like transcriptional regulator 1 OS=Homo sapiens GN=LZTR1 PE=2 SV=2	0	0	0	0	0	2	0	0
Q9UMN6	Histone-lysine N-methyltransferase MLL4 OS=Homo sapiens GN=WBP7 PE=1 SV=1	0	0	0	0	0	2	0	0
Q96C92	Serologically defined colon cancer antigen 3 OS=Homo sapiens GN=SDCCAG3 PE=1 SV=3	0	0	0	0	0	2	0	0
Q9UNK0	Syntaxin-8 OS=Homo sapiens GN=STX8 PE=1 SV=2	0	0	0	0	0	2	0	0
Q58A45	PAB-dependent poly(A)-specific ribonuclease subunit 3 OS=Homo sapiens GN=PAN3 PE=1 SV=2	0	0	0	2	0	2	0	0
P50607	Tubby protein homolog OS=Homo sapiens GN=TUB PE=1 SV=1	0	0	0	0	0	2	0	0
Q8N6M0	OTU domain-containing protein 6B OS=Homo sapiens GN=OTUD6B PE=1 SV=1	0	0	0	0	0	2	0	0
Q9BWU0	Kanadaptin OS=Homo sapiens GN=SLC4A1AP PE=1 SV=1	0	2	2	0	0	2	0	4
Q9UNI6	Dual specificity protein phosphatase 12 OS=Homo sapiens GN=DUSP12 PE=1 SV=1	0	0	0	0	0	2	0	0
Q13191	E3 ubiquitin-protein ligase CBL-B OS=Homo sapiens GN=CBLB PE=1 SV=2	0	0	0	0	0	2	0	0
Q8IZ81	ELMO domain-containing protein 2 OS=Homo sapiens GN=ELMOD2 PE=1 SV=1	0	0	0	0	0	2	0	0
Q8IZ83	Aldehyde dehydrogenase family 16 member A1 OS=Homo sapiens GN=ALDH16A1 PE=1 SV=2	0	0	0	0	0	2	0	0
Q9H6X2	Anthrax toxin receptor 1 OS=Homo sapiens GN=ANTXR1 PE=1 SV=2	0	0	0	0	0	2	0	0
Q9NRA8	Eukaryotic translation initiation factor 4E transporter OS=Homo sapiens GN=EIF4ENIF1 PE=1 SV=2	0	0	0	0	0	2	0	0
Q5T0W9	Protein FAM83B OS=Homo sapiens GN=FAM83B PE=1 SV=1	0	0	0	0	0	2	0	0
P09525	Annexin A4 OS=Homo sapiens GN=ANXA4 PE=1 SV=4	0	0	0	0	0	2	0	0
O00192	Armadillo repeat protein deleted in velo-cardio-facial syndrome OS=Homo sapiens GN=ARVCF PE=1 SV=1	0	0	0	0	0	2	0	0
Q6UXM1	Leucine-rich repeats and immunoglobulin-like domains protein 3 OS=Homo sapiens GN=LRIG3 PE=2 SV=1	0	0	0	0	0	2	0	0
Q969K3	E3 ubiquitin-protein ligase RNF34 OS=Homo sapiens GN=RNF34 PE=1 SV=1	0	0	0	0	0	2	0	0
Q5DJT8	Cancer/testis antigen family 45 member A2 OS=Homo sapiens GN=CT45A2 PE=2 SV=2	0	0	0	0	0	2	0	0
Q08426	Peroxisomal bifunctional enzyme OS=Homo sapiens GN=EHHADH PE=1 SV=3	0	0	0	0	0	2	0	0
A7MBM2	Protein dispatched homolog 2 OS=Homo sapiens GN=DISP2 PE=2 SV=2	0	0	0	0	0	2	0	0
Q96JN8	Neuralized-like protein 4 OS=Homo sapiens GN=NEURL4 PE=1 SV=2	0	3	0	0	0	2	0	0
O14893	Survival of motor neuron protein-interacting protein 1 OS=Homo sapiens GN=SIP1 PE=1 SV=1	0	0	0	0	0	2	0	2
Q7Z5H3	Rho GTPase-activating protein 22 OS=Homo sapiens GN=ARHGAP22 PE=1 SV=1	0	0	0	0	0	2	0	0
Q00537	Cell division protein kinase 17 OS=Homo sapiens GN=CDK17 PE=1 SV=2	0	0	0	0	0	2	0	0
Q96RR4	Calcium/calmodulin-dependent protein kinase kinase 2 OS=Homo sapiens GN=CAMKK2 PE=1 SV=1	0	0	0	0	0	2	0	0
P07942	Laminin subunit beta-1 OS=Homo sapiens GN=LAMB1 PE=1 SV=1	0	0	0	0	0	2	0	0
Q9NXW9	Alkylated DNA repair protein alkB homolog 4 OS=Homo sapiens GN=ALKBH4 PE=1 SV=1	0	0	3	2	0	2	0	0
Q8N5I2	Arrestin domain-containing protein 1 OS=Homo sapiens GN=ARRDC1 PE=2 SV=1	0	0	0	0	0	2	0	0
Q9NQE9	Histidine triad nucleotide-binding protein 3 OS=Homo sapiens GN=HINT3 PE=1 SV=1	0	0	0	2	0	2	0	2
Q2LD37	Uncharacterized protein KIAA1109 OS=Homo sapiens GN=KIAA1109 PE=1 SV=1	0	0	0	0	0	2	0	0
Q8WZ42	Titin OS=Homo sapiens GN=TTN PE=1 SV=2	0	0	0	0	0	2	0	0
Q9BVN2	RUN and SH3 domain-containing protein 1 OS=Homo sapiens GN=RUSC1 PE=1 SV=3	0	0	0	0	0	2	0	0
Q13033	Striatin-3 OS=Homo sapiens GN=STRN3 PE=1 SV=3	0	0	2	0	0	2	0	0
Q96KC8	DnaJ homolog subfamily C member 1 OS=Homo sapiens GN=DNAJC1 PE=1 SV=1	0	0	0	0	0	2	0	0
Q96C24	Synaptotagmin-like protein 4 OS=Homo sapiens GN=SYTL4 PE=1 SV=1	0	0	0	0	0	2	0	0
Q7L5N7	Lysophosphatidylcholine acyltransferase 2 OS=Homo sapiens GN=LPCAT2 PE=1 SV=1	0	0	0	2	0	2	0	0
Q8IYA6	Cytoskeleton-associated protein 2-like OS=Homo sapiens GN=CKAP2L PE=1 SV=3	0	3	0	0	0	2	0	0
Q4KMG0	Cell adhesion molecule-related/down-regulated by oncogenes OS=Homo sapiens GN=CDON PE=1 SV=1	0	0	0	0	0	2	0	0
Q969T7	Cytosolic 5'-nucleotidase III-like protein OS=Homo sapiens GN=NT5C3L PE=1 SV=2	0	0	0	0	0	2	0	0
O94992	Protein HEXIM1 OS=Homo sapiens GN=HEXIM1 PE=1 SV=1	0	0	0	0	0	2	0	0
Q13884	Beta-1-syntrophin OS=Homo sapiens GN=SNTB1 PE=1 SV=3	0	0	0	0	0	2	0	0
Q7Z698	Sprouty-related, EVH1 domain-containing protein 2 OS=Homo sapiens GN=SPRED2 PE=1 SV=2	0	0	0	0	0	2	0	0
Q96BD8	Spindle and kinetochore-associated protein 1 OS=Homo sapiens GN=SKA1 PE=1 SV=1	0	0	0	0	0	2	0	0
Q8IXS6	Paralemmin-2 OS=Homo sapiens GN=PALM2 PE=1 SV=3	0	0	0	0	0	2	0	0
O75880	Protein SCO1 homolog, mitochondrial OS=Homo sapiens GN=SCO1 PE=1 SV=1	0	0	0	0	0	2	0	2
P68871	Hemoglobin subunit beta OS=Homo sapiens GN=HBB PE=1 SV=2	0	0	3	0	0	2	0	0
P17252	Protein kinase C alpha type OS=Homo sapiens GN=PRKCA PE=1 SV=3	0	0	2	0	0	2	0	0
Q8IY33	MICAL-like protein 2 OS=Homo sapiens GN=MICALL2 PE=1 SV=1	0	0	0	0	0	2	0	0
Q9NYP9	Protein Mis18-alpha OS=Homo sapiens GN=MIS18A PE=1 SV=1	0	0	0	2	0	2	0	0
Q96BJ3	Axin interactor, dorsalization-associated protein OS=Homo sapiens GN=AIDA PE=1 SV=1	0	0	0	0	0	2	0	0
Q6ZMG9	LAG1 longevity assurance homolog 6 OS=Homo sapiens GN=LASS6 PE=1 SV=1	0	0	0	0	0	2	0	0
Q8N5C8	TGF-beta-activated kinase 1 and MAP3K7-binding protein 3 OS=Homo sapiens GN=TAB3 PE=1 SV=2	0	0	0	0	0	2	0	0
Q15633	RISC-loading complex subunit TARBP2 OS=Homo sapiens GN=TARBP2 PE=1 SV=3	0	0	0	0	0	2	0	0
Q29836	HLA class I histocompatibility antigen, B-67 alpha chain OS=Homo sapiens GN=HLA-B PE=1 SV=1	0	0	0	0	4	0	0	0
Q95365	HLA class I histocompatibility antigen, B-38 alpha chain OS=Homo sapiens GN=HLA-B PE=2 SV=1	0	0	0	0	4	0	0	0
Q9UJK0	UPF0293 protein C16orf42 OS=Homo sapiens GN=C16orf42 PE=1 SV=1	0	0	0	0	3	0	0	0
Q96CU9	FAD-dependent oxidoreductase domain-containing protein 1 OS=Homo sapiens GN=FOXRED1 PE=1 SV=2	0	0	0	0	3	0	0	3
Q96A26	Protein FAM162A OS=Homo sapiens GN=FAM162A PE=1 SV=2	0	2	0	2	2	0	0	2
Q9BUL8	Programmed cell death protein 10 OS=Homo sapiens GN=PDCD10 PE=1 SV=1	0	0	2	2	2	0	0	2
P05109	Protein S100-A8 OS=Homo sapiens GN=S100A8 PE=1 SV=1	0	2	2	2	2	0	0	2
P20674	Cytochrome c oxidase subunit 5A, mitochondrial OS=Homo sapiens GN=COX5A PE=1 SV=2	0	2	0	0	2	0	0	2
P05089	Arginase-1 OS=Homo sapiens GN=ARG1 PE=1 SV=2	0	0	0	2	2	0	0	0
Q86W34	Archaemetzincin-2 OS=Homo sapiens GN=AMZ2 PE=1 SV=1	0	0	0	2	2	0	0	0
Q9HD33	39S ribosomal protein L47, mitochondrial OS=Homo sapiens GN=MRPL47 PE=1 SV=2	0	3	0	0	2	0	0	0
Q9UGJ0	5'-AMP-activated protein kinase subunit gamma-2 OS=Homo sapiens GN=PRKAG2 PE=1 SV=1	0	0	0	0	2	0	0	0
Q9BYC9	39S ribosomal protein L20, mitochondrial OS=Homo sapiens GN=MRPL20 PE=1 SV=1	0	2	2	0	2	0	0	0
P22735	Protein-glutamine gamma-glutamyltransferase K OS=Homo sapiens GN=TGM1 PE=1 SV=4	0	0	0	0	2	0	0	0
Q7L099	Protein RUFY3 OS=Homo sapiens GN=RUFY3 PE=1 SV=1	0	2	0	0	2	0	0	0
O00422	Histone deacetylase complex subunit SAP18 OS=Homo sapiens GN=SAP18 PE=1 SV=1	0	2	0	2	2	0	0	2
Q9BY66	Lysine-specific demethylase 5D OS=Homo sapiens GN=KDM5D PE=1 SV=2	0	0	0	0	2	0	0	0
Q9NQZ2	Something about silencing protein 10 OS=Homo sapiens GN=UTP3 PE=1 SV=1	0	5	0	0	2	0	0	0
P63172	Dynein light chain Tctex-type 1 OS=Homo sapiens GN=DYNLT1 PE=1 SV=1	0	0	0	0	2	0	0	2
P09669	Cytochrome c oxidase subunit 6C OS=Homo sapiens GN=COX6C PE=1 SV=2	0	0	2	3	2	0	0	2
Q9UKU7	Isobutyryl-CoA dehydrogenase, mitochondrial OS=Homo sapiens GN=ACAD8 PE=1 SV=1	0	2	0	0	0	0	0	0
O14562	Ubiquitin domain-containing protein UBFD1 OS=Homo sapiens GN=UBFD1 PE=1 SV=1	0	0	0	2	0	0	0	0
Q9Y6A4	UPF0468 protein C16orf80 OS=Homo sapiens GN=C16orf80 PE=1 SV=1	0	2	2	0	0	0	0	0
P21912	Succinate dehydrogenase [ubiquinone] iron-sulfur subunit, mitochondrial OS=Homo sapiens GN=SDHB PE=1 SV=3	0	2	0	0	0	0	0	0
Q07890	Son of sevenless homolog 2 OS=Homo sapiens GN=SOS2 PE=1 SV=2	0	0	2	0	0	0	0	0
Q07889	Son of sevenless homolog 1 OS=Homo sapiens GN=SOS1 PE=1 SV=1	0	0	2	0	0	0	0	0
Q2TAK8	Mutated melanoma-associated antigen 1 OS=Homo sapiens GN=MUM1 PE=1 SV=3	0	2	0	0	0	0	0	0
O14524	Transmembrane protein 194A OS=Homo sapiens GN=TMEM194A PE=1 SV=2	0	2	0	0	0	0	0	0
P21953	2-oxoisovalerate dehydrogenase subunit beta, mitochondrial OS=Homo sapiens GN=BCKDHB PE=1 SV=2	0	2	0	0	0	0	0	0
Q9UKM9	RNA-binding protein Raly OS=Homo sapiens GN=RALY PE=1 SV=1	0	0	0	2	0	0	0	2
Q96QR8	Transcriptional activator protein Pur-beta OS=Homo sapiens GN=PURB PE=1 SV=3	0	2	2	0	0	0	0	0
Q6YHK3	CD109 antigen OS=Homo sapiens GN=CD109 PE=1 SV=2	0	0	3	0	0	0	0	0
Q14197	Immature colon carcinoma transcript 1 protein OS=Homo sapiens GN=ICT1 PE=1 SV=1	0	0	0	0	0	0	0	3
Q5JSJ4	Protein DDX26B OS=Homo sapiens GN=DDX26B PE=2 SV=1	0	2	0	0	0	0	0	0
Q5VVQ6	Ubiquitin thioesterase OTU1 OS=Homo sapiens GN=YOD1 PE=1 SV=1	0	0	2	0	0	0	0	0
Q9BTZ2	Dehydrogenase/reductase SDR family member 4 OS=Homo sapiens GN=DHRS4 PE=1 SV=2	0	0	2	0	0	0	0	0
Q9NX61	Transmembrane protein 161A OS=Homo sapiens GN=TMEM161A PE=2 SV=1	0	2	0	0	0	0	0	0
Q96IG2	F-box/LRR-repeat protein 20 OS=Homo sapiens GN=FBXL20 PE=1 SV=2	0	2	2	0	0	0	0	0
Q9Y5R8	Trafficking protein particle complex subunit 1 OS=Homo sapiens GN=TRAPPC1 PE=1 SV=1	0	2	2	0	0	0	0	2
Q9UKJ3	G patch domain-containing protein 8 OS=Homo sapiens GN=GPATCH8 PE=1 SV=2	0	0	0	0	0	0	0	4
Q7L4I2	Arginine/serine-rich coiled-coil protein 2 OS=Homo sapiens GN=RSRC2 PE=1 SV=1	0	0	0	0	0	0	0	2
Q8IWZ6	Bardet-Biedl syndrome 7 protein OS=Homo sapiens GN=BBS7 PE=1 SV=2	0	3	0	0	0	0	0	0
P09382	Galectin-1 OS=Homo sapiens GN=LGALS1 PE=1 SV=2	0	0	0	0	0	0	0	2
Q86XR8	Centrosomal protein of 57 kDa OS=Homo sapiens GN=CEP57 PE=1 SV=2	0	4	17	6	0	0	0	0
P36952	Serpin B5 OS=Homo sapiens GN=SERPINB5 PE=1 SV=2	0	0	3	0	0	0	0	0
O95905	Protein SGT1 OS=Homo sapiens GN=ECD PE=1 SV=1	0	0	0	0	0	0	0	2
Q93063	Exostosin-2 OS=Homo sapiens GN=EXT2 PE=1 SV=1	0	2	0	0	0	0	0	0
O15056	Synaptojanin-2 OS=Homo sapiens GN=SYNJ2 PE=1 SV=3	0	2	0	0	0	0	0	0
Q15596	Nuclear receptor coactivator 2 OS=Homo sapiens GN=NCOA2 PE=1 SV=2	0	2	0	0	0	0	0	0
O15061	Synemin OS=Homo sapiens GN=SYNM PE=1 SV=2	0	4	5	0	0	0	0	0
Q9Y6M9	NADH dehydrogenase [ubiquinone] 1 beta subcomplex subunit 9 OS=Homo sapiens GN=NDUFB9 PE=1 SV=3	0	0	0	0	0	0	0	2
Q9NPA3	Mid1-interacting protein 1 OS=Homo sapiens GN=MID1IP1 PE=1 SV=1	0	2	0	0	0	0	0	0
Q5VWJ9	Sorting nexin-30 OS=Homo sapiens GN=SNX30 PE=1 SV=1	0	3	0	0	0	0	0	0
Q7Z589	Protein EMSY OS=Homo sapiens GN=EMSY PE=1 SV=2	0	3	0	0	0	0	0	0
Q7Z591	AT-hook-containing transcription factor OS=Homo sapiens GN=AKNA PE=1 SV=2	0	0	2	0	0	0	0	0
Q6P5R6	60S ribosomal protein L22-like 1 OS=Homo sapiens GN=RPL22L1 PE=1 SV=2	0	0	2	2	0	0	0	0
Q13769	THO complex subunit 5 homolog OS=Homo sapiens GN=THOC5 PE=1 SV=2	0	0	0	0	0	0	0	2
O75531	Barrier-to-autointegration factor OS=Homo sapiens GN=BANF1 PE=1 SV=1	0	3	0	0	0	0	0	0
Q9Y6H1	Coiled-coil-helix-coiled-coil-helix domain-containing protein 2, mitochondrial OS=Homo sapiens GN=CHCHD2 PE=1 SV=1	0	0	2	2	0	0	0	4
Q7Z4W1	L-xylulose reductase OS=Homo sapiens GN=DCXR PE=1 SV=2	0	2	0	2	0	0	0	0
O75529	TAF5-like RNA polymerase II p300/CBP-associated factor-associated factor 65 kDa subunit 5L OS=Homo sapiens GN=TAF5L PE=1 SV=1	0	4	0	0	0	0	0	0
Q96AA3	Protein RFT1 homolog OS=Homo sapiens GN=RFT1 PE=1 SV=1	0	0	2	0	0	0	0	0
Q7Z4V5	Hepatoma-derived growth factor-related protein 2 OS=Homo sapiens GN=HDGFRP2 PE=1 SV=1	0	0	0	2	0	0	0	0
O15014	Zinc finger protein 609 OS=Homo sapiens GN=ZNF609 PE=1 SV=2	0	0	0	0	0	0	0	2
O15018	PDZ domain-containing protein 2 OS=Homo sapiens GN=PDZD2 PE=1 SV=4	0	0	0	0	0	0	0	2
O15031	Plexin-B2 OS=Homo sapiens GN=PLXNB2 PE=1 SV=3	0	0	0	0	0	0	0	2
Q76N32	Centrosomal protein of 68 kDa OS=Homo sapiens GN=CEP68 PE=1 SV=2	0	6	12	3	0	0	0	0
Q8N3Z3	GTP-binding protein 8 OS=Homo sapiens GN=GTPBP8 PE=2 SV=1	0	3	4	0	0	0	0	2
Q9NXN4	Ganglioside-induced differentiation-associated protein 2 OS=Homo sapiens GN=GDAP2 PE=2 SV=1	0	2	0	0	0	0	0	0
Q96IW7	Vesicle-trafficking protein SEC22a OS=Homo sapiens GN=SEC22A PE=1 SV=1	0	2	0	0	0	0	0	0
P22307	Non-specific lipid-transfer protein OS=Homo sapiens GN=SCP2 PE=1 SV=2	0	0	3	3	0	0	0	4
Q15517	Corneodesmosin OS=Homo sapiens GN=CDSN PE=1 SV=2	0	0	5	0	0	0	0	0
P61086	Ubiquitin-conjugating enzyme E2 K OS=Homo sapiens GN=UBE2K PE=1 SV=3	0	0	2	0	0	0	0	0
Q16851	UTP--glucose-1-phosphate uridylyltransferase OS=Homo sapiens GN=UGP2 PE=1 SV=5	0	0	2	0	0	0	0	0
Q9NP97	Dynein light chain roadblock-type 1 OS=Homo sapiens GN=DYNLRB1 PE=1 SV=3	0	2	2	2	0	0	0	0
P20719	Homeobox protein Hox-A5 OS=Homo sapiens GN=HOXA5 PE=2 SV=2	0	2	0	0	0	0	0	0
Q9GZZ9	Ubiquitin-like modifier-activating enzyme 5 OS=Homo sapiens GN=UBA5 PE=1 SV=1	0	0	2	3	0	0	0	0
Q86WA6	Valacyclovir hydrolase OS=Homo sapiens GN=BPHL PE=1 SV=1	0	2	0	0	0	0	0	0
Q6NXT6	Transmembrane anterior posterior transformation protein 1 homolog OS=Homo sapiens GN=TAPT1 PE=1 SV=1	0	2	0	0	0	0	0	0
Q9BTA9	WW domain-containing adapter protein with coiled-coil OS=Homo sapiens GN=WAC PE=1 SV=3	0	0	0	0	0	0	0	2
Q10570	Cleavage and polyadenylation specificity factor subunit 1 OS=Homo sapiens GN=CPSF1 PE=1 SV=2	0	0	0	0	0	0	0	2
Q9GZR5	Elongation of very long chain fatty acids protein 4 OS=Homo sapiens GN=ELOVL4 PE=2 SV=1	0	0	0	0	0	0	0	2
Q9GZR2	RNA exonuclease 4 OS=Homo sapiens GN=REXO4 PE=1 SV=2	0	2	0	0	0	0	0	0
Q53FT3	Uncharacterized protein C11orf73 OS=Homo sapiens GN=C11orf73 PE=1 SV=2	0	0	2	0	0	0	0	0
Q96Q15	Serine/threonine-protein kinase SMG1 OS=Homo sapiens GN=SMG1 PE=1 SV=2	0	0	6	2	0	0	0	0
Q8WVV4	Protein POF1B OS=Homo sapiens GN=POF1B PE=1 SV=2	0	0	0	2	0	0	0	0
Q9BSR8	Protein YIPF4 OS=Homo sapiens GN=YIPF4 PE=1 SV=1	0	3	0	0	0	0	0	0
Q9BT25	HAUS augmin-like complex subunit 8 OS=Homo sapiens GN=HAUS8 PE=1 SV=3	0	0	2	0	0	0	0	0
Q86VV8	Rotatin OS=Homo sapiens GN=RTTN PE=1 SV=2	0	0	4	0	0	0	0	0
Q8WVT3	Tetratricopeptide repeat protein 15 OS=Homo sapiens GN=TTC15 PE=1 SV=3	0	0	3	0	0	0	0	0
Q9Y580	RNA-binding protein 7 OS=Homo sapiens GN=RBM7 PE=1 SV=1	0	0	2	0	0	0	0	2
Q9NVS2	28S ribosomal protein S18a, mitochondrial OS=Homo sapiens GN=MRPS18A PE=1 SV=1	0	2	0	0	0	0	0	0
Q96PU4	E3 ubiquitin-protein ligase UHRF2 OS=Homo sapiens GN=UHRF2 PE=1 SV=1	0	4	0	0	0	0	0	0
Q6NXR4	Uncharacterized protein C8orf41 OS=Homo sapiens GN=C8orf41 PE=1 SV=1	0	2	0	0	0	0	0	0
O76013	Keratin, type I cuticular Ha6 OS=Homo sapiens GN=KRT36 PE=1 SV=1	0	0	7	0	0	0	0	0
O76011	Keratin, type I cuticular Ha4 OS=Homo sapiens GN=KRT34 PE=1 SV=2	0	0	10	0	0	0	0	0
O76009	Keratin, type I cuticular Ha3-I OS=Homo sapiens GN=KRT33A PE=1 SV=2	0	0	12	0	0	0	0	0
P23786	Carnitine O-palmitoyltransferase 2, mitochondrial OS=Homo sapiens GN=CPT2 PE=1 SV=2	0	2	2	0	0	0	0	0
P09497	Clathrin light chain B OS=Homo sapiens GN=CLTB PE=1 SV=1	0	0	0	2	0	0	0	0
Q15427	Splicing factor 3B subunit 4 OS=Homo sapiens GN=SF3B4 PE=1 SV=1	0	0	0	2	0	0	0	0
P08174	Complement decay-accelerating factor OS=Homo sapiens GN=CD55 PE=1 SV=4	0	0	5	2	0	0	0	0
Q15438	Cytohesin-1 OS=Homo sapiens GN=CYTH1 PE=1 SV=1	0	0	2	0	0	0	0	0
Q8TF66	Leucine-rich repeat-containing protein 15 OS=Homo sapiens GN=LRRC15 PE=1 SV=1	0	0	5	0	0	0	0	0
Q9NX40	OCIA domain-containing protein 1 OS=Homo sapiens GN=OCIAD1 PE=1 SV=1	0	0	0	0	0	0	0	2
Q9Y5P4	Collagen type IV alpha-3-binding protein OS=Homo sapiens GN=COL4A3BP PE=1 SV=1	0	0	3	0	0	0	0	0
Q04725	Transducin-like enhancer protein 2 OS=Homo sapiens GN=TLE2 PE=1 SV=2	0	2	0	0	0	0	0	0
Q04724	Transducin-like enhancer protein 1 OS=Homo sapiens GN=TLE1 PE=1 SV=2	0	2	0	0	0	0	0	0
Q04727	Transducin-like enhancer protein 4 OS=Homo sapiens GN=TLE4 PE=1 SV=3	0	2	0	0	0	0	0	0
O75688	Protein phosphatase 1B OS=Homo sapiens GN=PPM1B PE=1 SV=1	0	0	0	2	0	0	0	0
P13533	Myosin-6 OS=Homo sapiens GN=MYH6 PE=1 SV=4	0	0	4	0	0	0	0	0
Q6A162	Keratin, type I cytoskeletal 40 OS=Homo sapiens GN=KRT40 PE=1 SV=2	0	0	4	0	0	0	0	0
O15118	Niemann-Pick C1 protein OS=Homo sapiens GN=NPC1 PE=1 SV=2	0	3	0	0	0	0	0	2
Q6DT37	Serine/threonine-protein kinase MRCK gamma OS=Homo sapiens GN=CDC42BPG PE=1 SV=2	0	0	2	0	0	0	0	0
P43307	Translocon-associated protein subunit alpha OS=Homo sapiens GN=SSR1 PE=1 SV=3	0	2	0	0	0	0	0	2
Q6ZT12	E3 ubiquitin-protein ligase UBR3 OS=Homo sapiens GN=UBR3 PE=2 SV=2	0	0	0	0	0	0	0	3
Q9UJW0	Dynactin subunit 4 OS=Homo sapiens GN=DCTN4 PE=1 SV=1	0	0	4	0	0	0	0	0
Q03468	DNA excision repair protein ERCC-6 OS=Homo sapiens GN=ERCC6 PE=1 SV=1	0	2	0	0	0	0	0	0
Q07812	Apoptosis regulator BAX OS=Homo sapiens GN=BAX PE=1 SV=1	0	3	0	0	0	0	0	2
Q9Y5B0	RNA polymerase II subunit A C-terminal domain phosphatase OS=Homo sapiens GN=CTDP1 PE=1 SV=2	0	2	0	0	0	0	0	0
Q9UJX4	Anaphase-promoting complex subunit 5 OS=Homo sapiens GN=ANAPC5 PE=1 SV=2	0	5	6	2	0	0	0	0
Q9Y5B6	GC-rich sequence DNA-binding factor homolog OS=Homo sapiens GN=GCFC PE=1 SV=2	0	2	0	2	0	0	0	0
Q9P2X0	Dolichol-phosphate mannosyltransferase subunit 3 OS=Homo sapiens GN=DPM3 PE=1 SV=2	0	0	0	0	0	0	0	2
Q8IVS2	Malonyl-CoA-acyl carrier protein transacylase, mitochondrial OS=Homo sapiens GN=MCAT PE=1 SV=2	0	3	0	0	0	0	0	0
Q8TEP8	Centrosomal protein of 192 kDa OS=Homo sapiens GN=CEP192 PE=1 SV=2	0	2	24	9	0	0	0	0
Q6P4R8	Nuclear factor related to kappa-B-binding protein OS=Homo sapiens GN=NFRKB PE=1 SV=2	0	2	0	0	0	0	0	0
Q9UJY5	ADP-ribosylation factor-binding protein GGA1 OS=Homo sapiens GN=GGA1 PE=1 SV=1	0	0	0	0	0	0	0	2
P45983	Mitogen-activated protein kinase 8 OS=Homo sapiens GN=MAPK8 PE=1 SV=2	0	0	2	0	0	0	0	0
P45984	Mitogen-activated protein kinase 9 OS=Homo sapiens GN=MAPK9 PE=1 SV=2	0	0	2	0	0	0	0	0
P37287	Phosphatidylinositol N-acetylglucosaminyltransferase subunit A OS=Homo sapiens GN=PIGA PE=1 SV=1	0	3	0	0	0	0	0	0
Q05048	Cleavage stimulation factor subunit 1 OS=Homo sapiens GN=CSTF1 PE=1 SV=1	0	0	0	0	0	0	0	3
Q96GE4	Coiled-coil domain-containing protein 45 OS=Homo sapiens GN=CCDC45 PE=1 SV=1	0	0	2	0	0	0	0	0
Q6IPR3	tRNA wybutosine-synthesizing protein 3 homolog OS=Homo sapiens GN=TYW3 PE=2 SV=2	0	0	0	0	0	0	0	2
P30613	Pyruvate kinase isozymes R/L OS=Homo sapiens GN=PKLR PE=1 SV=2	0	0	0	0	0	0	0	4
Q5VU13	V-set and immunoglobulin domain-containing protein 8 OS=Homo sapiens GN=VSIG8 PE=1 SV=1	0	0	3	0	0	0	0	0
P19404	NADH dehydrogenase [ubiquinone] flavoprotein 2, mitochondrial OS=Homo sapiens GN=NDUFV2 PE=1 SV=2	0	2	0	0	0	0	0	0
Q9HCN4	GPN-loop GTPase 1 OS=Homo sapiens GN=GPN1 PE=1 SV=1	0	0	4	0	0	0	0	0
P50224	Sulfotransferase 1A3/1A4 OS=Homo sapiens GN=SULT1A3 PE=1 SV=1	0	2	0	0	0	0	0	2
Q9Y484	WD repeat domain phosphoinositide-interacting protein 4 OS=Homo sapiens GN=WDR45 PE=2 SV=1	0	0	2	0	0	0	0	0
Q8NBT0	WD repeat-containing protein 51A OS=Homo sapiens GN=WDR51A PE=2 SV=2	0	2	5	4	0	0	0	0
P35499	Sodium channel protein type 4 subunit alpha OS=Homo sapiens GN=SCN4A PE=1 SV=4	0	0	2	0	0	0	0	0
Q9UII2	ATPase inhibitor, mitochondrial OS=Homo sapiens GN=ATPIF1 PE=1 SV=1	0	2	0	0	0	0	0	0
Q15274	Nicotinate-nucleotide pyrophosphorylase [carboxylating] OS=Homo sapiens GN=QPRT PE=1 SV=2	0	2	0	0	0	0	0	0
Q99759	Mitogen-activated protein kinase kinase kinase 3 OS=Homo sapiens GN=MAP3K3 PE=1 SV=2	0	2	0	0	0	0	0	0
P46199	Translation initiation factor IF-2, mitochondrial OS=Homo sapiens GN=MTIF2 PE=1 SV=2	0	2	0	0	0	0	0	0
P31937	3-hydroxyisobutyrate dehydrogenase, mitochondrial OS=Homo sapiens GN=HIBADH PE=1 SV=2	0	0	0	0	0	0	0	3
Q9NUQ2	1-acyl-sn-glycerol-3-phosphate acyltransferase epsilon OS=Homo sapiens GN=AGPAT5 PE=1 SV=3	0	2	0	0	0	0	0	0
Q8NBN7	Retinol dehydrogenase 13 OS=Homo sapiens GN=RDH13 PE=1 SV=2	0	0	2	2	0	0	0	0
Q96GC5	39S ribosomal protein L48, mitochondrial OS=Homo sapiens GN=MRPL48 PE=1 SV=2	0	2	0	0	0	0	0	0
Q6IQ22	Putative Ras-related protein Rab-12 OS=Homo sapiens GN=RAB12 PE=5 SV=3	0	0	2	0	0	0	0	2
Q6IQ21	Zinc finger protein 770 OS=Homo sapiens GN=ZNF770 PE=2 SV=1	0	2	0	0	0	0	0	0
O43790	Keratin, type II cuticular Hb6 OS=Homo sapiens GN=KRT86 PE=1 SV=1	0	2	16	2	0	0	0	0
Q96GX2	Putative ataxin-7-like protein 3-like protein OS=Homo sapiens PE=5 SV=2	0	0	0	0	0	0	0	2
O75376	Nuclear receptor corepressor 1 OS=Homo sapiens GN=NCOR1 PE=1 SV=2	0	2	0	3	0	0	0	0
Q504Q3	PAB-dependent poly(A)-specific ribonuclease subunit 2 OS=Homo sapiens GN=PAN2 PE=1 SV=2	0	2	0	0	0	0	0	0
Q9HCY8	Protein S100-A14 OS=Homo sapiens GN=S100A14 PE=1 SV=1	0	0	2	0	0	0	0	0
Q15323	Keratin, type I cuticular Ha1 OS=Homo sapiens GN=KRT31 PE=1 SV=3	0	0	15	0	0	0	0	0
A2RRP1	Neuroblastoma-amplified sequence OS=Homo sapiens GN=NBAS PE=1 SV=2	0	3	0	0	0	0	0	0
Q709C8	Vacuolar protein sorting-associated protein 13C OS=Homo sapiens GN=VPS13C PE=1 SV=1	0	0	3	3	0	0	0	0
O75348	V-type proton ATPase subunit G 1 OS=Homo sapiens GN=ATP6V1G1 PE=1 SV=3	0	0	0	0	0	0	0	2
Q86W50	Putative methyltransferase METT10D OS=Homo sapiens GN=METT10D PE=1 SV=2	0	4	2	0	0	0	0	0
Q16698	2,4-dienoyl-CoA reductase, mitochondrial OS=Homo sapiens GN=DECR1 PE=1 SV=1	0	0	0	2	0	0	0	0
Q6PML9	Zinc transporter 9 OS=Homo sapiens GN=SLC30A9 PE=1 SV=1	0	3	0	0	0	0	0	0
O95716	Ras-related protein Rab-3D OS=Homo sapiens GN=RAB3D PE=1 SV=1	0	0	0	3	0	0	0	0
Q63HN8	RING finger protein 213 OS=Homo sapiens GN=RNF213 PE=1 SV=2	0	2	0	0	0	0	0	0
Q86VH2	Kinesin-like protein KIF27 OS=Homo sapiens GN=KIF27 PE=2 SV=1	0	0	2	0	0	0	0	0
Q13535	Serine/threonine-protein kinase ATR OS=Homo sapiens GN=ATR PE=1 SV=3	0	2	0	0	0	0	0	0
Q9Y4E6	WD repeat-containing protein 7 OS=Homo sapiens GN=WDR7 PE=2 SV=2	0	2	2	0	0	0	0	0
Q96GM5	SWI/SNF-related matrix-associated actin-dependent regulator of chromatin subfamily D member 1 OS=Homo sapiens GN=SMARCD1 PE=1 SV=2	0	2	0	0	0	0	0	0
Q8NBX0	Probable saccharopine dehydrogenase OS=Homo sapiens GN=SCCPDH PE=1 SV=1	0	0	0	0	0	0	0	2
P07339	Cathepsin D OS=Homo sapiens GN=CTSD PE=1 SV=1	0	0	0	2	0	0	0	0
Q9H2U2	Inorganic pyrophosphatase 2, mitochondrial OS=Homo sapiens GN=PPA2 PE=1 SV=2	0	0	2	0	0	0	0	0
Q9P260	LisH domain and HEAT repeat-containing protein KIAA1468 OS=Homo sapiens GN=KIAA1468 PE=1 SV=2	0	0	2	0	0	0	0	0
Q9P266	Uncharacterized protein KIAA1462 OS=Homo sapiens GN=KIAA1462 PE=1 SV=3	0	0	29	12	0	0	0	0
Q9BSF4	Uncharacterized protein C19orf52 OS=Homo sapiens GN=C19orf52 PE=1 SV=2	0	2	0	2	0	0	0	0
P20338	Ras-related protein Rab-4A OS=Homo sapiens GN=RAB4A PE=1 SV=2	0	0	0	2	0	0	0	2
P20337	Ras-related protein Rab-3B OS=Homo sapiens GN=RAB3B PE=1 SV=2	0	0	0	2	0	0	0	0
O95785	Protein Wiz OS=Homo sapiens GN=WIZ PE=1 SV=2	0	2	0	0	0	0	0	0
Q13586	Stromal interaction molecule 1 OS=Homo sapiens GN=STIM1 PE=1 SV=3	0	0	0	0	0	0	0	2
Q9Y2Y1	DNA-directed RNA polymerase III subunit RPC10 OS=Homo sapiens GN=POLR3K PE=1 SV=2	0	0	0	2	0	0	0	0
Q9BR77	Coiled-coil domain-containing protein 77 OS=Homo sapiens GN=CCDC77 PE=2 SV=1	0	0	5	0	0	0	0	0
Q96FC9	Probable ATP-dependent RNA helicase DDX11 OS=Homo sapiens GN=DDX11 PE=2 SV=1	0	2	2	0	0	0	0	0
Q12972	Nuclear inhibitor of protein phosphatase 1 OS=Homo sapiens GN=PPP1R8 PE=1 SV=2	0	0	0	3	0	0	0	0
P15121	Aldose reductase OS=Homo sapiens GN=AKR1B1 PE=1 SV=3	0	0	0	0	0	0	0	4
Q9BZF3	Oxysterol-binding protein-related protein 6 OS=Homo sapiens GN=OSBPL6 PE=1 SV=1	0	0	2	0	0	0	0	0
Q9BZM5	NKG2D ligand 2 OS=Homo sapiens GN=ULBP2 PE=1 SV=1	0	0	2	0	0	0	0	0
Q9BZM4	NKG2D ligand 3 OS=Homo sapiens GN=ULBP3 PE=1 SV=1	0	0	2	3	0	0	0	0
Q9H1I8	Activating signal cointegrator 1 complex subunit 2 OS=Homo sapiens GN=ASCC2 PE=1 SV=3	0	2	0	0	0	0	0	0
Q56NI9	N-acetyltransferase ESCO2 OS=Homo sapiens GN=ESCO2 PE=1 SV=1	0	0	3	0	0	0	0	0
Q03164	Histone-lysine N-methyltransferase MLL OS=Homo sapiens GN=MLL PE=1 SV=5	0	2	0	0	0	0	0	0
Q8TCC3	39S ribosomal protein L30, mitochondrial OS=Homo sapiens GN=MRPL30 PE=1 SV=1	0	0	0	0	0	0	0	2
Q86TU7	SET domain-containing protein 3 OS=Homo sapiens GN=SETD3 PE=1 SV=1	0	0	6	0	0	0	0	0
Q66GS9	Centrosomal protein of 135 kDa OS=Homo sapiens GN=CEP135 PE=1 SV=1	0	5	32	10	0	0	0	0
Q8N983	39S ribosomal protein L43, mitochondrial OS=Homo sapiens GN=MRPL43 PE=1 SV=1	0	0	0	0	0	0	0	3
Q9Y2P8	RNA 3'-terminal phosphate cyclase-like protein OS=Homo sapiens GN=RCL1 PE=1 SV=3	0	2	0	0	0	0	0	0
Q9Y2R0	Coiled-coil domain-containing protein 56 OS=Homo sapiens GN=CCDC56 PE=1 SV=1	0	0	0	0	0	0	0	2
Q8N960	Centrosomal protein of 120 kDa OS=Homo sapiens GN=CEP120 PE=2 SV=2	0	0	2	0	0	0	0	0
P0C7H8	Keratin-associated protein 2-3 OS=Homo sapiens GN=KRTAP2-3 PE=2 SV=1	0	0	2	0	0	0	0	0
Q96EY8	Cob(I)yrinic acid a,c-diamide adenosyltransferase, mitochondrial OS=Homo sapiens GN=MMAB PE=1 SV=1	0	0	0	0	0	0	0	2
Q86U38	Pumilio domain-containing protein C14orf21 OS=Homo sapiens GN=C14orf21 PE=1 SV=1	0	2	0	0	0	0	0	0
Q9BZE9	Tether containing UBX domain for GLUT4 OS=Homo sapiens GN=ASPSCR1 PE=1 SV=1	0	0	2	0	0	0	0	0
Q9UHB7	AF4/FMR2 family member 4 OS=Homo sapiens GN=AFF4 PE=1 SV=1	0	2	0	0	0	0	0	3
Q9BZE2	tRNA pseudouridine synthase 3 OS=Homo sapiens GN=PUS3 PE=1 SV=3	0	2	0	0	0	0	0	0
P49336	Cell division protein kinase 8 OS=Homo sapiens GN=CDK8 PE=1 SV=1	0	2	0	0	0	0	0	0
Q9UPS8	Ankyrin repeat domain-containing protein 26 OS=Homo sapiens GN=ANKRD26 PE=1 SV=3	0	0	3	0	0	0	0	0
Q8N999	Uncharacterized protein C12orf29 OS=Homo sapiens GN=C12orf29 PE=1 SV=2	0	0	2	0	0	0	0	0
Q9H270	Vacuolar protein sorting-associated protein 11 homolog OS=Homo sapiens GN=VPS11 PE=1 SV=1	0	0	3	0	0	0	0	0
Q53EL6	Programmed cell death protein 4 OS=Homo sapiens GN=PDCD4 PE=1 SV=1	0	2	0	0	0	0	0	2
Q9HC77	Centromere protein J OS=Homo sapiens GN=CENPJ PE=1 SV=2	0	0	2	0	0	0	0	0
Q7RTS9	Dymeclin OS=Homo sapiens GN=DYM PE=1 SV=1	0	0	0	0	0	0	0	2
Q8N9N7	Leucine-rich repeat-containing protein 57 OS=Homo sapiens GN=LRRC57 PE=1 SV=1	0	0	2	0	0	0	0	0
Q86UL3	Glycerol-3-phosphate acyltransferase 4 OS=Homo sapiens GN=AGPAT6 PE=1 SV=1	0	2	0	0	0	0	0	0
O75475	PC4 and SFRS1-interacting protein OS=Homo sapiens GN=PSIP1 PE=1 SV=1	0	2	0	0	0	0	0	0
Q8NBF6	Late secretory pathway protein AVL9 homolog OS=Homo sapiens GN=AVL9 PE=1 SV=1	0	0	3	2	0	0	0	2
Q99728	BRCA1-associated RING domain protein 1 OS=Homo sapiens GN=BARD1 PE=1 SV=2	0	0	0	2	0	0	0	0
Q8N9T8	Protein KRI1 homolog OS=Homo sapiens GN=KRI1 PE=1 SV=2	0	2	2	0	0	0	0	0
Q53F19	Uncharacterized protein C17orf85 OS=Homo sapiens GN=C17orf85 PE=1 SV=2	0	0	0	3	0	0	0	3
Q15257	Serine/threonine-protein phosphatase 2A activator OS=Homo sapiens GN=PPP2R4 PE=1 SV=3	0	0	3	0	0	0	0	0
Q9P0V9	Septin-10 OS=Homo sapiens GN=SEPT10 PE=1 SV=2	0	0	2	0	0	0	0	0
Q9Y3A6	Transmembrane emp24 domain-containing protein 5 OS=Homo sapiens GN=TMED5 PE=1 SV=1	0	0	0	2	0	0	0	0
Q8N183	Mimitin, mitochondrial OS=Homo sapiens GN=NDUFAF2 PE=1 SV=1	0	0	0	0	0	0	0	3
Q08AE8	Protein spire homolog 1 OS=Homo sapiens GN=SPIRE1 PE=1 SV=2	0	2	0	0	0	0	0	0
Q9Y3B2	3'-5' exoribonuclease CSL4 homolog OS=Homo sapiens GN=EXOSC1 PE=1 SV=1	0	2	0	0	0	0	0	0
Q9UHY1	Nuclear receptor-binding protein OS=Homo sapiens GN=NRBP1 PE=1 SV=1	0	0	2	0	0	0	0	0
Q9Y3C6	Peptidyl-prolyl cis-trans isomerase-like 1 OS=Homo sapiens GN=PPIL1 PE=1 SV=1	0	0	0	2	0	0	0	2
Q9BZV1	UBX domain-containing protein 6 OS=Homo sapiens GN=UBXN6 PE=1 SV=1	0	0	2	0	0	0	0	0
P09211	Glutathione S-transferase P OS=Homo sapiens GN=GSTP1 PE=1 SV=2	0	0	3	0	0	0	0	5
Q6P2P2	Putative protein arginine N-methyltransferase 10 OS=Homo sapiens GN=PRMT10 PE=1 SV=1	0	2	0	0	0	0	0	0
Q8N0Z3	Coiled-coil domain-containing protein 52 OS=Homo sapiens GN=CCDC52 PE=1 SV=1	0	0	2	2	0	0	0	0
Q9BQ69	MACRO domain-containing protein 1 OS=Homo sapiens GN=MACROD1 PE=1 SV=2	0	0	0	0	0	0	0	2
Q9BPU6	Dihydropyrimidinase-related protein 5 OS=Homo sapiens GN=DPYSL5 PE=1 SV=1	0	0	0	2	0	0	0	0
Q96EB1	Elongator complex protein 4 OS=Homo sapiens GN=ELP4 PE=1 SV=2	0	0	2	0	0	0	0	0
Q6NUM9	All-trans-retinol 13,14-reductase OS=Homo sapiens GN=RETSAT PE=2 SV=2	0	5	0	0	0	0	0	0
O95571	Protein ETHE1, mitochondrial OS=Homo sapiens GN=ETHE1 PE=1 SV=2	0	0	0	2	0	0	0	0
P13051	Uracil-DNA glycosylase OS=Homo sapiens GN=UNG PE=1 SV=2	0	2	0	0	0	0	0	0
Q9Y294	Histone chaperone ASF1A OS=Homo sapiens GN=ASF1A PE=1 SV=1	0	0	0	2	0	0	0	2
Q9Y297	F-box/WD repeat-containing protein 1A OS=Homo sapiens GN=BTRC PE=1 SV=1	0	0	0	0	0	0	0	2
P26358	DNA (cytosine-5)-methyltransferase 1 OS=Homo sapiens GN=DNMT1 PE=1 SV=2	0	2	2	0	0	0	0	4
Q12860	Contactin-1 OS=Homo sapiens GN=CNTN1 PE=1 SV=1	0	0	2	0	0	0	0	0
Q6GYQ0	Ral GTPase-activating protein subunit alpha-1 OS=Homo sapiens GN=RALGAPA1 PE=1 SV=1	0	0	2	0	0	0	0	2
Q15904	V-type proton ATPase subunit S1 OS=Homo sapiens GN=ATP6AP1 PE=1 SV=2	0	2	0	0	0	0	0	0
Q9BYJ4	Tripartite motif-containing protein 34 OS=Homo sapiens GN=TRIM34 PE=1 SV=2	0	2	0	0	0	0	0	0
A8K2U0	Alpha-2-macroglobulin-like protein 1 OS=Homo sapiens GN=A2ML1 PE=1 SV=2	0	0	0	2	0	0	0	0
Q9BPX5	Actin-related protein 2/3 complex subunit 5-like protein OS=Homo sapiens GN=ARPC5L PE=1 SV=1	0	0	3	0	0	0	0	0
Q9H981	Actin-related protein 8 OS=Homo sapiens GN=ACTR8 PE=1 SV=2	0	0	2	0	0	0	0	0
Q9BPW8	Protein NipSnap homolog 1 OS=Homo sapiens GN=NIPSNAP1 PE=1 SV=1	0	2	0	0	0	0	0	0
Q96MT8	Centrosomal protein of 63 kDa OS=Homo sapiens GN=CEP63 PE=1 SV=1	0	0	5	0	0	0	0	0
Q8NI77	Kinesin-like protein KIF18A OS=Homo sapiens GN=KIF18A PE=1 SV=2	0	0	0	0	0	0	0	2
P62877	RING-box protein 1 OS=Homo sapiens GN=RBX1 PE=1 SV=1	0	0	0	0	0	0	0	2
O43493	Trans-Golgi network integral membrane protein 2 OS=Homo sapiens GN=TGOLN2 PE=1 SV=2	0	0	0	2	0	0	0	0
Q86SQ9	Dehydrodolichyl diphosphate synthase OS=Homo sapiens GN=DHDDS PE=2 SV=3	0	2	0	0	0	0	0	0
O60832	H/ACA ribonucleoprotein complex subunit 4 OS=Homo sapiens GN=DKC1 PE=1 SV=3	0	2	0	3	0	0	0	3
P01040	Cystatin-A OS=Homo sapiens GN=CSTA PE=1 SV=1	0	0	0	0	0	0	0	2
O43488	Aflatoxin B1 aldehyde reductase member 2 OS=Homo sapiens GN=AKR7A2 PE=1 SV=3	0	0	2	0	0	0	0	0
Q86T82	Ubiquitin carboxyl-terminal hydrolase 37 OS=Homo sapiens GN=USP37 PE=1 SV=1	0	2	0	0	0	0	0	0
Q9BQ15	SOSS complex subunit B1 OS=Homo sapiens GN=OBFC2B PE=1 SV=1	0	0	0	0	0	0	0	4
Q5SQN1	Synaptosomal-associated protein 47 OS=Homo sapiens GN=SNAP47 PE=2 SV=3	0	0	0	2	0	0	0	0
O14939	Phospholipase D2 OS=Homo sapiens GN=PLD2 PE=1 SV=2	0	2	0	0	0	0	0	0
P78386	Keratin, type II cuticular Hb5 OS=Homo sapiens GN=KRT85 PE=1 SV=1	0	2	14	2	0	0	0	0
Q9UPN6	Putative RNA-binding protein 16 OS=Homo sapiens GN=RBM16 PE=1 SV=1	0	2	0	2	0	0	0	3
Q5TDH0	Protein DDI1 homolog 2 OS=Homo sapiens GN=DDI2 PE=1 SV=1	0	0	2	0	0	0	0	2
P78385	Keratin, type II cuticular Hb3 OS=Homo sapiens GN=KRT83 PE=1 SV=2	0	2	16	2	0	0	0	0
P32121	Beta-arrestin-2 OS=Homo sapiens GN=ARRB2 PE=1 SV=2	0	0	3	2	0	0	0	0
Q9BYU5	Keratin-associated protein 2-1 OS=Homo sapiens GN=KRTAP2-1 PE=2 SV=2	0	0	2	0	0	0	0	0
Q86TJ2	Transcriptional adapter 2-beta OS=Homo sapiens GN=TADA2B PE=1 SV=2	0	2	0	0	0	0	0	0
P78345	Ribonuclease P protein subunit p38 OS=Homo sapiens GN=RPP38 PE=1 SV=2	0	0	0	0	0	0	0	2
P78332	RNA-binding protein 6 OS=Homo sapiens GN=RBM6 PE=1 SV=5	0	3	0	0	0	0	0	2
Q8TC44	WD repeat-containing protein 51B OS=Homo sapiens GN=WDR51B PE=1 SV=1	0	2	3	0	0	0	0	0
Q5T3I0	G patch domain-containing protein 4 OS=Homo sapiens GN=GPATCH4 PE=1 SV=2	0	2	0	0	0	0	0	2
O43502	DNA repair protein RAD51 homolog 3 OS=Homo sapiens GN=RAD51C PE=1 SV=1	0	0	0	0	0	0	0	2
Q69YH5	Cell division cycle-associated protein 2 OS=Homo sapiens GN=CDCA2 PE=1 SV=1	0	2	0	0	0	0	0	0
P29373	Cellular retinoic acid-binding protein 2 OS=Homo sapiens GN=CRABP2 PE=1 SV=2	0	0	0	0	0	0	0	2
P04083	Annexin A1 OS=Homo sapiens GN=ANXA1 PE=1 SV=2	0	0	0	0	0	0	0	2
Q9UH65	Switch-associated protein 70 OS=Homo sapiens GN=SWAP70 PE=1 SV=1	0	0	4	0	0	0	0	0
P04062	Glucosylceramidase OS=Homo sapiens GN=GBA PE=1 SV=3	0	0	0	0	0	0	0	2
Q9HAS0	Protein Njmu-R1 OS=Homo sapiens GN=C17orf75 PE=1 SV=2	0	2	2	0	0	0	0	0
Q03113	Guanine nucleotide-binding protein subunit alpha-12 OS=Homo sapiens GN=GNA12 PE=1 SV=4	0	2	0	0	0	0	0	0
P00505	Aspartate aminotransferase, mitochondrial OS=Homo sapiens GN=GOT2 PE=1 SV=2	0	3	0	0	0	0	0	7
A6ZKI3	Protein FAM127A OS=Homo sapiens GN=FAM127A PE=1 SV=1	0	2	0	0	0	0	0	0
O75970	Multiple PDZ domain protein OS=Homo sapiens GN=MPDZ PE=1 SV=1	0	0	2	0	0	0	0	0
Q9BYR9	Keratin-associated protein 2-4 OS=Homo sapiens GN=KRTAP2-4 PE=2 SV=1	0	0	2	0	0	0	0	0
Q9P032	NADH dehydrogenase [ubiquinone] 1 alpha subcomplex assembly factor 4 OS=Homo sapiens GN=NDUFAF4 PE=1 SV=1	0	2	2	0	0	0	0	0
Q00059	Transcription factor A, mitochondrial OS=Homo sapiens GN=TFAM PE=1 SV=1	0	0	0	0	0	0	0	3
P01857	Ig gamma-1 chain C region OS=Homo sapiens GN=IGHG1 PE=1 SV=1	0	2	0	0	0	0	0	0
P28072	Proteasome subunit beta type-6 OS=Homo sapiens GN=PSMB6 PE=1 SV=4	0	0	0	0	0	0	0	2
O95671	N-acetylserotonin O-methyltransferase-like protein OS=Homo sapiens GN=ASMTL PE=1 SV=3	0	3	0	0	0	0	0	0
O15511	Actin-related protein 2/3 complex subunit 5 OS=Homo sapiens GN=ARPC5 PE=1 SV=3	0	0	6	0	0	0	0	0
Q9H832	Ubiquitin-conjugating enzyme E2 Z OS=Homo sapiens GN=UBE2Z PE=1 SV=2	0	0	3	0	0	0	0	0
Q9H825	Methyltransferase-like protein 8 OS=Homo sapiens GN=METTL8 PE=2 SV=2	0	2	0	0	0	0	0	0
Q99471	Prefoldin subunit 5 OS=Homo sapiens GN=PFDN5 PE=1 SV=2	0	0	0	0	0	0	0	2
Q9BXC9	Bardet-Biedl syndrome 2 protein OS=Homo sapiens GN=BBS2 PE=1 SV=1	0	0	3	0	0	0	0	0
Q92830	Histone acetyltransferase KAT2A OS=Homo sapiens GN=KAT2A PE=1 SV=3	0	3	0	0	0	0	0	0
P49116	Nuclear receptor subfamily 2 group C member 2 OS=Homo sapiens GN=NR2C2 PE=1 SV=1	0	3	0	0	0	0	0	0
Q9NRZ7	1-acyl-sn-glycerol-3-phosphate acyltransferase gamma OS=Homo sapiens GN=AGPAT3 PE=2 SV=1	0	2	0	0	0	0	0	0
O00469	Procollagen-lysine,2-oxoglutarate 5-dioxygenase 2 OS=Homo sapiens GN=PLOD2 PE=1 SV=2	0	0	0	2	0	0	0	0
Q5T280	Uncharacterized protein C9orf114 OS=Homo sapiens GN=C9orf114 PE=1 SV=3	0	2	0	0	0	0	0	0
Q5HYI7	Metaxin-3 OS=Homo sapiens GN=MTX3 PE=1 SV=2	0	3	0	0	0	0	0	0
Q12768	WASH complex subunit strumpellin OS=Homo sapiens GN=KIAA0196 PE=1 SV=1	0	0	3	0	0	0	0	0
Q75N03	E3 ubiquitin-protein ligase Hakai OS=Homo sapiens GN=CBLL1 PE=1 SV=1	0	0	0	2	0	0	0	0
P52788	Spermine synthase OS=Homo sapiens GN=SMS PE=1 SV=2	0	0	0	0	0	0	0	2
Q9NRV9	Heme-binding protein 1 OS=Homo sapiens GN=HEBP1 PE=1 SV=1	0	0	0	0	0	0	0	2
Q5T1J5	Coiled-coil-helix-coiled-coil-helix domain-containing protein 9, mitochondrial OS=Homo sapiens GN=CHCHD9 PE=2 SV=1	0	0	2	0	0	0	0	3
P62995	Transformer-2 protein homolog beta OS=Homo sapiens GN=TRA2B PE=1 SV=1	0	2	0	0	0	0	0	0
P48681	Nestin OS=Homo sapiens GN=NES PE=1 SV=2	0	15	28	9	0	0	0	0
Q9NRP0	Oligosaccharyltransferase complex subunit OSTC OS=Homo sapiens GN=OSTC PE=1 SV=1	0	2	0	0	0	0	0	0
Q6ZNW5	UPF0580 protein C15orf58 OS=Homo sapiens GN=C15orf58 PE=2 SV=1	0	0	2	0	0	0	0	0
Q9C0J8	WD repeat-containing protein 33 OS=Homo sapiens GN=WDR33 PE=1 SV=2	0	4	0	0	0	0	0	3
A6NJ78	Putative S-adenosyl-L-methionine-dependent methyltransferase METT5D1 OS=Homo sapiens GN=METT5D1 PE=2 SV=1	0	2	0	0	0	0	0	0
Q0VF96	Cingulin-like protein 1 OS=Homo sapiens GN=CGNL1 PE=1 SV=1	0	0	11	0	0	0	0	0
P22033	Methylmalonyl-CoA mutase, mitochondrial OS=Homo sapiens GN=MUT PE=1 SV=3	0	6	0	0	0	0	0	0
P18850	Cyclic AMP-dependent transcription factor ATF-6 alpha OS=Homo sapiens GN=ATF6 PE=1 SV=3	0	2	0	0	0	0	0	0
P58005	Sestrin-3 OS=Homo sapiens GN=SESN3 PE=2 SV=2	0	2	0	0	0	0	0	0
Q9HA64	Ketosamine-3-kinase OS=Homo sapiens GN=FN3KRP PE=1 SV=2	0	0	2	0	0	0	0	0
Q9H040	Zinc finger RAD18 domain-containing protein C1orf124 OS=Homo sapiens GN=C1orf124 PE=1 SV=2	0	3	0	0	0	0	0	0
Q14571	Inositol 1,4,5-trisphosphate receptor type 2 OS=Homo sapiens GN=ITPR2 PE=1 SV=2	0	7	0	0	0	0	0	0
Q6MZM0	Hephaestin-like protein 1 OS=Homo sapiens GN=HEPHL1 PE=2 SV=2	0	0	4	0	0	0	0	0
P20290	Transcription factor BTF3 OS=Homo sapiens GN=BTF3 PE=1 SV=1	0	0	0	0	0	0	0	2
Q96E22	Nogo-B receptor OS=Homo sapiens GN=NUS1 PE=2 SV=1	0	2	0	0	0	0	0	0
Q96E29	mTERF domain-containing protein 1, mitochondrial OS=Homo sapiens GN=MTERFD1 PE=1 SV=2	0	2	0	0	0	0	0	0
Q86SJ6	Desmoglein-4 OS=Homo sapiens GN=DSG4 PE=1 SV=1	0	0	3	0	0	0	0	0
Q5T2E6	UPF0668 protein C10orf76 OS=Homo sapiens GN=C10orf76 PE=2 SV=1	0	2	0	0	0	0	0	0
Q96DP5	Methionyl-tRNA formyltransferase, mitochondrial OS=Homo sapiens GN=MTFMT PE=2 SV=2	0	2	0	0	0	0	0	0
Q9BXS6	Nucleolar and spindle-associated protein 1 OS=Homo sapiens GN=NUSAP1 PE=1 SV=1	0	0	0	2	0	0	0	0
O43663	Protein regulator of cytokinesis 1 OS=Homo sapiens GN=PRC1 PE=1 SV=2	0	0	2	0	0	0	0	0
Q76I76	Protein phosphatase Slingshot homolog 2 OS=Homo sapiens GN=SSH2 PE=1 SV=1	0	0	2	0	0	0	0	0
Q96MF7	E3 SUMO-protein ligase NSE2 OS=Homo sapiens GN=NSMCE2 PE=1 SV=2	0	0	0	2	0	0	0	0
P15735	Phosphorylase b kinase gamma catalytic chain, testis/liver isoform OS=Homo sapiens GN=PHKG2 PE=1 SV=1	0	0	0	3	0	0	0	0
P35321	Cornifin-A OS=Homo sapiens GN=SPRR1A PE=1 SV=2	0	0	0	2	0	0	0	0
P35326	Small proline-rich protein 2A OS=Homo sapiens GN=SPRR2A PE=2 SV=1	0	0	0	5	0	0	0	0
P35325	Small proline-rich protein 2B OS=Homo sapiens GN=SPRR2B PE=2 SV=1	0	0	0	5	0	0	0	0
Q8NHQ1	Centrosomal protein of 70 kDa OS=Homo sapiens GN=CEP70 PE=1 SV=2	0	0	2	0	0	0	0	0
O43617	Trafficking protein particle complex subunit 3 OS=Homo sapiens GN=TRAPPC3 PE=1 SV=1	0	2	0	0	0	0	0	0
Q15007	Pre-mRNA-splicing regulator WTAP OS=Homo sapiens GN=WTAP PE=1 SV=2	0	0	0	0	0	0	0	2
Q16342	Programmed cell death protein 2 OS=Homo sapiens GN=PDCD2 PE=1 SV=2	0	2	2	0	0	0	0	0
Q15814	Tubulin-specific chaperone C OS=Homo sapiens GN=TBCC PE=1 SV=1	0	0	2	0	0	0	0	0
Q9H7Z6	Probable histone acetyltransferase MYST1 OS=Homo sapiens GN=MYST1 PE=1 SV=2	0	2	0	0	0	0	0	0
Q96DH6	RNA-binding protein Musashi homolog 2 OS=Homo sapiens GN=MSI2 PE=1 SV=1	0	0	0	0	0	0	0	2
Q9NSB4	Keratin, type II cuticular Hb2 OS=Homo sapiens GN=KRT82 PE=1 SV=3	0	0	7	0	0	0	0	0
Q9H892	Tetratricopeptide repeat protein 12 OS=Homo sapiens GN=TTC12 PE=2 SV=1	0	0	2	0	0	0	0	0
A1L020	RNA-binding protein MEX3A OS=Homo sapiens GN=MEX3A PE=1 SV=1	0	0	2	0	0	0	0	0
A0PJW6	Transmembrane protein 223 OS=Homo sapiens GN=TMEM223 PE=1 SV=1	0	3	2	0	0	0	0	0
Q14525	Keratin, type I cuticular Ha3-II OS=Homo sapiens GN=KRT33B PE=1 SV=3	0	0	10	0	0	0	0	0
Q96DN5	WD repeat-containing protein 67 OS=Homo sapiens GN=WDR67 PE=2 SV=2	0	3	7	3	0	0	0	0
Q14533	Keratin, type II cuticular Hb1 OS=Homo sapiens GN=KRT81 PE=1 SV=2	0	2	16	2	0	0	0	0
Q14532	Keratin, type I cuticular Ha2 OS=Homo sapiens GN=KRT32 PE=1 SV=2	0	0	9	0	0	0	0	0
Q2NL82	Pre-rRNA-processing protein TSR1 homolog OS=Homo sapiens GN=TSR1 PE=1 SV=1	0	3	0	0	0	0	0	0
Q13217	DnaJ homolog subfamily C member 3 OS=Homo sapiens GN=DNAJC3 PE=1 SV=1	0	0	0	2	0	0	0	0
Q8TAG9	Exocyst complex component 6 OS=Homo sapiens GN=EXOC6 PE=1 SV=3	0	2	0	2	0	0	0	2
A8MTN3	Putative keratin-associated protein ENSP00000381495 OS=Homo sapiens PE=3 SV=2	0	0	2	0	0	0	0	0
Q9C035	Tripartite motif-containing protein 5 OS=Homo sapiens GN=TRIM5 PE=1 SV=1	0	2	0	0	0	0	0	0
P52434	DNA-directed RNA polymerases I, II, and III subunit RPABC3 OS=Homo sapiens GN=POLR2H PE=1 SV=4	0	0	0	0	0	0	0	2
P53779	Mitogen-activated protein kinase 10 OS=Homo sapiens GN=MAPK10 PE=1 SV=2	0	0	2	0	0	0	0	0
Q9NQW7	Xaa-Pro aminopeptidase 1 OS=Homo sapiens GN=XPNPEP1 PE=1 SV=3	0	0	0	0	0	0	0	2
Q7L5Y9	Macrophage erythroblast attacher OS=Homo sapiens GN=MAEA PE=1 SV=1	0	0	0	3	0	0	0	3
P19823	Inter-alpha-trypsin inhibitor heavy chain H2 OS=Homo sapiens GN=ITIH2 PE=1 SV=2	0	0	2	0	0	0	0	0
O95340	Bifunctional 3'-phosphoadenosine 5'-phosphosulfate synthase 2 OS=Homo sapiens GN=PAPSS2 PE=1 SV=2	0	2	0	2	0	0	0	0
Q8NFW8	N-acylneuraminate cytidylyltransferase OS=Homo sapiens GN=CMAS PE=1 SV=2	0	0	0	0	0	0	0	2
Q9C075	Keratin, type I cytoskeletal 23 OS=Homo sapiens GN=KRT23 PE=1 SV=2	0	0	4	0	0	0	0	0
Q9NR28	Diablo homolog, mitochondrial OS=Homo sapiens GN=DIABLO PE=1 SV=1	0	0	0	2	0	0	0	4
O95363	Phenylalanyl-tRNA synthetase, mitochondrial OS=Homo sapiens GN=FARS2 PE=1 SV=1	0	2	0	0	0	0	0	0
Q6ZW31	Rho GTPase-activating protein SYDE1 OS=Homo sapiens GN=SYDE1 PE=1 SV=1	0	0	2	0	0	0	0	0
Q92747	Actin-related protein 2/3 complex subunit 1A OS=Homo sapiens GN=ARPC1A PE=1 SV=2	0	0	5	0	0	0	0	2
Q9H6R4	Nucleolar protein 6 OS=Homo sapiens GN=NOL6 PE=1 SV=2	0	0	0	0	0	0	0	2
O14782	Kinesin-like protein KIF3C OS=Homo sapiens GN=KIF3C PE=1 SV=2	0	0	2	0	0	0	0	0
Q9NQT8	Kinesin-like protein KIF13B OS=Homo sapiens GN=KIF13B PE=1 SV=1	0	0	0	0	0	0	0	2
Q5SWX8	Protein odr-4 homolog OS=Homo sapiens GN=ODR4 PE=2 SV=1	0	2	0	0	0	0	0	0
Q4G0J3	La-related protein 7 OS=Homo sapiens GN=LARP7 PE=1 SV=1	0	0	0	2	0	0	0	4
O60609	GDNF family receptor alpha-3 OS=Homo sapiens GN=GFRA3 PE=1 SV=2	0	0	3	0	0	0	0	0
Q5T0F9	Coiled-coil and C2 domain-containing protein 1B OS=Homo sapiens GN=CC2D1B PE=1 SV=1	0	0	3	0	0	0	0	0
Q9BW83	Putative GTP-binding protein RAY-like OS=Homo sapiens GN=RABL4 PE=1 SV=1	0	0	0	0	0	0	0	2
Q8NG08	DNA helicase B OS=Homo sapiens GN=HELB PE=1 SV=2	0	0	2	0	0	0	0	0
O14734	Acyl-coenzyme A thioesterase 8 OS=Homo sapiens GN=ACOT8 PE=1 SV=1	0	2	0	0	0	0	0	0
Q49A88	Coiled-coil domain-containing protein 14 OS=Homo sapiens GN=CCDC14 PE=2 SV=2	0	0	4	0	0	0	0	0
P36383	Gap junction gamma-1 protein OS=Homo sapiens GN=GJC1 PE=2 SV=2	0	0	4	0	0	0	0	0
Q8NFU7	Methylcytosine dioxygenase TET1 OS=Homo sapiens GN=TET1 PE=1 SV=2	0	0	2	0	0	0	0	2
P24386	Rab proteins geranylgeranyltransferase component A 1 OS=Homo sapiens GN=CHM PE=1 SV=3	0	0	2	0	0	0	0	0
Q8N5S9	Calcium/calmodulin-dependent protein kinase kinase 1 OS=Homo sapiens GN=CAMKK1 PE=1 SV=2	0	2	0	0	0	0	0	0
Q96C86	Scavenger mRNA-decapping enzyme DcpS OS=Homo sapiens GN=DCPS PE=1 SV=2	0	0	0	2	0	0	0	2
Q5JUR7	Uncharacterized protein C13orf27 OS=Homo sapiens GN=C13orf27 PE=2 SV=1	0	2	0	0	0	0	0	0
O43314	Inositol hexakisphosphate and diphosphoinositol-pentakisphosphate kinase 2 OS=Homo sapiens GN=HISPPD1 PE=1 SV=3	0	0	2	0	0	0	0	0
Q9C0B1	Protein fto OS=Homo sapiens GN=FTO PE=1 SV=3	0	0	3	0	0	0	0	0
Q96CM3	RNA pseudouridylate synthase domain-containing protein 4 OS=Homo sapiens GN=RPUSD4 PE=2 SV=1	0	2	0	0	0	0	0	0
O94822	RING finger protein 160 OS=Homo sapiens GN=RNF160 PE=1 SV=5	0	2	0	0	0	0	0	0
Q3LXA3	Bifunctional ATP-dependent dihydroxyacetone kinase/FAD-AMP lyase (cyclizing) OS=Homo sapiens GN=DAK PE=1 SV=1	0	0	3	2	0	0	0	0
Q9BWU1	Cell division protein kinase 19 OS=Homo sapiens GN=CDK19 PE=1 SV=1	0	2	0	0	0	0	0	0
Q9H7C9	UPF0366 protein C11orf67 OS=Homo sapiens GN=C11orf67 PE=1 SV=1	0	0	0	0	0	0	0	2
Q16222	UDP-N-acetylhexosamine pyrophosphorylase OS=Homo sapiens GN=UAP1 PE=1 SV=3	0	0	4	0	0	0	0	0
Q9C0D2	Leucine-rich repeat-containing protein KIAA1731 OS=Homo sapiens GN=KIAA1731 PE=2 SV=3	0	2	11	0	0	0	0	0
P05186	Alkaline phosphatase, tissue-nonspecific isozyme OS=Homo sapiens GN=ALPL PE=1 SV=4	0	0	6	5	0	0	0	0
Q8IYU2	E3 ubiquitin-protein ligase HACE1 OS=Homo sapiens GN=HACE1 PE=1 SV=2	0	2	0	2	0	0	0	0
Q5GLZ8	Probable E3 ubiquitin-protein ligase HERC4 OS=Homo sapiens GN=HERC4 PE=1 SV=1	0	0	4	0	0	0	0	0
P22531	Small proline-rich protein 2E OS=Homo sapiens GN=SPRR2E PE=2 SV=2	0	0	0	5	0	0	0	0
Q7Z7A1	Centriolin OS=Homo sapiens GN=CEP110 PE=1 SV=2	0	2	23	6	0	0	0	0
P22532	Small proline-rich protein 2D OS=Homo sapiens GN=SPRR2D PE=2 SV=2	0	0	0	5	0	0	0	0
O15212	Prefoldin subunit 6 OS=Homo sapiens GN=PFDN6 PE=1 SV=1	0	2	0	0	0	0	0	2
Q8IYX8	Cep57-related protein OS=Homo sapiens GN=CEP57R PE=2 SV=1	0	0	4	2	0	0	0	0
P22528	Cornifin-B OS=Homo sapiens GN=SPRR1B PE=1 SV=2	0	0	0	2	0	0	0	0
O75717	WD repeat and HMG-box DNA-binding protein 1 OS=Homo sapiens GN=WDHD1 PE=1 SV=1	0	0	0	0	0	0	0	3
P08236	Beta-glucuronidase OS=Homo sapiens GN=GUSB PE=1 SV=2	0	2	0	0	0	0	0	0
Q8NEY8	Periphilin-1 OS=Homo sapiens GN=PPHLN1 PE=1 SV=2	0	2	0	0	0	0	0	0
Q9ULW3	Activator of basal transcription 1 OS=Homo sapiens GN=ABT1 PE=1 SV=1	0	3	0	0	0	0	0	2
P52564	Dual specificity mitogen-activated protein kinase kinase 6 OS=Homo sapiens GN=MAP2K6 PE=1 SV=1	0	2	2	0	0	0	0	0
Q8NF91	Nesprin-1 OS=Homo sapiens GN=SYNE1 PE=1 SV=3	0	0	2	0	0	0	0	0
Q7L592	Protein midA homolog, mitochondrial OS=Homo sapiens GN=C2orf56 PE=1 SV=1	0	2	0	0	0	0	0	0
Q8N4V1	Membrane magnesium transporter 1 OS=Homo sapiens GN=MMGT1 PE=1 SV=1	0	0	0	2	0	0	0	0
Q5TZA2	Rootletin OS=Homo sapiens GN=CROCC PE=1 SV=1	0	8	40	9	0	0	0	0
P18615	Negative elongation factor E OS=Homo sapiens GN=RDBP PE=1 SV=3	0	0	0	0	0	0	0	2
Q96JK2	DDB1- and CUL4-associated factor 5 OS=Homo sapiens GN=DCAF5 PE=1 SV=2	0	3	0	0	0	0	0	0
P32929	Cystathionine gamma-lyase OS=Homo sapiens GN=CTH PE=1 SV=3	0	2	2	2	0	0	0	2
Q8N4T8	Carbonyl reductase family member 4 OS=Homo sapiens GN=CBR4 PE=1 SV=3	0	2	0	0	0	0	0	0
Q5K651	Sterile alpha motif domain-containing protein 9 OS=Homo sapiens GN=SAMD9 PE=1 SV=1	0	2	0	0	0	0	0	0
O95476	Serine/threonine-protein phosphatase dullard OS=Homo sapiens GN=DULLARD PE=1 SV=2	0	3	0	2	0	0	0	0
Q13835	Plakophilin-1 OS=Homo sapiens GN=PKP1 PE=1 SV=2	0	0	6	2	0	0	0	0
Q8IY26	Presqualene diphosphate phosphatase OS=Homo sapiens GN=PPAPDC2 PE=1 SV=3	0	2	0	0	0	0	0	0
Q8NEZ3	WD repeat-containing protein 19 OS=Homo sapiens GN=WDR19 PE=2 SV=2	0	0	0	0	0	0	0	2
Q92620	Pre-mRNA-splicing factor ATP-dependent RNA helicase PRP16 OS=Homo sapiens GN=DHX38 PE=1 SV=2	0	0	0	0	0	0	0	2
Q9ULV0	Myosin-Vb OS=Homo sapiens GN=MYO5B PE=1 SV=2	0	0	3	0	0	0	0	0
P53804	E3 ubiquitin-protein ligase TTC3 OS=Homo sapiens GN=TTC3 PE=1 SV=1	0	2	0	0	0	0	0	0
P49773	Histidine triad nucleotide-binding protein 1 OS=Homo sapiens GN=HINT1 PE=1 SV=2	0	0	0	0	0	0	0	2
Q9BV81	Transmembrane protein 93 OS=Homo sapiens GN=TMEM93 PE=1 SV=1	0	0	0	0	0	0	0	3
Q93096	Protein tyrosine phosphatase type IVA 1 OS=Homo sapiens GN=PTP4A1 PE=1 SV=2	0	0	0	2	0	0	0	0
Q96RT7	Gamma-tubulin complex component 6 OS=Homo sapiens GN=TUBGCP6 PE=1 SV=3	0	2	0	0	0	0	0	2
Q6UW63	KDEL motif-containing protein 1 OS=Homo sapiens GN=KDELC1 PE=1 SV=1	0	2	0	2	0	0	0	0
Q9UM13	Anaphase-promoting complex subunit 10 OS=Homo sapiens GN=ANAPC10 PE=1 SV=1	0	3	0	0	0	0	0	0
Q96RS6	NudC domain-containing protein 1 OS=Homo sapiens GN=NUDCD1 PE=1 SV=1	0	0	2	0	0	0	0	0
Q9ULQ0	Protein FAM40B OS=Homo sapiens GN=FAM40B PE=2 SV=2	0	2	0	0	0	0	0	2
Q96JB2	Conserved oligomeric Golgi complex subunit 3 OS=Homo sapiens GN=COG3 PE=1 SV=3	0	4	0	0	0	0	0	0
Q96JB5	CDK5 regulatory subunit-associated protein 3 OS=Homo sapiens GN=CDK5RAP3 PE=1 SV=2	0	0	2	0	0	0	0	0
P49748	Very long-chain specific acyl-CoA dehydrogenase, mitochondrial OS=Homo sapiens GN=ACADVL PE=1 SV=1	0	2	0	0	0	0	0	0
Q9ULJ1	Outer dense fiber protein 2-like OS=Homo sapiens GN=ODF2L PE=2 SV=2	0	0	3	0	0	0	0	0
P23193	Transcription elongation factor A protein 1 OS=Homo sapiens GN=TCEA1 PE=1 SV=2	0	0	0	0	0	0	0	3
Q96S97	Myeloid-associated differentiation marker OS=Homo sapiens GN=MYADM PE=1 SV=2	0	0	3	0	0	0	0	0
Q6UVY6	DBH-like monooxygenase protein 1 OS=Homo sapiens GN=MOXD1 PE=2 SV=1	0	0	10	4	0	0	0	0
Q96JH7	Deubiquitinating protein VCIP135 OS=Homo sapiens GN=VCPIP1 PE=1 SV=2	0	0	6	0	0	0	0	0
Q9Y6U3	Adseverin OS=Homo sapiens GN=SCIN PE=1 SV=4	0	0	2	0	0	0	0	0
Q9BUZ4	TNF receptor-associated factor 4 OS=Homo sapiens GN=TRAF4 PE=1 SV=1	0	0	3	0	0	0	0	0
O14802	DNA-directed RNA polymerase III subunit RPC1 OS=Homo sapiens GN=POLR3A PE=1 SV=2	0	2	2	0	0	0	0	0
Q9NPJ3	Acyl-coenzyme A thioesterase 13 OS=Homo sapiens GN=ACOT13 PE=1 SV=1	0	2	0	0	0	0	0	0
Q96RV3	Pecanex-like protein 1 OS=Homo sapiens GN=PCNX PE=2 SV=2	0	0	2	0	0	0	0	0
O94909	Uncharacterized protein KIAA0819 OS=Homo sapiens GN=KIAA0819 PE=1 SV=2	0	0	2	2	0	0	0	0
Q96BM9	ADP-ribosylation factor-like protein 8A OS=Homo sapiens GN=ARL8A PE=1 SV=1	0	2	0	0	0	0	0	0
P32019	Type II inositol-1,4,5-trisphosphate 5-phosphatase OS=Homo sapiens GN=INPP5B PE=1 SV=4	0	2	3	0	0	0	0	0
Q9NYV6	RNA polymerase I-specific transcription initiation factor RRN3 OS=Homo sapiens GN=RRN3 PE=1 SV=1	0	2	0	0	0	0	0	0
O94915	Protein furry homolog-like OS=Homo sapiens GN=FRYL PE=1 SV=2	0	0	0	2	0	0	0	0
Q969Z3	MOSC domain-containing protein 2, mitochondrial OS=Homo sapiens GN=MOSC2 PE=1 SV=1	0	0	0	0	0	0	0	2
Q8NFH4	Nucleoporin Nup37 OS=Homo sapiens GN=NUP37 PE=1 SV=1	0	2	0	0	0	0	0	2
P00441	Superoxide dismutase [Cu-Zn] OS=Homo sapiens GN=SOD1 PE=1 SV=2	0	2	0	0	0	0	0	0
Q8IXZ2	Zinc finger CCCH domain-containing protein 3 OS=Homo sapiens GN=ZC3H3 PE=1 SV=2	0	0	2	0	0	0	0	0
Q13042	Cell division cycle protein 16 homolog OS=Homo sapiens GN=CDC16 PE=1 SV=2	0	0	2	0	0	0	0	0
Q96KB5	Lymphokine-activated killer T-cell-originated protein kinase OS=Homo sapiens GN=PBK PE=1 SV=3	0	2	2	0	0	0	0	0
Q96T21	Selenocysteine insertion sequence-binding protein 2 OS=Homo sapiens GN=SECISBP2 PE=1 SV=2	0	2	0	0	0	0	0	0
P07099	Epoxide hydrolase 1 OS=Homo sapiens GN=EPHX1 PE=1 SV=1	0	2	2	3	0	0	0	2
P54289	Voltage-dependent calcium channel subunit alpha-2/delta-1 OS=Homo sapiens GN=CACNA2D1 PE=1 SV=3	0	0	10	3	0	0	0	0
Q96C01	Protein FAM136A OS=Homo sapiens GN=FAM136A PE=1 SV=1	0	0	0	0	0	0	0	3
O15360	Fanconi anemia group A protein OS=Homo sapiens GN=FANCA PE=1 SV=2	0	2	0	0	0	0	0	0
O94986	Centrosomal protein of 152 kDa OS=Homo sapiens GN=CEP152 PE=1 SV=3	0	9	30	15	0	0	0	0
Q92696	Geranylgeranyl transferase type-2 subunit alpha OS=Homo sapiens GN=RABGGTA PE=1 SV=2	0	0	2	0	0	0	0	0
Q8IXT5	RNA-binding protein 12B OS=Homo sapiens GN=RBM12B PE=1 SV=2	0	3	0	0	0	0	0	0
Q96BD5	PHD finger protein 21A OS=Homo sapiens GN=PHF21A PE=1 SV=1	0	2	0	0	0	0	0	0
Q9BVG9	Phosphatidylserine synthase 2 OS=Homo sapiens GN=PTDSS2 PE=1 SV=1	0	3	0	0	0	0	0	0
Q969R5	Lethal(3)malignant brain tumor-like protein 2 OS=Homo sapiens GN=L3MBTL2 PE=1 SV=1	0	2	0	0	0	0	0	0
Q3B7T1	Erythroid differentiation-related factor 1 OS=Homo sapiens GN=EDRF1 PE=1 SV=1	0	0	2	0	0	0	0	0
Q9NYP7	Elongation of very long chain fatty acids protein 5 OS=Homo sapiens GN=ELOVL5 PE=1 SV=1	0	2	0	0	0	0	0	0
O15321	Transmembrane 9 superfamily member 1 OS=Homo sapiens GN=TM9SF1 PE=2 SV=2	0	2	0	0	0	0	0	0
Q8WYQ5	Microprocessor complex subunit DGCR8 OS=Homo sapiens GN=DGCR8 PE=1 SV=1	0	0	0	0	0	0	0	2
Q8IY95	Transmembrane protein 192 OS=Homo sapiens GN=TMEM192 PE=1 SV=1	0	0	0	0	0	0	0	2
O95400	CD2 antigen cytoplasmic tail-binding protein 2 OS=Homo sapiens GN=CD2BP2 PE=1 SV=1	0	0	0	0	0	0	0	2
Q8NFD5	AT-rich interactive domain-containing protein 1B OS=Homo sapiens GN=ARID1B PE=1 SV=2	0	0	0	0	0	0	0	2
Q7L5D6	UPF0363 protein C7orf20 OS=Homo sapiens GN=C7orf20 PE=1 SV=1	0	0	2	0	0	0	0	0
O75844	CAAX prenyl protease 1 homolog OS=Homo sapiens GN=ZMPSTE24 PE=1 SV=2	0	0	0	0	0	0	0	2
P47929	Galectin-7 OS=Homo sapiens GN=LGALS7 PE=1 SV=2	0	2	0	3	0	0	0	0
P12814	Alpha-actinin-1 OS=Homo sapiens GN=ACTN1 PE=1 SV=2	2	8	45	34	26	68	37	35
Q96SN8	CDK5 regulatory subunit-associated protein 2 OS=Homo sapiens GN=CDK5RAP2 PE=1 SV=4	2	32	56	22	0	10	18	3
Q9UJU6	Drebrin-like protein OS=Homo sapiens GN=DBNL PE=1 SV=1	2	3	13	13	11	21	17	15
O75955	Flotillin-1 OS=Homo sapiens GN=FLOT1 PE=1 SV=3	2	15	36	22	3	11	15	6
O43852	Calumenin OS=Homo sapiens GN=CALU PE=1 SV=2	2	0	10	11	11	24	14	13
O60566	Mitotic checkpoint serine/threonine-protein kinase BUB1 beta OS=Homo sapiens GN=BUB1B PE=1 SV=3	2	2	14	9	4	24	14	9
Q13625	Apoptosis-stimulating of p53 protein 2 OS=Homo sapiens GN=TP53BP2 PE=1 SV=2	2	0	13	10	7	25	13	13
Q14444	Caprin-1 OS=Homo sapiens GN=CAPRIN1 PE=1 SV=2	2	2	10	9	9	22	13	12
Q6FI81	Anamorsin OS=Homo sapiens GN=CIAPIN1 PE=1 SV=2	2	2	9	9	7	18	12	9
Q8N8S7	Protein enabled homolog OS=Homo sapiens GN=ENAH PE=1 SV=2	2	0	8	10	5	29	11	12
P07948	Tyrosine-protein kinase Lyn OS=Homo sapiens GN=LYN PE=1 SV=3	2	0	14	8	5	18	11	11
Q3V6T2	Girdin OS=Homo sapiens GN=CCDC88A PE=1 SV=2	2	3	18	10	3	27	10	8
Q9UPN3	Microtubule-actin cross-linking factor 1, isoforms 1/2/3/5 OS=Homo sapiens GN=MACF1 PE=1 SV=3	2	5	26	14	4	36	8	8
Q96PK2	Microtubule-actin cross-linking factor 1, isoform 4 OS=Homo sapiens GN=MACF1 PE=1 SV=1	2	5	23	14	4	33	8	8
Q9BZI7	Regulator of nonsense transcripts 3B OS=Homo sapiens GN=UPF3B PE=1 SV=1	2	4	4	10	2	19	8	6
Q7Z417	Nuclear fragile X mental retardation-interacting protein 2 OS=Homo sapiens GN=NUFIP2 PE=1 SV=1	2	2	5	7	4	16	8	6
Q9NQW6	Actin-binding protein anillin OS=Homo sapiens GN=ANLN PE=1 SV=2	2	4	5	11	2	15	8	7
P61106	Ras-related protein Rab-14 OS=Homo sapiens GN=RAB14 PE=1 SV=4	2	3	3	3	2	9	8	4
P62861	40S ribosomal protein S30 OS=Homo sapiens GN=FAU PE=1 SV=1	2	4	6	7	6	8	8	6
P62633	Cellular nucleic acid-binding protein OS=Homo sapiens GN=CNBP PE=1 SV=1	2	0	4	4	2	7	8	7
Q13435	Splicing factor 3B subunit 2 OS=Homo sapiens GN=SF3B2 PE=1 SV=1	2	3	6	4	0	3	8	7
Q96A49	Synapse-associated protein 1 OS=Homo sapiens GN=SYAP1 PE=1 SV=1	2	0	3	5	3	12	7	6
P13861	cAMP-dependent protein kinase type II-alpha regulatory subunit OS=Homo sapiens GN=PRKAR2A PE=1 SV=2	2	4	12	6	3	10	7	6
Q14254	Flotillin-2 OS=Homo sapiens GN=FLOT2 PE=1 SV=2	2	10	24	10	3	9	7	5
P63096	Guanine nucleotide-binding protein G(i) subunit alpha-1 OS=Homo sapiens GN=GNAI1 PE=1 SV=2	2	2	8	6	7	7	7	6
P53701	Cytochrome c-type heme lyase OS=Homo sapiens GN=HCCS PE=1 SV=1	2	4	8	5	5	7	7	5
Q9BRS2	Serine/threonine-protein kinase RIO1 OS=Homo sapiens GN=RIOK1 PE=1 SV=2	2	5	8	9	4	7	7	9
Q7Z406	Myosin-14 OS=Homo sapiens GN=MYH14 PE=1 SV=1	2	5	29	14	4	6	7	4
P26583	High mobility group protein B2 OS=Homo sapiens GN=HMGB2 PE=1 SV=2	2	3	7	4	4	3	7	7
Q7LBC6	Lysine-specific demethylase 3B OS=Homo sapiens GN=KDM3B PE=1 SV=1	2	3	2	0	0	3	7	5
Q15459	Splicing factor 3A subunit 1 OS=Homo sapiens GN=SF3A1 PE=1 SV=1	2	8	0	0	0	0	7	5
Q8IY63	Angiomotin-like protein 1 OS=Homo sapiens GN=AMOTL1 PE=1 SV=1	2	2	19	7	2	18	6	3
Q8TEW0	Partitioning defective 3 homolog OS=Homo sapiens GN=PARD3 PE=1 SV=2	2	6	14	8	9	16	6	5
Q86SQ0	Pleckstrin homology-like domain family B member 2 OS=Homo sapiens GN=PHLDB2 PE=1 SV=2	2	3	4	4	4	16	6	9
Q6YP21	Kynurenine--oxoglutarate transaminase 3 OS=Homo sapiens GN=CCBL2 PE=1 SV=1	2	3	3	4	2	14	6	7
Q8IWC1	MAP7 domain-containing protein 3 OS=Homo sapiens GN=MAP7D3 PE=1 SV=2	2	3	11	6	3	11	6	9
O60488	Long-chain-fatty-acid--CoA ligase 4 OS=Homo sapiens GN=ACSL4 PE=1 SV=2	2	3	8	9	2	11	6	6
P30520	Adenylosuccinate synthetase isozyme 2 OS=Homo sapiens GN=ADSS PE=1 SV=3	2	4	8	3	4	10	6	7
P33316	Deoxyuridine 5'-triphosphate nucleotidohydrolase, mitochondrial OS=Homo sapiens GN=DUT PE=1 SV=3	2	0	0	6	0	9	6	4
Q9UHD8	Septin-9 OS=Homo sapiens GN=SEPT9 PE=1 SV=2	2	7	11	9	2	8	6	10
P52565	Rho GDP-dissociation inhibitor 1 OS=Homo sapiens GN=ARHGDIA PE=1 SV=3	2	2	9	3	3	6	6	4
O15305	Phosphomannomutase 2 OS=Homo sapiens GN=PMM2 PE=1 SV=1	2	0	3	3	2	6	6	7
Q8IYI6	Exocyst complex component 8 OS=Homo sapiens GN=EXOC8 PE=1 SV=2	2	3	7	6	0	5	6	5
Q9NWB6	Arginine and glutamate-rich protein 1 OS=Homo sapiens GN=ARGLU1 PE=1 SV=1	2	2	4	4	7	4	6	6
P08708	40S ribosomal protein S17 OS=Homo sapiens GN=RPS17 PE=1 SV=2	2	6	2	3	2	4	6	5
O14737	Programmed cell death protein 5 OS=Homo sapiens GN=PDCD5 PE=1 SV=3	2	7	8	6	6	10	5	5
P61962	DDB1- and CUL4-associated factor 7 OS=Homo sapiens GN=DCAF7 PE=1 SV=1	2	4	5	3	3	10	5	4
P55010	Eukaryotic translation initiation factor 5 OS=Homo sapiens GN=EIF5 PE=1 SV=2	2	4	3	2	3	10	5	4
P84095	Rho-related GTP-binding protein RhoG OS=Homo sapiens GN=RHOG PE=1 SV=1	2	2	3	3	2	10	5	5
Q9UPN4	5-azacytidine-induced protein 1 OS=Homo sapiens GN=AZI1 PE=1 SV=2	2	3	3	3	0	9	5	4
[truncated: 2,687 more rows]

## Sheet: Normalized Intensities
Supplementary Dataset 1-Tab2 - Normalized intensity values for 2,699 proteins identified in the Lrp6-Apex2 dependent biotinylation experiments from Tab1, ranked alphabetically.
Proteins	DESCRIPTION*	NoBio #1**	NoBio #2	Mock #1	Mock #2	5minWnt3a #1	5minWnt3a #2	20minWnt3a #1	20minWnt3a #2
Q15120	[Pyruvate dehydrogenase [lipoamide]] kinase isozyme 3, mitochondrial OS=Homo sapiens GN=PDK3 PE=1 SV=1	20.1884	21.7824	16.7515	17.8081	14.1367	15.9209	18.3124	17.3605
Q04446	1,4-alpha-glucan-branching enzyme OS=Homo sapiens GN=GBE1 PE=1 SV=2	13.3249	16.6836	19.1013	20.1292	16.3278	20.6647	17.3885	17.1161
P61604	10 kDa heat shock protein, mitochondrial OS=Homo sapiens GN=HSPE1 PE=1 SV=2	18.3274	23.4246	22.7485	23.6863	23.9259	21.6983	23.9601	24.167
Q15029	116 kDa U5 small nuclear ribonucleoprotein component OS=Homo sapiens GN=EFTUD2 PE=1 SV=1	19.7402	18.7779	21.4906	20.5536	19.3232	20.4997	21.244	21.4021
Q9NRX4	14 kDa phosphohistidine phosphatase OS=Homo sapiens GN=PHPT1 PE=1 SV=1	16.8898	20.3087	21.4166	22.7094	23.853	22.5474	22.3554	22.2285
P31946	14-3-3 protein beta/alpha OS=Homo sapiens GN=YWHAB PE=1 SV=3	21.5234	22.9687	24.5336	24.3797	24.6048	24.0037	23.9749	24.6191
P62258	14-3-3 protein epsilon OS=Homo sapiens GN=YWHAE PE=1 SV=1	20.6889	21.3879	21.9475	21.8494	21.9536	21.4336	21.6454	22.3772
P61981	14-3-3 protein gamma OS=Homo sapiens GN=YWHAG PE=1 SV=2	18.538	21.0108	23.6713	23.643	21.3415	23.2219	23.0515	23.2588
P31947	14-3-3 protein sigma OS=Homo sapiens GN=SFN PE=1 SV=1	19.2775	21.4461	26.3088	21.3699	20.975	20.5711	20.3393	20.7763
P27348	14-3-3 protein theta OS=Homo sapiens GN=YWHAQ PE=1 SV=1	21.0521	23.4519	24.4747	23.2105	24.1559	24.9056	24.436	25.2063
P63104	14-3-3 protein zeta/delta OS=Homo sapiens GN=YWHAZ PE=1 SV=1	22.9185	22.3418	22.7626	23.0323	23.0759	22.7055	22.6329	23.3792
Q9C0C2	182 kDa tankyrase-1-binding protein OS=Homo sapiens GN=TNKS1BP1 PE=1 SV=3	12.9408	12.8468	19.5638	19.3731	20.2794	23.1922	20.4472	20.3673
Q99943	1-acyl-sn-glycerol-3-phosphate acyltransferase alpha OS=Homo sapiens GN=AGPAT1 PE=2 SV=2	18.2501	19.0652	15.7454	19.2797	17.9991	15.9857	15.5059	17.1021
Q9NUQ2	1-acyl-sn-glycerol-3-phosphate acyltransferase epsilon OS=Homo sapiens GN=AGPAT5 PE=1 SV=3	20.6028	22.8844	17.0344	21.0916	18.6698	18.988	18.8693	19.4685
P19174	1-phosphatidylinositol-4,5-bisphosphate phosphodiesterase gamma-1 OS=Homo sapiens GN=PLCG1 PE=1 SV=1	15.2441	14.8653	20.148	20.2087	21.0461	21.554	20.7558	20.3871
P16885	1-phosphatidylinositol-4,5-bisphosphate phosphodiesterase gamma-2 OS=Homo sapiens GN=PLCG2 PE=1 SV=4	3.12154	6.6364	12.834	12.2229	7.91619	12.069	10.1509	13.4185
P09543	2',3'-cyclic-nucleotide 3'-phosphodiesterase OS=Homo sapiens GN=CNP PE=1 SV=2	21.5104	22.9505	21.9974	20.6008	22.1024	20.9923	21.0281	20.9095
Q6L8Q7	2',5'-phosphodiesterase 12 OS=Homo sapiens GN=PDE12 PE=1 SV=2	17.21	20.7583	20.657	18.1452	16.7971	18.5882	20.6429	20.6073
Q15392	24-dehydrocholesterol reductase OS=Homo sapiens GN=DHCR24 PE=1 SV=2	22.2567	23.6519	21.485	22.5681	22.925	21.1222	21.8548	21.9245
P62191	26S protease regulatory subunit 4 OS=Homo sapiens GN=PSMC1 PE=1 SV=1	22.9677	22.2929	20.2724	19.1851	19.8535	20.6395	21.7774	21.0878
P17980	26S protease regulatory subunit 6A OS=Homo sapiens GN=PSMC3 PE=1 SV=3	22.6957	21.9522	20.3058	19.3268	18.7264	19.5699	20.4322	21.4975
P43686	26S protease regulatory subunit 6B OS=Homo sapiens GN=PSMC4 PE=1 SV=2	23.2452	23.5001	21.8333	22.5205	22.8522	22.2174	22.5727	22.6156
P35998	26S protease regulatory subunit 7 OS=Homo sapiens GN=PSMC2 PE=1 SV=3	23.503	23.1813	21.2629	22.305	22.1786	21.3691	22.0093	22.8319
P62195	26S protease regulatory subunit 8 OS=Homo sapiens GN=PSMC5 PE=1 SV=1	22.9999	22.7939	21.158	20.8561	21.3532	20.7948	21.5802	21.4576
P62333	26S protease regulatory subunit S10B OS=Homo sapiens GN=PSMC6 PE=1 SV=1	22.8727	23.3487	21.7931	22.4475	20.8854	21.3644	22.205	22.356
Q99460	26S proteasome non-ATPase regulatory subunit 1 OS=Homo sapiens GN=PSMD1 PE=1 SV=2	19.4952	19.1919	22.5597	22.0463	18.549	16.3712	21.3309	21.5965
O75832	26S proteasome non-ATPase regulatory subunit 10 OS=Homo sapiens GN=PSMD10 PE=1 SV=1	20.7137	21.2152	21.0936	22.0238	22.1838	21.8382	20.8763	21.5313
O00231	26S proteasome non-ATPase regulatory subunit 11 OS=Homo sapiens GN=PSMD11 PE=1 SV=3	23.5745	22.8814	21.6588	21.7132	18.789	19.5998	21.7692	22.3488
O00232	26S proteasome non-ATPase regulatory subunit 12 OS=Homo sapiens GN=PSMD12 PE=1 SV=3	24.1525	24.1155	22.9108	22.8537	22.3707	22.1016	22.9933	23.2084
Q9UNM6	26S proteasome non-ATPase regulatory subunit 13 OS=Homo sapiens GN=PSMD13 PE=1 SV=1	23.7519	23.5611	22.8526	21.8553	22.5068	20.7859	22.6595	22.3185
O00487	26S proteasome non-ATPase regulatory subunit 14 OS=Homo sapiens GN=PSMD14 PE=1 SV=1	25.3691	25.0479	23.7862	21.9296	23.2086	23.6181	23.9175	23.8091
Q13200	26S proteasome non-ATPase regulatory subunit 2 OS=Homo sapiens GN=PSMD2 PE=1 SV=3	21.6185	21.1874	21.9244	22.2015	19.3682	21.4644	21.9168	22.1718
O43242	26S proteasome non-ATPase regulatory subunit 3 OS=Homo sapiens GN=PSMD3 PE=1 SV=2	25.4041	25.524	24.2406	23.9364	24.4698	24.0117	24.4317	24.325
P55036	26S proteasome non-ATPase regulatory subunit 4 OS=Homo sapiens GN=PSMD4 PE=1 SV=1	24.8102	24.2543	22.8563	23.929	22.0992	23.5274	23.1187	24.1546
Q15008	26S proteasome non-ATPase regulatory subunit 6 OS=Homo sapiens GN=PSMD6 PE=1 SV=1	23.7294	23.7529	21.7268	19.8749	19.8825	21.2532	21.8238	19.3737
P51665	26S proteasome non-ATPase regulatory subunit 7 OS=Homo sapiens GN=PSMD7 PE=1 SV=2	21.9697	21.9123	20.6966	21.7672	22.8724	18.4162	22.8065	22.1165
P48556	26S proteasome non-ATPase regulatory subunit 8 OS=Homo sapiens GN=PSMD8 PE=1 SV=1	23.8003	23.818	22.6585	22.8016	23.2664	21.6258	23.0859	23.0451
O15235	28S ribosomal protein S12, mitochondrial OS=Homo sapiens GN=MRPS12 PE=1 SV=1	24.432	24.6739	24.1902	20.3119	22.9799	22.9139	23.242	22.2983
O60783	28S ribosomal protein S14, mitochondrial OS=Homo sapiens GN=MRPS14 PE=1 SV=1	22.9084	22.0108	12.5353	19.2622	12.6469	17.4865	16.9122	17.3349
P82914	28S ribosomal protein S15, mitochondrial OS=Homo sapiens GN=MRPS15 PE=1 SV=1	23.6926	23.8739	22.2664	22.9863	23.5008	21.766	22.4523	22.8336
Q9Y3D3	28S ribosomal protein S16, mitochondrial OS=Homo sapiens GN=MRPS16 PE=1 SV=1	24.7504	22.6633	18.9501	20.8297	19.8776	18.0837	22.6016	22.4987
Q9Y676	28S ribosomal protein S18b, mitochondrial OS=Homo sapiens GN=MRPS18B PE=1 SV=1	20.7152	22.5545	18.3114	17.6708	15.6912	17.4298	18.5792	19.3266
Q9Y399	28S ribosomal protein S2, mitochondrial OS=Homo sapiens GN=MRPS2 PE=1 SV=1	23.3033	23.5558	21.0941	19.6612	21.7752	20.084	21.443	21.2066
P82921	28S ribosomal protein S21, mitochondrial OS=Homo sapiens GN=MRPS21 PE=1 SV=2	24.1239	21.7756	16.0548	21.2438	21.0348	20.8034	21.3648	21.212
P82650	28S ribosomal protein S22, mitochondrial OS=Homo sapiens GN=MRPS22 PE=1 SV=1	22.6345	22.171	20.3784	21.7723	21.6992	20.2306	21.8984	21.4549
Q96EL2	28S ribosomal protein S24, mitochondrial OS=Homo sapiens GN=MRPS24 PE=1 SV=1	22.7232	21.7654	16.756	15.2816	15.7794	10.6067	15.0992	15.0876
P82663	28S ribosomal protein S25, mitochondrial OS=Homo sapiens GN=MRPS25 PE=1 SV=1	21.3164	21.8877	18.512	16.9593	15.9916	15.9395	17.7373	16.0391
Q92552	28S ribosomal protein S27, mitochondrial OS=Homo sapiens GN=MRPS27 PE=1 SV=3	22.1737	22.56	17.3246	16.5802	15.8783	17.1766	18.7224	19.1808
Q9Y2Q9	28S ribosomal protein S28, mitochondrial OS=Homo sapiens GN=MRPS28 PE=1 SV=1	22.8394	23.9168	18.3509	22.3492	19.8266	19.4233	19.7017	22.5894
P51398	28S ribosomal protein S29, mitochondrial OS=Homo sapiens GN=DAP3 PE=1 SV=1	14.9824	15.0815	12.0404	12.6792	4.38756	3.53738	12.2686	11.7721
Q92665	28S ribosomal protein S31, mitochondrial OS=Homo sapiens GN=MRPS31 PE=1 SV=3	15.5126	16.2231	9.89591	9.95903	10.4029	10.7046	12.3682	15.7143
P82930	28S ribosomal protein S34, mitochondrial OS=Homo sapiens GN=MRPS34 PE=1 SV=2	21.7356	19.2382	19.8543	20.8768	21.141	17.2496	20.2704	20.6231
P82673	28S ribosomal protein S35, mitochondrial OS=Homo sapiens GN=MRPS35 PE=1 SV=1	16.1754	15.0448	9.23866	8.52101	8.937	12.8967	13.7387	8.45031
P82675	28S ribosomal protein S5, mitochondrial OS=Homo sapiens GN=MRPS5 PE=1 SV=2	23.418	23.3227	18.2273	18.7455	15.6189	19.464	17.9591	17.2611
P82932	28S ribosomal protein S6, mitochondrial OS=Homo sapiens GN=MRPS6 PE=1 SV=3	20.6253	20.5712	18.7492	20.6937	20.8371	13.1602	18.7956	19.9344
Q9Y2R9	28S ribosomal protein S7, mitochondrial OS=Homo sapiens GN=MRPS7 PE=1 SV=1	19.3771	20.9292	16.7998	13.7478	9.65301	9.88665	19.2904	18.335
P82933	28S ribosomal protein S9, mitochondrial OS=Homo sapiens GN=MRPS9 PE=1 SV=2	17.7559	16.5591	9.65034	11.9019	5.1488	7.07296	8.73516	9.90898
O75600	2-amino-3-ketobutyrate coenzyme A ligase, mitochondrial OS=Homo sapiens GN=GCAT PE=2 SV=1	22.6534	21.998	18.9983	21.0373	21.0506	17.7006	21.0452	18.8368
O95861	3'(2'),5'-bisphosphate nucleotidase 1 OS=Homo sapiens GN=BPNT1 PE=1 SV=1	19.1987	19.723	22.3589	21.5485	21.8863	20.5626	21.374	21.7164
P42126	3,2-trans-enoyl-CoA isomerase, mitochondrial OS=Homo sapiens GN=DCI PE=1 SV=1	11.0418	20.916	13.3791	12.6413	16.3986	7.26263	16.0239	20.2878
Q9BYD6	39S ribosomal protein L1, mitochondrial OS=Homo sapiens GN=MRPL1 PE=1 SV=2	21.8099	22.4101	17.1	18.2264	18.6405	16.4344	19.3118	21.5525
Q7Z7H8	39S ribosomal protein L10, mitochondrial OS=Homo sapiens GN=MRPL10 PE=1 SV=3	22.8473	22.7662	21.2491	21.7687	16.3219	19.8287	21.2727	21.3475
Q9Y3B7	39S ribosomal protein L11, mitochondrial OS=Homo sapiens GN=MRPL11 PE=1 SV=1	20.6416	19.9784	15.5219	14.3035	17.7343	11.5541	21.7636	22.0039
Q9BYD1	39S ribosomal protein L13, mitochondrial OS=Homo sapiens GN=MRPL13 PE=1 SV=1	20.9062	21.9973	15.6191	20.1271	20.1454	10.2513	17.2402	15.165
Q6P1L8	39S ribosomal protein L14, mitochondrial OS=Homo sapiens GN=MRPL14 PE=1 SV=1	21.6547	23.869	22.9265	22.7313	22.9092	22.0904	23.3358	23.3334
Q9P015	39S ribosomal protein L15, mitochondrial OS=Homo sapiens GN=MRPL15 PE=1 SV=1	22.5429	21.521	18.9975	19.5032	13.1841	16.5363	20.6709	15.4169
Q9NX20	39S ribosomal protein L16, mitochondrial OS=Homo sapiens GN=MRPL16 PE=1 SV=1	23.3726	21.9359	22.5278	22.5294	22.7296	21.7016	22.7214	22.5964
P49406	39S ribosomal protein L19, mitochondrial OS=Homo sapiens GN=MRPL19 PE=1 SV=2	17.6009	20.5016	16.2251	16.5023	15.5604	12.4	16.5619	17.7203
Q9BYC9	39S ribosomal protein L20, mitochondrial OS=Homo sapiens GN=MRPL20 PE=1 SV=1	19.2293	18.2116	21.2861	19.9065	21.4346	16.2901	21.6849	21.3188
Q7Z2W9	39S ribosomal protein L21, mitochondrial OS=Homo sapiens GN=MRPL21 PE=1 SV=2	19.8448	23.9984	22.4851	21.6229	21.5584	20.2724	22.7306	22.7883
Q9NWU5	39S ribosomal protein L22, mitochondrial OS=Homo sapiens GN=MRPL22 PE=1 SV=1	23.2855	22.1796	16.1511	19.3728	18.3455	15.429	19.3199	20.4642
Q96A35	39S ribosomal protein L24, mitochondrial OS=Homo sapiens GN=MRPL24 PE=1 SV=1	19.7394	21.1644	17.5224	18.3291	10.683	14.4238	16.3037	18.4574
P09001	39S ribosomal protein L3, mitochondrial OS=Homo sapiens GN=MRPL3 PE=1 SV=1	23.5027	24.061	19.509	19.1548	17.3716	17.7378	17.4701	17.3583
Q9NZE8	39S ribosomal protein L35, mitochondrial OS=Homo sapiens GN=MRPL35 PE=2 SV=3	16.947	12.1988	19.2884	22.1618	22.4577	16.0985	20.9872	22.3928
Q9BZE1	39S ribosomal protein L37, mitochondrial OS=Homo sapiens GN=MRPL37 PE=1 SV=2	22.2446	22.7919	18.0462	20.4551	20.4249	12.6492	20.9525	21.3277
Q96DV4	39S ribosomal protein L38, mitochondrial OS=Homo sapiens GN=MRPL38 PE=1 SV=2	20.0622	20.0897	18.396	18.4996	18.6215	11.9679	19.1192	19.0522
Q9NYK5	39S ribosomal protein L39, mitochondrial (L39mt) (MRP-L39) (39S ribosomal protein L5, mitochondrial) (L5mt) (MRP-L5) (Mitochondrial large ribosomal subunit protein mL39)	20.4453	20.0183	17.5504	17.519	20.4137	17.1831	18.7188	19.3446
Q8IXM3	39S ribosomal protein L41, mitochondrial OS=Homo sapiens GN=MRPL41 PE=1 SV=1	20.4805	21.6296	13.2572	20.3005	18.4296	13.6595	20.8472	21.0316
Q8N983	39S ribosomal protein L43, mitochondrial OS=Homo sapiens GN=MRPL43 PE=1 SV=1	19.3557	17.4653	14.0313	21.8241	21.6966	12.7196	19.0488	21.0124
Q9H9J2	39S ribosomal protein L44, mitochondrial OS=Homo sapiens GN=MRPL44 PE=1 SV=1	21.3169	22.18	20.2928	21.6477	22.5508	15.3211	21.5819	22.0451
Q9BRJ2	39S ribosomal protein L45, mitochondrial OS=Homo sapiens GN=MRPL45 PE=1 SV=2	17.5046	19.8568	15.1226	18.8868	4.15235	11.2322	17.174	16.5817
Q9H2W6	39S ribosomal protein L46, mitochondrial OS=Homo sapiens GN=MRPL46 PE=1 SV=1	14.685	20.8885	18.2095	20.515	11.6695	4.91454	20.4326	21.1357
Q9HD33	39S ribosomal protein L47, mitochondrial OS=Homo sapiens GN=MRPL47 PE=1 SV=2	15.1818	20.8891	15.9885	18.739	16.689	13.9269	14.8516	17.7623
Q96EL3	39S ribosomal protein L53, mitochondrial OS=Homo sapiens GN=MRPL53 PE=1 SV=1	20.0532	15.3678	18.715	20.3943	21.3714	15.9939	21.3501	21.7586
Q9BYD2	39S ribosomal protein L9, mitochondrial OS=Homo sapiens GN=MRPL9 PE=1 SV=2	17.7934	21.5363	14.7088	17.5073	13.391	10.4247	14.7656	17.7912
Q15125	3-beta-hydroxysteroid-Delta(8),Delta(7)-isomerase OS=Homo sapiens GN=EBP PE=1 SV=3	22.4067	24.3575	23.6599	23.3581	23.7292	22.4912	23.7812	22.369
Q99714	3-hydroxyacyl-CoA dehydrogenase type-2 OS=Homo sapiens GN=HSD17B10 PE=1 SV=3	22.5404	21.8063	18.5364	17.6625	19.13	19.7215	21.7871	22.3848
P56937	3-keto-steroid reductase OS=Homo sapiens GN=HSD17B7 PE=1 SV=1	22.0442	21.8738	18.4018	19.4569	19.5997	18.0511	19.366	19.5465
P25325	3-mercaptopyruvate sulfurtransferase OS=Homo sapiens GN=MPST PE=1 SV=3	20.5516	20.2792	17.901	17.6895	19.209	18.555	18.572	19.9872
P62280	40S ribosomal protein S11 OS=Homo sapiens GN=RPS11 PE=1 SV=3	26.8626	27.2863	28.6516	28.4256	28.4151	28.0618	28.336	27.9891
P25398	40S ribosomal protein S12 OS=Homo sapiens GN=RPS12 PE=1 SV=3	24.5885	22.4645	22.7171	22.5531	23.3323	23.3405	24.1678	24.0277
P62277	40S ribosomal protein S13 OS=Homo sapiens GN=RPS13 PE=1 SV=2	22.8983	23.1124	23.0242	23.2446	24.0533	22.1998	23.6135	23.9357
P62263	40S ribosomal protein S14 OS=Homo sapiens GN=RPS14 PE=1 SV=3	27.0115	26.7729	28.007	27.987	27.1511	27.9933	28.1517	28.1702
P62249	40S ribosomal protein S16 OS=Homo sapiens GN=RPS16 PE=1 SV=2	25.4187	25.3172	26.4464	26.782	26.7646	26.5581	26.8887	26.6855
P62269	40S ribosomal protein S18 OS=Homo sapiens GN=RPS18 PE=1 SV=3	24.3821	25.1273	24.6373	25.6139	25.4615	23.9502	26.2117	26.1749
P39019	40S ribosomal protein S19 OS=Homo sapiens GN=RPS19 PE=1 SV=2	23.8481	23.848	23.14	24.6432	24.753	22.0501	25.1262	25.2975
P15880	40S ribosomal protein S2 OS=Homo sapiens GN=RPS2 PE=1 SV=2	26.1891	25.5722	26.2632	25.3057	26.2318	26.7776	27.265	26.9374
P60866	40S ribosomal protein S20 OS=Homo sapiens GN=RPS20 PE=1 SV=1	24.0775	23.9678	25.0348	25.3852	25.6366	25.0055	25.9619	25.6618
P63220	40S ribosomal protein S21 OS=Homo sapiens GN=RPS21 PE=1 SV=1	14.2449	22.5243	21.6914	23.5362	23.3408	22.6567	23.6443	24.4221
P62266	40S ribosomal protein S23 OS=Homo sapiens GN=RPS23 PE=1 SV=3	27.4431	27.5855	29.0055	28.9487	28.5051	28.2569	28.6023	28.2492
P62847	40S ribosomal protein S24 OS=Homo sapiens GN=RPS24 PE=1 SV=1	24.5644	22.7559	22.7457	21.0698	22.8092	22.7617	24.0512	23.7174
P62857	40S ribosomal protein S28 OS=Homo sapiens GN=RPS28 PE=1 SV=1	22.8371	22.4315	21.5617	23.4467	23.905	23.2505	20.8237	20.913
P23396	40S ribosomal protein S3 OS=Homo sapiens GN=RPS3 PE=1 SV=2	25.258	25.0533	25.8054	26.1945	26.2558	26.4467	26.6023	26.4361
P61247	40S ribosomal protein S3a OS=Homo sapiens GN=RPS3A PE=1 SV=2	25.1139	25.4141	25.5632	25.843	25.9111	25.9469	25.9972	25.9519
P62701	40S ribosomal protein S4, X isoform OS=Homo sapiens GN=RPS4X PE=1 SV=2	25.5082	23.1875	22.0697	21.3003	20.4899	22.9286	25.4794	24.5912
P46782	40S ribosomal protein S5 OS=Homo sapiens GN=RPS5 PE=1 SV=4	22.1247	20.9905	18.6796	21.83	21.8819	19.6122	21.9882	23.0896
P62753	40S ribosomal protein S6 OS=Homo sapiens GN=RPS6 PE=1 SV=1	24.176	24.4693	25.0311	24.8871	24.4794	25.2243	25.6844	25.485
P62081	40S ribosomal protein S7 OS=Homo sapiens GN=RPS7 PE=1 SV=1	25.5555	24.9008	25.6278	25.7557	25.5495	25.0993	25.4254	24.9425
P62241	40S ribosomal protein S8 OS=Homo sapiens GN=RPS8 PE=1 SV=2	26.8187	26.3394	27.9621	26.6331	25.948	27.5435	28.3485	27.8639
P46781	40S ribosomal protein S9 OS=Homo sapiens GN=RPS9 PE=1 SV=3	26.3582	26.5061	27.4036	27.5479	27.1501	27.2561	27.5433	27.3726
P08865	40S ribosomal protein SA OS=Homo sapiens GN=RPSA PE=1 SV=4	24.3831	24.2536	24.5021	24.8053	25.043	24.4687	25.2968	25.6008
P08195	4F2 cell-surface antigen heavy chain OS=Homo sapiens GN=SLC3A2 PE=1 SV=3	21.3217	21.0025	21.3553	20.9199	21.0576	22.5486	22.1719	22.0605
P49189	4-trimethylaminobutyraldehyde dehydrogenase OS=Homo sapiens GN=ALDH9A1 PE=1 SV=3	18.4546	18.887	14.7741	20.5649	17.9213	10.4845	16.2778	21.6099
Q8IZH2	5'-3' exoribonuclease 1 OS=Homo sapiens GN=XRN1 PE=1 SV=1	17.5469	16.5648	17.5873	17.2194	16.0251	19.491	18.1549	17.4117
Q9H0D6	5'-3' exoribonuclease 2 OS=Homo sapiens GN=XRN2 PE=1 SV=1	22.8076	22.2014	19.4372	20.682	20.2525	19.6437	21.3869	21.3423
Q00013	55 kDa erythrocyte membrane protein OS=Homo sapiens GN=MPP1 PE=1 SV=2	18.7351	18.7006	18.6185	19.3842	18.3217	21.8992	20.2947	20.7112
P13196	5-aminolevulinate synthase, nonspecific, mitochondrial OS=Homo sapiens GN=ALAS1 PE=1 SV=2	20.5798	19.722	17.6285	16.4494	18.4225	14.7608	18.5792	19.767
Q13131	5'-AMP-activated protein kinase catalytic subunit alpha-1 OS=Homo sapiens GN=PRKAA1 PE=1 SV=4	19.6659	19.0097	18.7887	20.6159	20.7149	20.3836	19.1889	19.4567
P54646	5'-AMP-activated protein kinase catalytic subunit alpha-2 OS=Homo sapiens GN=PRKAA2 PE=1 SV=2	17.9636	18.9166	19.7495	20.4106	18.1644	21.0649	21.0951	17.8271
Q9Y478	5'-AMP-activated protein kinase subunit beta-1 OS=Homo sapiens GN=PRKAB1 PE=1 SV=4	21.5437	16.8515	14.7417	15.9416	16.0546	17.0407	18.9149	15.3991
P54619	5'-AMP-activated protein kinase subunit gamma-1 OS=Homo sapiens GN=PRKAG1 PE=1 SV=1	22.4405	22.0278	20.2684	21.2573	21.5301	22.0523	20.7024	20.0734
Q5TFE4	5'-nucleotidase domain-containing protein 1 OS=Homo sapiens GN=NT5DC1 PE=1 SV=1	7.88729	8.50464	12.972	15.8483	10.8195	14.5934	17.5145	16.5968
Q9H857	5'-nucleotidase domain-containing protein 2 OS=Homo sapiens GN=NT5DC2 PE=1 SV=1	21.2272	23.6443	19.5718	17.5344	14.0881	16.021	19.8689	17.5956
O95551	5'-tyrosyl-DNA phosphodiesterase OS=Homo sapiens GN=TTRAP PE=1 SV=1	11.3083	13.8932	14.6709	17.3252	11.403	14.9924	11.8078	13.9407
P10809	60 kDa heat shock protein, mitochondrial OS=Homo sapiens GN=HSPD1 PE=1 SV=2	24.702	24.5101	23.8945	23.9624	24.2162	23.3761	25.2146	25.4057
P10155	60 kDa SS-A/Ro ribonucleoprotein OS=Homo sapiens GN=TROVE2 PE=1 SV=2	16.361	14.1219	9.82204	12.7833	8.66315	9.08983	12.1196	12.7278
P05388	60S acidic ribosomal protein P0 OS=Homo sapiens GN=RPLP0 PE=1 SV=1	22.5111	16.5228	16.9688	16.0975	16.1209	9.91852	19.1892	15.3205
P05387	60S acidic ribosomal protein P2 OS=Homo sapiens GN=RPLP2 PE=1 SV=1	24.5338	22.2256	22.0984	16.687	16.3734	16.1099	24.6337	25.2518
Q96D46	60S ribosomal export protein NMD3 OS=Homo sapiens GN=NMD3 PE=1 SV=1	23.2878	22.7688	20.9931	20.6681	18.7119	20.1295	20.724	20.4762
P27635	60S ribosomal protein L10 OS=Homo sapiens GN=RPL10 PE=1 SV=4	25.0913	25.9095	23.5568	25.255	25.2861	25.6871	24.38	24.1301
P62906	60S ribosomal protein L10a OS=Homo sapiens GN=RPL10A PE=1 SV=2	19.8532	22.2797	21.1871	20.8928	18.8512	19.4732	22.9061	22.8742
P62913	60S ribosomal protein L11 OS=Homo sapiens GN=RPL11 PE=1 SV=2	26.9032	26.9951	26.8485	27.0768	27.3662	26.9431	27.3248	27.4449
P30050	60S ribosomal protein L12 OS=Homo sapiens GN=RPL12 PE=1 SV=1	24.5851	24.1362	24.1088	24.2071	22.8288	21.4133	24.6305	25.1402
P26373	60S ribosomal protein L13 OS=Homo sapiens GN=RPL13 PE=1 SV=4	27.1499	27.0756	27.2933	27.3878	27.8916	27.3153	27.9782	28.0212
P40429	60S ribosomal protein L13a OS=Homo sapiens GN=RPL13A PE=1 SV=2	26.5141	25.0714	25.7459	25.613	26.2895	24.9101	25.8245	25.1644
P50914	60S ribosomal protein L14 OS=Homo sapiens GN=RPL14 PE=1 SV=4	26.482	27.1754	27.4836	27.1542	27.1348	26.8848	27.6788	27.4412
P61313	60S ribosomal protein L15 OS=Homo sapiens GN=RPL15 PE=1 SV=2	25.1757	25.7781	25.7437	25.4894	25.4021	25.1745	25.619	25.1662
Q07020	60S ribosomal protein L18 OS=Homo sapiens GN=RPL18 PE=1 SV=2	27.706	27.4	28.3336	28.1814	28.3643	27.9734	28.598	28.4336
Q02543	60S ribosomal protein L18a OS=Homo sapiens GN=RPL18A PE=1 SV=2	26.5646	26.5753	27.8028	27.2789	27.2801	26.8669	27.4505	26.9542
P84098	60S ribosomal protein L19 OS=Homo sapiens GN=RPL19 PE=1 SV=1	26.5487	26.3388	25.3085	26.8581	27.162	26.6154	27.4763	27.6901
P46778	60S ribosomal protein L21 OS=Homo sapiens GN=RPL21 PE=1 SV=2	26.8895	26.9626	26.6469	26.6076	25.4809	26.427	26.9967	26.5671
P35268	60S ribosomal protein L22 OS=Homo sapiens GN=RPL22 PE=1 SV=2	28.4013	28.5825	28.586	28.7301	28.379	28.6723	28.9551	28.793
P62829	60S ribosomal protein L23 OS=Homo sapiens GN=RPL23 PE=1 SV=1	26.5867	26.7952	27.3013	27.314	26.8137	26.3501	26.9946	26.627
P62750	60S ribosomal protein L23a OS=Homo sapiens GN=RPL23A PE=1 SV=1	26.5457	26.284	26.8087	27.4084	27.1921	26.2604	27.2266	27.3336
P83731	60S ribosomal protein L24 OS=Homo sapiens GN=RPL24 PE=1 SV=1	26.8662	26.6602	27.4394	27.1263	25.4618	26.6336	27.436	27.0524
P61353	60S ribosomal protein L27 OS=Homo sapiens GN=RPL27 PE=1 SV=2	22.3428	26.6345	26.2624	26.7882	26.2925	25.3186	27.0979	26.9939
P46776	60S ribosomal protein L27a OS=Homo sapiens GN=RPL27A PE=1 SV=2	28.7238	28.6271	29.7297	29.8176	29.5458	29.4621	30.021	29.8433
P46779	60S ribosomal protein L28 OS=Homo sapiens GN=RPL28 PE=1 SV=3	27.4761	27.8919	28.7695	28.8121	29.0822	28.095	28.4017	28.2603
P47914	60S ribosomal protein L29 OS=Homo sapiens GN=RPL29 PE=1 SV=2	26.8	27.048	27.6832	28.6571	29.4891	27.3603	29.2118	29.1359
P39023	60S ribosomal protein L3 OS=Homo sapiens GN=RPL3 PE=1 SV=2	26.5208	27.2445	26.7632	27.1338	27.4179	26.9116	27.1825	27.0815
P62888	60S ribosomal protein L30 OS=Homo sapiens GN=RPL30 PE=1 SV=2	23.6776	24.088	22.9648	22.3466	23.0883	22.196	23.829	24.4386
P62899	60S ribosomal protein L31 OS=Homo sapiens GN=RPL31 PE=1 SV=1	26.9738	27.2194	27.4162	27.6769	27.4925	27.2284	27.2154	27.2241
P62910	60S ribosomal protein L32 OS=Homo sapiens GN=RPL32 PE=1 SV=2	26.5124	26.6803	26.6999	26.8836	26.7518	26.8921	27.2512	26.985
P49207	60S ribosomal protein L34 OS=Homo sapiens GN=RPL34 PE=1 SV=3	14.1036	12.5492	16.854	20.7915	17.1609	15.7974	15.8166	17.7246
P42766	60S ribosomal protein L35 OS=Homo sapiens GN=RPL35 PE=1 SV=2	22.8069	24.8004	23.0685	24.7389	25.6319	22.8563	25.1375	24.4679
P18077	60S ribosomal protein L35a OS=Homo sapiens GN=RPL35A PE=1 SV=2	25.5414	26.0221	25.9986	25.5059	25.7952	25.929	25.032	25.6378
Q9Y3U8	60S ribosomal protein L36 OS=Homo sapiens GN=RPL36 PE=1 SV=3	23.9502	23.9325	23.2966	24.907	25.3616	23.4347	25.1561	25.3884
P61513	60S ribosomal protein L37a OS=Homo sapiens GN=RPL37A PE=1 SV=2	23.3437	21.5102	22.5166	22.4568	23.259	22.8434	24.3645	23.1581
P63173	60S ribosomal protein L38 OS=Homo sapiens GN=RPL38 PE=1 SV=2	25.9066	25.0688	26.2118	25.6583	25.4745	25.5204	27.4675	27.0759
P36578	60S ribosomal protein L4 OS=Homo sapiens GN=RPL4 PE=1 SV=5	25.9328	25.8958	25.9774	25.7133	24.8689	25.8234	26.3817	26.4436
P46777	60S ribosomal protein L5 OS=Homo sapiens GN=RPL5 PE=1 SV=3	25.163	24.8863	24.3329	24.284	23.2628	25.2555	25.3508	25.1073
Q02878	60S ribosomal protein L6 OS=Homo sapiens GN=RPL6 PE=1 SV=3	27.2078	27.6714	27.7223	26.572	28.2395	27.9211	28.367	27.9824
P18124	60S ribosomal protein L7 OS=Homo sapiens GN=RPL7 PE=1 SV=1	25.88	25.7551	25.3796	25.4153	24.6234	25.4778	25.8077	25.6975
P62424	60S ribosomal protein L7a OS=Homo sapiens GN=RPL7A PE=1 SV=2	27.0244	27.0845	27.4392	27.614	27.2413	27.4019	27.7199	27.4695
P62917	60S ribosomal protein L8 OS=Homo sapiens GN=RPL8 PE=1 SV=2	25.459	26.7615	27.238	27.6226	28.1902	27.0449	27.4327	27.487
P32969	60S ribosomal protein L9 OS=Homo sapiens GN=RPL9 PE=1 SV=1	14.1079	20.3663	14.1904	15.1742	7.55324	13.4897	17.4677	18.1425
Q01813	6-phosphofructokinase type C OS=Homo sapiens GN=PFKP PE=1 SV=2	16.2757	13.537	14.7943	14.8829	16.6323	16.1676	17.406	19.1336
P17858	6-phosphofructokinase, liver type OS=Homo sapiens GN=PFKL PE=1 SV=6	19.093	13.8431	20.0291	17.8694	16.6446	19.1505	20.1438	17.861
P08237	6-phosphofructokinase, muscle type OS=Homo sapiens GN=PFKM PE=1 SV=2	19.5598	17.3788	21.4136	17.7607	17.6797	20.8695	22.1805	22.2571
P52209	6-phosphogluconate dehydrogenase, decarboxylating OS=Homo sapiens GN=PGD PE=1 SV=3	20.8474	22.5872	21.8567	20.9259	19.4728	22.7397	22.8089	23.3861
P36639	7,8-dihydro-8-oxoguanine triphosphatase OS=Homo sapiens GN=NUDT1 PE=1 SV=3	23.3705	20.5767	19.4287	20.0401	20.4226	19.7474	20.3053	20.6958
P11021	78 kDa glucose-regulated protein OS=Homo sapiens GN=HSPA5 PE=1 SV=2	23.9214	24.191	23.8493	23.8592	23.3159	24.921	24.7824	25.0273
Q9UBM7	7-dehydrocholesterol reductase OS=Homo sapiens GN=DHCR7 PE=1 SV=1	22.8487	23.7547	21.8192	22.2132	22.4065	20.7023	21.8119	22.011
O60318	80 kDa MCM3-associated protein OS=Homo sapiens GN=MCM3AP PE=1 SV=2	15.0603	12.0066	9.41068	11.9861	4.77741	6.17214	7.40173	12.9332
Q92667	A kinase anchor protein 1, mitochondrial OS=Homo sapiens GN=AKAP1 PE=1 SV=1	17.5001	16.5924	16.8927	17.1412	15.2229	20.3223	17.3342	17.7009
Q86V21	Acetoacetyl-CoA synthetase OS=Homo sapiens GN=AACS PE=1 SV=1	14.7508	18.3241	14.7819	13.8841	12.6761	13.997	14.6198	17.0394
A1L0T0	Acetolactate synthase-like protein OS=Homo sapiens GN=ILVBL PE=1 SV=2	17.7703	15.5277	5.42816	12.0617	8.89743	9.2558	11.8713	11.1334
P24752	Acetyl-CoA acetyltransferase, mitochondrial OS=Homo sapiens GN=ACAT1 PE=1 SV=1	20.474	18.7155	20.6836	20.4515	20.2964	16.9637	21.8176	22.1496
Q13085	Acetyl-CoA carboxylase 1 OS=Homo sapiens GN=ACACA PE=1 SV=2	29.2716	28.546	24.1762	24.1422	24.3007	24.6259	25.551	25.3554
O00763	Acetyl-CoA carboxylase 2 OS=Homo sapiens GN=ACACB PE=1 SV=2	25.0358	24.1817	12.7794	14.5809	14.3565	19.7616	15.9541	16.2833
O43427	Acidic fibroblast growth factor intracellular-binding protein OS=Homo sapiens GN=FIBP PE=1 SV=3	12.161	17.1786	15.2761	19.3018	11.638	19.3717	15.5156	14.3926
P39687	Acidic leucine-rich nuclear phosphoprotein 32 family member A OS=Homo sapiens GN=ANP32A PE=1 SV=1	18.1614	16.3573	18.9811	20.3743	22.1201	10.3285	17.5116	21.6748
Q92688	Acidic leucine-rich nuclear phosphoprotein 32 family member B OS=Homo sapiens GN=ANP32B PE=1 SV=1	22.2892	22.1771	19.7804	17.846	15.7655	17.612	19.6937	19.774
Q9BTT0	Acidic leucine-rich nuclear phosphoprotein 32 family member E OS=Homo sapiens GN=ANP32E PE=1 SV=1	16.8252	21.1238	12.7294	11.4985	5.95461	7.06347	7.05573	10.7557
Q99798	Aconitate hydratase, mitochondrial OS=Homo sapiens GN=ACO2 PE=1 SV=2	17.4027	19.0407	15.6393	18.6926	12.7831	8.91484	15.3582	20.4731
Q9NQW6	Actin-binding protein anillin OS=Homo sapiens GN=ANLN PE=1 SV=2	11.4703	13.0922	17.5868	19.0073	18.3948	18.3505	16.5803	17.6542
O96019	Actin-like protein 6A OS=Homo sapiens GN=ACTL6A PE=1 SV=1	19.0712	19.6454	18.6931	17.7039	19.3842	18.7652	18.7222	20.735
P61160	Actin-related protein 2 OS=Homo sapiens GN=ACTR2 PE=1 SV=1	24.1136	24.218	24.2522	23.4754	21.104	22.6079	23.5269	23.2836
O15143	Actin-related protein 2/3 complex subunit 1B OS=Homo sapiens GN=ARPC1B PE=1 SV=3	18.6623	16.8807	23.0398	22.946	22.5014	15.3364	21.8956	22.4966
O15144	Actin-related protein 2/3 complex subunit 2 OS=Homo sapiens GN=ARPC2 PE=1 SV=1	13.0294	20.7039	22.3375	21.9952	20.4272	17.0827	21.0899	21.5258
O15145	Actin-related protein 2/3 complex subunit 3 OS=Homo sapiens GN=ARPC3 PE=1 SV=3	20.2693	21.2166	20.0798	17.442	14.0713	15.1208	19.6319	19.4593
O15511	Actin-related protein 2/3 complex subunit 5 OS=Homo sapiens GN=ARPC5 PE=1 SV=3	15.7767	18.6234	20.2353	19.365	17.3117	19.3422	19.7966	19.8945
P61158	Actin-related protein 3 OS=Homo sapiens GN=ACTR3 PE=1 SV=3	18.5428	20.3403	23.6607	22.8034	19.7222	22.1832	21.3109	22.0733
P53999	Activated RNA polymerase II transcriptional coactivator p15 OS=Homo sapiens GN=SUB1 PE=1 SV=3	21.8985	22.4041	18.8851	17.7889	17.2627	21.1928	22.1679	23.6419
Q9C0C7	Activating molecule in BECN1-regulated autophagy protein 1 OS=Homo sapiens GN=AMBRA1 PE=1 SV=2	7.91615	19.568	14.3928	15.7345	7.05936	8.19363	11.913	16.2783
Q9H1I8	Activating signal cointegrator 1 complex subunit 2 OS=Homo sapiens GN=ASCC2 PE=1 SV=3	7.18186	10.921	8.3436	4.7893	4.90771	9.25496	10.3639	6.13675
Q8N3C0	Activating signal cointegrator 1 complex subunit 3 OS=Homo sapiens GN=ASCC3 PE=1 SV=3	19.8131	17.3318	18.8172	17.3463	16.4556	15.0803	16.4633	17.3767
Q15650	Activating signal cointegrator 1 OS=Homo sapiens GN=TRIP4 PE=1 SV=4	13.7769	6.32032	7.59611	7.94744	6.05606	9.11194	7.78497	5.50846
O95433	Activator of 90 kDa heat shock protein ATPase homolog 1 OS=Homo sapiens GN=AHSA1 PE=1 SV=1	24.6224	24.2719	23.4463	21.8555	22.9909	22.7562	23.2454	23.2176
Q9H2P0	Activity-dependent neuroprotector homeobox protein OS=Homo sapiens GN=ADNP PE=1 SV=1	15.387	16.1044	13.0645	12.9038	11.9419	11.9348	14.9376	17.0703
Q9H845	Acyl-CoA dehydrogenase family member 9, mitochondrial OS=Homo sapiens GN=ACAD9 PE=1 SV=1	16.1276	15.1874	11.4549	17.6226	11.0221	11.1072	12.8805	15.3485
O00767	Acyl-CoA desaturase OS=Homo sapiens GN=SCD PE=1 SV=2	20.2977	21.0071	20.9669	19.3753	19.1109	19.3736	20.7954	19.6354
Q92604	Acyl-CoA:lysophosphatidylglycerol acyltransferase 1 OS=Homo sapiens GN=LPGAT1 PE=2 SV=1	22.3762	22.8356	20.8636	21.0986	20.9963	17.1236	21.7411	21.2822
Q9NPJ3	Acyl-coenzyme A thioesterase 13 OS=Homo sapiens GN=ACOT13 PE=1 SV=1	21.9531	23.0498	21.473	19.9654	20.5837	17.3618	21.4954	21.5033
Q9Y305	Acyl-coenzyme A thioesterase 9, mitochondrial OS=Homo sapiens GN=ACOT9 PE=1 SV=2	23.0122	23.0613	21.2689	21.3265	21.7365	20.4472	20.5837	20.6053
Q53H12	Acylglycerol kinase, mitochondrial OS=Homo sapiens GN=AGK PE=1 SV=2	21.1292	22.5815	21.1224	21.44	18.3214	19.551	20.9827	21.1046
O75608	Acyl-protein thioesterase 1 OS=Homo sapiens GN=LYPLA1 PE=1 SV=1	16.6418	22.7594	23.2014	22.7725	21.8627	19.7896	22.6237	22.7022
O95372	Acyl-protein thioesterase 2 OS=Homo sapiens GN=LYPLA2 PE=1 SV=1	19.8572	23.4986	22.5304	22.1971	22.1183	19.9266	22.0524	21.6513
Q9NVZ3	Adaptin ear-binding coat-associated protein 2 OS=Homo sapiens GN=NECAP2 PE=1 SV=1	24.4914	19.6674	22.9055	20.2691	20.8568	23.1883	23.0433	22.7079
P07741	Adenine phosphoribosyltransferase OS=Homo sapiens GN=APRT PE=1 SV=2	17.2451	11.6025	13.7752	15.501	16.0732	10.5634	15.1729	15.7667
P25054	Adenomatous polyposis coli protein OS=Homo sapiens GN=APC PE=1 SV=2	12.1364	12.9792	17.4446	17.6789	17.4679	21.2298	16.5173	17.4082
Q8TB61	Adenosine 3'-phospho 5'-phosphosulfate transporter 1 OS=Homo sapiens GN=SLC35B2 PE=1 SV=1	17.3652	20.3742	13.8163	19.405	13.5328	16.5702	15.1212	16.7381
P23526	Adenosylhomocysteinase OS=Homo sapiens GN=AHCY PE=1 SV=4	21.5756	20.9121	19.9487	22.0542	22.3128	22.4483	22.668	23.3688
P54819	Adenylate kinase 2, mitochondrial OS=Homo sapiens GN=AK2 PE=1 SV=2	9.34582	12.5516	16.913	14.1501	20.3242	15.8996	18.7888	20.3443
P00568	Adenylate kinase isoenzyme 1 OS=Homo sapiens GN=AK1 PE=1 SV=3	23.0247	23.2417	22.4211	22.4145	22.3459	21.7315	22.6273	22.5413
P27144	Adenylate kinase isoenzyme 4, mitochondrial OS=Homo sapiens GN=AK3L1 PE=1 SV=1	19.9918	22.0538	19.1966	21.6564	21.2629	16.1088	19.0827	21.1838
P30566	Adenylosuccinate lyase OS=Homo sapiens GN=ADSL PE=1 SV=2	8.50078	6.15133	10.743	12.2467	16.9592	15.2425	16.0683	20.6778
P30520	Adenylosuccinate synthetase isozyme 2 OS=Homo sapiens GN=ADSS PE=1 SV=3	17.9951	19.0239	21.6385	22.5322	22.6358	23.7278	23.1476	23.5945
Q01518	Adenylyl cyclase-associated protein 1 OS=Homo sapiens GN=CAP1 PE=1 SV=4	18.299	18.2525	21.7427	21.6897	20.5889	22.4751	21.2513	22.1696
O95396	Adenylyltransferase and sulfurtransferase MOCS3 OS=Homo sapiens GN=MOCS3 PE=1 SV=1	18.7164	22.6674	20.5993	16.2381	10.7182	11.1093	15.7651	12.3565
Q9HDC9	Adipocyte plasma membrane-associated protein OS=Homo sapiens GN=APMAP PE=1 SV=2	19.7273	20.905	20.3535	22.0595	23.4923	15.391	21.2342	22.0687
P12235	ADP/ATP translocase 1 OS=Homo sapiens GN=SLC25A4 PE=1 SV=4	24.2695	23.9696	21.5849	21.1896	19.3031	20.9826	21.9916	19.0285
P05141	ADP/ATP translocase 2 OS=Homo sapiens GN=SLC25A5 PE=1 SV=6	28.5366	27.087	26.8858	26.3419	26.1667	26.8584	27.9761	27.2424
P12236	ADP/ATP translocase 3 OS=Homo sapiens GN=SLC25A6 PE=1 SV=4	25.8238	25.0004	23.9895	24.0827	24.4412	23.2973	24.6427	24.6191
Q9BRR6	ADP-dependent glucokinase OS=Homo sapiens GN=ADPGK PE=1 SV=1	20.3018	18.7487	16.1757	17.1187	21.2275	20.5926	20.1152	17.1671
P18085	ADP-ribosylation factor 4 OS=Homo sapiens GN=ARF4 PE=1 SV=3	24.4336	23.8921	23.0312	20.4996	19.8335	21.7676	22.3487	21.847
P84085	ADP-ribosylation factor 5 OS=Homo sapiens GN=ARF5 PE=1 SV=2	23.9805	24.0111	23.4974	22.8577	23.3634	22.9171	23.4518	23.3393
P62330	ADP-ribosylation factor 6 OS=Homo sapiens GN=ARF6 PE=1 SV=2	22.6219	22.271	21.715	21.641	20.8919	21.3717	22.0921	22.0881
Q8N6T3	ADP-ribosylation factor GTPase-activating protein 1 OS=Homo sapiens GN=ARFGAP1 PE=1 SV=2	18.3594	18.2574	20.6777	21.2416	22.3707	22.7261	22.1673	21.4264
Q8N6H7	ADP-ribosylation factor GTPase-activating protein 2 OS=Homo sapiens GN=ARFGAP2 PE=1 SV=1	19.5118	17.3558	20.901	18.8738	19.5551	20.0933	20.4226	19.5853
Q9NP61	ADP-ribosylation factor GTPase-activating protein 3 OS=Homo sapiens GN=ARFGAP3 PE=1 SV=1	14.1347	11.5919	15.4319	19.3928	18.9144	19.164	18.6001	17.6575
Q9UJY4	ADP-ribosylation factor-binding protein GGA2 OS=Homo sapiens GN=GGA2 PE=1 SV=3	14.7689	19.0094	19.5968	18.8897	13.2412	18.7663	17.2146	17.7387
P40616	ADP-ribosylation factor-like protein 1 OS=Homo sapiens GN=ARL1 PE=1 SV=1	23.5786	21.883	22.5273	22.5969	22.4019	21.7182	22.6462	22.6586
Q3SXY8	ADP-ribosylation factor-like protein 13B OS=Homo sapiens GN=ARL13B PE=1 SV=1	13.7189	14.0043	13.6038	17.3465	12.8965	21.1799	17.8841	17.9951
P36404	ADP-ribosylation factor-like protein 2 OS=Homo sapiens GN=ARL2 PE=1 SV=4	23.4799	23.8918	22.6048	22.7671	20.4434	22.3216	23.0778	22.0744
P36405	ADP-ribosylation factor-like protein 3 OS=Homo sapiens GN=ARL3 PE=1 SV=2	20.1205	21.5199	21.3128	17.6956	19.8959	21.2137	22.2996	21.7414
Q9H0F7	ADP-ribosylation factor-like protein 6 OS=Homo sapiens GN=ARL6 PE=1 SV=1	19.9739	20.6363	15.7863	16.6775	9.01286	12.7559	13.0937	14.8136
Q66PJ3	ADP-ribosylation factor-like protein 6-interacting protein 4 OS=Homo sapiens GN=ARL6IP4 PE=1 SV=1	23.8624	23.9051	23.0486	24.1886	22.9774	23.3694	24.4223	25.0601
Q9UKK9	ADP-sugar pyrophosphatase OS=Homo sapiens GN=NUDT5 PE=1 SV=1	15.8483	17.8031	17.309	20.0723	17.6037	20.3877	20.0065	20.3962
P55196	Afadin OS=Homo sapiens GN=MLLT4 PE=1 SV=3	17.5876	17.6698	22.9327	23.7708	24.3381	25.6712	24.0292	23.8852
Q9Y4W6	AFG3-like protein 2 OS=Homo sapiens GN=AFG3L2 PE=1 SV=2	22.1743	20.9028	19.0642	20.5243	21.3599	17.3514	20.8361	20.8693
O00170	AH receptor-interacting protein OS=Homo sapiens GN=AIP PE=1 SV=2	16.6586	17.5961	20.2203	21.1095	18.9785	22.3762	20.1892	21.4649
Q9UKA4	A-kinase anchor protein 11 OS=Homo sapiens GN=AKAP11 PE=1 SV=1	7.63914	10.3832	12.6886	14.8744	7.94597	10.988	9.48029	11.0802
Q02952	A-kinase anchor protein 12 OS=Homo sapiens GN=AKAP12 PE=1 SV=3	17.8366	18.0974	18.0368	20.5689	21.2759	22.4808	20.6065	21.0986
Q12802	A-kinase anchor protein 13 OS=Homo sapiens GN=AKAP13 PE=1 SV=2	9.09984	13.414	13.6948	14.9719	11.37	16.5839	12.2234	15.001
Q9ULX6	A-kinase anchor protein 8-like OS=Homo sapiens GN=AKAP8L PE=1 SV=2	23.3016	22.4242	20.2826	20.146	14.2604	19.2517	18.4525	19.6346
Q99996	A-kinase anchor protein 9 OS=Homo sapiens GN=AKAP9 PE=1 SV=3	8.2702	13.9895	22.0078	18.5559	9.502	12.968	14.7588	13.2024
Q9NRG9	Aladin OS=Homo sapiens GN=AAAS PE=1 SV=1	21.343	21.5354	19.6379	18.5963	18.3838	18.8917	20.1672	20.1837
Q9BTE6	Alanyl-tRNA editing protein Aarsd1 OS=Homo sapiens GN=AARSD1 PE=1 SV=2	14.6871	18.8671	20.892	20.3343	19.5071	21.0234	19.641	20.1405
P49588	Alanyl-tRNA synthetase, cytoplasmic OS=Homo sapiens GN=AARS PE=1 SV=2	22.285	20.9791	22.8711	22.9643	22.6319	23.2021	22.8576	23.181
P11766	Alcohol dehydrogenase class-3 OS=Homo sapiens GN=ADH5 PE=1 SV=4	18.051	14.0044	13.9615	13.7213	12.4957	11.7038	17.1856	19.011
P30837	Aldehyde dehydrogenase X, mitochondrial OS=Homo sapiens GN=ALDH1B1 PE=1 SV=2	21.9448	23.1273	20.0287	19.8933	18.7862	20.4062	21.6955	22.0018
P05091	Aldehyde dehydrogenase, mitochondrial OS=Homo sapiens GN=ALDH2 PE=1 SV=2	19.8019	21.3123	16.4899	16.7494	17.1872	12.4668	18.959	21.0453
P15121	Aldose reductase OS=Homo sapiens GN=AKR1B1 PE=1 SV=3	14.1431	14.7712	17.8481	16.1338	19.4252	17.8559	17.5136	20.8759
O00116	Alkyldihydroxyacetonephosphate synthase, peroxisomal OS=Homo sapiens GN=AGPS PE=1 SV=1	21.7846	22.1981	20.8433	21.5444	21.8851	19.7007	21.7418	22.0231
O43707	Alpha-actinin-4 OS=Homo sapiens GN=ACTN4 PE=1 SV=2	16.8399	17.7692	23.5066	22.5178	22.0987	25.445	23.802	23.6895
P35611	Alpha-adducin OS=Homo sapiens GN=ADD1 PE=1 SV=2	21.7137	18.6107	20.8544	18.2371	20.8462	21.3736	21.0038	21.6057
P49419	Alpha-aminoadipic semialdehyde dehydrogenase OS=Homo sapiens GN=ALDH7A1 PE=1 SV=5	21.3312	19.3185	17.8406	21.0499	20.377	18.019	20.9563	20.7246
Q9UDR5	Alpha-aminoadipic semialdehyde synthase, mitochondrial OS=Homo sapiens GN=AASS PE=1 SV=1	16.9612	17.5992	13.6105	17.004	16.6875	13.9335	16.8118	17.346
P06733	Alpha-enolase OS=Homo sapiens GN=ENO1 PE=1 SV=2	24.5668	24.0984	23.5042	23.6142	25.1125	23.2466	24.6711	24.9841
P06280	Alpha-galactosidase A OS=Homo sapiens GN=GLA PE=1 SV=1	14.9084	16.5788	17.6948	18.1902	14.9107	14.7097	18.3968	18.6585
Q16352	Alpha-internexin OS=Homo sapiens GN=INA PE=1 SV=2	20.7533	24.3849	24.1436	23.0265	13.5348	12.3456	20.6681	12.414
P40222	Alpha-taxilin OS=Homo sapiens GN=TXLNA PE=1 SV=3	14.1077	17.0019	18.5096	20.6049	21.1869	21.7053	20.7377	20.6061
Q8TCU4	Alstrom syndrome protein 1 OS=Homo sapiens GN=ALMS1 PE=1 SV=2	9.37314	13.2559	19.7072	14.8497	7.74479	10.1869	13.7749	9.49471
Q06203	Amidophosphoribosyltransferase OS=Homo sapiens GN=PPAT PE=1 SV=1	16.9684	16.2294	22.1651	21.7036	22.4706	23.2809	22.7018	22.872
Q12904	Aminoacyl tRNA synthase complex-interacting multifunctional protein 1 OS=Homo sapiens GN=AIMP1 PE=1 SV=2	23.769	22.6109	22.0782	19.6453	18.3239	21.7428	22.8454	22.6389
Q13155	Aminoacyl tRNA synthase complex-interacting multifunctional protein 2 OS=Homo sapiens GN=AIMP2 PE=1 SV=2	24.2859	21.2176	20.9818	18.3958	20.6675	18.2126	21.1374	19.7059
Q9H4A4	Aminopeptidase B OS=Homo sapiens GN=RNPEP PE=1 SV=2	20.6119	18.2129	19.5062	18.4296	20.2018	19.0258	19.312	21.0098
Q9Y4X0	AMME syndrome candidate gene 1 protein OS=Homo sapiens GN=AMMECR1 PE=2 SV=1	19.4661	18.8155	14.2609	14.8162	15.809	16.3695	18.4493	15.3611
Q01433	AMP deaminase 2 OS=Homo sapiens GN=AMPD2 PE=1 SV=2	8.50515	8.82641	14.6769	16.9092	14.6564	17.0033	15.582	16.858
Q6FI81	Anamorsin OS=Homo sapiens GN=CIAPIN1 PE=1 SV=2	18.3091	17.3957	23.3437	23.9285	24.2409	24.8774	23.1288	23.7554
Q9H1A4	Anaphase-promoting complex subunit 1 OS=Homo sapiens GN=ANAPC1 PE=1 SV=1	18.6335	18.4638	16.5197	12.8961	9.57368	13.8077	15.196	12.3252
Q9UJX4	Anaphase-promoting complex subunit 5 OS=Homo sapiens GN=ANAPC5 PE=1 SV=2	17.6003	13.5282	17.8422	15.7135	9.75894	13.7828	13.3893	13.9649
Q9UJX3	Anaphase-promoting complex subunit 7 OS=Homo sapiens GN=ANAPC7 PE=1 SV=4	22.0594	22.0928	19.1828	18.3609	20.1677	18.8178	20.6182	19.8469
Q9Y679	Ancient ubiquitous protein 1 OS=Homo sapiens GN=AUP1 PE=1 SV=1	24.2721	23.1148	20.372	21.8199	18.3963	20.9372	21.1402	21.8889
Q4VCS5	Angiomotin OS=Homo sapiens GN=AMOT PE=1 SV=1	18.8691	19.5775	24.392	23.7111	21.1131	23.7225	22.7674	21.8937
Q9P0K7	Ankycorbin OS=Homo sapiens GN=RAI14 PE=1 SV=2	12.095	15.207	20.1571	20.7854	20.3537	22.2668	20.3372	20.0572
Q9P2R3	Ankyrin repeat and FYVE domain-containing protein 1 OS=Homo sapiens GN=ANKFY1 PE=1 SV=2	18.6886	17.5401	17.6256	14.2132	13.6544	15.2233	16.2898	15.9734
Q8IWZ3	Ankyrin repeat and KH domain-containing protein 1 OS=Homo sapiens GN=ANKHD1 PE=1 SV=1	9.85418	8.13611	15.3763	9.86942	7.94215	13.4128	13.5382	14.7151
Q86XL3	Ankyrin repeat and LEM domain-containing protein 2 OS=Homo sapiens GN=ANKLE2 PE=1 SV=4	9.36482	9.97645	7.36587	11.2145	11.0442	14.6219	13.7251	14.8658
Q92625	Ankyrin repeat and SAM domain-containing protein 1A OS=Homo sapiens GN=ANKS1A PE=1 SV=4	10.1749	13.4502	18.0897	15.6911	12.6937	18.8896	16.5194	15.9798
O75179	Ankyrin repeat domain-containing protein 17 OS=Homo sapiens GN=ANKRD17 PE=1 SV=3	14.5449	14.9465	13.6935	15.0425	9.26824	18.5703	16.9276	18.312
Q12955	Ankyrin-3 OS=Homo sapiens GN=ANK3 PE=1 SV=3	16.3367	18.2219	20.1869	19.8776	19.7237	22.2221	20.6121	20.6906
P50995	Annexin A11 OS=Homo sapiens GN=ANXA11 PE=1 SV=1	19.5033	17.3349	21.0016	22.5381	23.2982	23.8832	22.6756	22.8633
P07355	Annexin A2 OS=Homo sapiens GN=ANXA2 PE=1 SV=2	19.1598	20.3275	18.301	20.6624	19.5124	20.6903	20.742	20.6438
P09525	Annexin A4 OS=Homo sapiens GN=ANXA4 PE=1 SV=4	9.23072	9.48135	14.0132	16.4475	11.7477	14.0544	11.0991	14.8149
P08758	Annexin A5 OS=Homo sapiens GN=ANXA5 PE=1 SV=2	22.7037	22.991	21.8698	22.226	23.8613	21.6715	22.5975	23.168
P08133	Annexin A6 OS=Homo sapiens GN=ANXA6 PE=1 SV=3	20.263	19.6034	20.6681	21.7402	22.4788	22.369	22.1266	22.2124
P20073	Annexin A7 OS=Homo sapiens GN=ANXA7 PE=1 SV=3	18.4956	18.8963	21.4398	22.2946	23.0021	22.7634	22.2381	22.4619
P46013	Antigen KI-67 OS=Homo sapiens GN=MKI67 PE=1 SV=2	15.9364	16.0285	11.1015	14.4459	11.9551	12.3107	13.0013	14.0533
Q10567	AP-1 complex subunit beta-1 OS=Homo sapiens GN=AP1B1 PE=1 SV=2	16.5495	21.3517	23.0691	22.3053	21.7282	20.0464	21.4526	21.8677
O43747	AP-1 complex subunit gamma-1 OS=Homo sapiens GN=AP1G1 PE=1 SV=5	19.6369	20.841	20.3778	19.9976	19.834	19.0744	19.0285	19.5446
Q9BXS5	AP-1 complex subunit mu-1 OS=Homo sapiens GN=AP1M1 PE=1 SV=3	19.1093	16.209	17.4852	14.194	11.3398	12.3619	17.4526	14.2385
P61966	AP-1 complex subunit sigma-1A OS=Homo sapiens GN=AP1S1 PE=1 SV=1	18.1874	19.9496	16.3266	21.9597	16.9542	18.4084	17.9281	17.5332
O95782	AP-2 complex subunit alpha-1 OS=Homo sapiens GN=AP2A1 PE=1 SV=3	18.5072	20.4329	20.8934	18.7685	15.9494	19.0571	18.0942	17.4919
O94973	AP-2 complex subunit alpha-2 OS=Homo sapiens GN=AP2A2 PE=1 SV=2	21.0051	20.3452	19.0372	17.0022	15.7062	19.0282	18.3399	18.4418
P63010	AP-2 complex subunit beta OS=Homo sapiens GN=AP2B1 PE=1 SV=1	21.9012	23.0283	23.4793	22.7612	23.0935	22.5442	22.7745	22.7983
Q96CW1	AP-2 complex subunit mu OS=Homo sapiens GN=AP2M1 PE=1 SV=2	23.2673	23.3899	23.9875	23.1931	23.3509	22.997	23.2753	23.0945
P53680	AP-2 complex subunit sigma OS=Homo sapiens GN=AP2S1 PE=1 SV=2	22.1756	23.406	23.2517	23.585	17.4567	24.5854	22.4563	22.6451
Q2M2I8	AP2-associated protein kinase 1 OS=Homo sapiens GN=AAK1 PE=1 SV=2	14.7555	11.0469	18.2145	13.9904	13.4384	19.3165	16.5106	16.501
O00203	AP-3 complex subunit beta-1 OS=Homo sapiens GN=AP3B1 PE=1 SV=3	21.8197	22.6867	21.3133	20.5106	19.56	18.3609	19.7308	19.7414
O14617	AP-3 complex subunit delta-1 OS=Homo sapiens GN=AP3D1 PE=1 SV=1	21.8327	22.7914	21.1658	20.2004	19.7931	18.8608	20.005	18.9929
Q9Y2T2	AP-3 complex subunit mu-1 OS=Homo sapiens GN=AP3M1 PE=1 SV=1	22.3431	22.794	21.2809	19.1785	18.6816	20.0608	20.9621	19.4191
Q92572	AP-3 complex subunit sigma-1 OS=Homo sapiens GN=AP3S1 PE=1 SV=1	22.9034	23.9968	22.7079	21.8399	20.7727	21.5109	22.1146	22.9979
Q6UXV4	Apolipoprotein O-like OS=Homo sapiens GN=APOOL PE=1 SV=1	12.7619	16.5331	11.9207	17.1803	9.28323	11.8577	13.5678	14.3583
Q9BZZ5	Apoptosis inhibitor 5 OS=Homo sapiens GN=API5 PE=1 SV=2	21.533	21.6691	20.5505	20.5511	19.5542	16.9245	21.8047	22.2808
O95831	Apoptosis-inducing factor 1, mitochondrial OS=Homo sapiens GN=AIFM1 PE=1 SV=1	23.6246	23.5672	22.2931	22.759	22.4596	21.589	22.6436	23.138
Q13625	Apoptosis-stimulating of p53 protein 2 OS=Homo sapiens GN=TP53BP2 PE=1 SV=2	17.5426	14.3957	20.694	20.279	20.5326	23.2472	21.8961	21.6813
Q7Z2E3	Aprataxin OS=Homo sapiens GN=APTX PE=1 SV=2	18.947	19.2108	15.1375	15.2197	10.1219	10.4343	17.1217	15.6068
Q9Y2X7	ARF GTPase-activating protein GIT1 OS=Homo sapiens GN=GIT1 PE=1 SV=2	12.8364	15.7021	16.627	15.9985	12.0148	17.5295	16.9231	15.1547
P53365	Arfaptin-2 OS=Homo sapiens GN=ARFIP2 PE=1 SV=1	12.205	14.0102	16.2016	17.2255	19.2481	20.8701	17.2316	20.0241
P52594	Arf-GAP domain and FG repeats-containing protein 1 OS=Homo sapiens GN=AGFG1 PE=1 SV=2	20.8828	19.0344	21.6414	22.4039	22.9589	23.4511	22.2841	22.8817
Q96P47	Arf-GAP with GTPase, ANK repeat and PH domain-containing protein 3 OS=Homo sapiens GN=AGAP3 PE=1 SV=2	20.0879	21.321	20.9386	21.4994	22.5254	21.3174	20.6292	21.2008
P05089	Arginase-1 OS=Homo sapiens GN=ARG1 PE=1 SV=2	15.5593	15.7305	14.4596	18.8396	22.3794	7.99727	16.0396	17.7341
P00966	Argininosuccinate synthase OS=Homo sapiens GN=ASS1 PE=1 SV=2	21.8973	20.6218	21.1294	21.0528	20.5022	18.6935	21.9949	21.0433
P54136	Arginyl-tRNA synthetase, cytoplasmic OS=Homo sapiens GN=RARS PE=1 SV=2	24.7066	24.0362	23.6241	22.6277	22.9687	23.0307	23.9423	23.6938
Q6NXE6	Armadillo repeat-containing protein 6 OS=Homo sapiens GN=ARMC6 PE=1 SV=2	12.8781	10.7385	12.8553	9.08985	5.31165	9.25651	12.347	13.5659
Q9UH62	Armadillo repeat-containing X-linked protein 3 OS=Homo sapiens GN=ARMCX3 PE=1 SV=1	13.2073	20.0482	13.3951	9.22713	7.31328	8.27049	10.233	11.2713
P08243	Asparagine synthetase [glutamine-hydrolyzing] OS=Homo sapiens GN=ASNS PE=1 SV=4	20.8787	21.0294	20.4741	18.9182	18.9426	20.6784	21.5417	21.5129
O43776	Asparaginyl-tRNA synthetase, cytoplasmic OS=Homo sapiens GN=NARS PE=1 SV=1	9.8571	15.9233	15.1048	16.907	16.265	16.498	17.5868	18.6884
P14868	Aspartyl-tRNA synthetase, cytoplasmic OS=Homo sapiens GN=DARS PE=1 SV=2	23.1274	23.5182	23.5454	23.4868	23.3196	22.6683	23.5203	23.4101
Q6PI48	Aspartyl-tRNA synthetase, mitochondrial OS=Homo sapiens GN=DARS2 PE=1 SV=1	23.0464	22.2616	19.7138	17.8861	17.3769	19.3183	20.7339	21.1966
Q9UBB4	Ataxin-10 OS=Homo sapiens GN=ATXN10 PE=1 SV=1	22.1438	22.7553	21.4795	21.1938	16.3093	20.4706	20.9297	20.6256
Q99700	Ataxin-2 OS=Homo sapiens GN=ATXN2 PE=1 SV=2	21.3669	21.3745	21.2263	19.9677	22.7083	22.0816	21.3338	21.6046
Q8WWM7	Ataxin-2-like protein OS=Homo sapiens GN=ATXN2L PE=1 SV=2	21.2911	21.111	21.3557	21.9698	22.7138	23.4596	22.3979	22.6963
Q8NHH9	Atlastin-2 OS=Homo sapiens GN=ATL2 PE=1 SV=2	22.8133	21.9267	21.8229	22.3009	23.1524	21.0215	21.9502	20.8887
Q6DD88	Atlastin-3 OS=Homo sapiens GN=ATL3 PE=1 SV=1	21.5512	19.8991	19.0796	21.0449	21.4859	16.9034	20.3008	20.201
Q5TC12	ATP synthase mitochondrial F1 complex assembly factor 1 OS=Homo sapiens GN=ATPAF1 PE=1 SV=1	22.3452	21.0128	19.537	16.8283	13.7928	16.9765	19.2816	19.1233
Q8N5M1	ATP synthase mitochondrial F1 complex assembly factor 2 OS=Homo sapiens GN=ATPAF2 PE=1 SV=1	18.4379	13.2	8.64886	13.1518	8.98945	11.0833	9.85431	11.6449
P25705	ATP synthase subunit alpha, mitochondrial OS=Homo sapiens GN=ATP5A1 PE=1 SV=1	24.3527	23.9942	23.4716	23.9524	23.8695	21.543	24.5667	24.6251
P24539	ATP synthase subunit b, mitochondrial OS=Homo sapiens GN=ATP5F1 PE=1 SV=2	24.2289	24.7781	22.9947	22.9997	20.7739	21.3588	23.1181	23.3025
P06576	ATP synthase subunit beta, mitochondrial OS=Homo sapiens GN=ATP5B PE=1 SV=3	26.2166	24.4892	22.4884	20.7403	20.1184	21.434	23.4627	23.3912
O75947	ATP synthase subunit d, mitochondrial OS=Homo sapiens GN=ATP5H PE=1 SV=3	16.0511	17.3395	15.6581	21.3077	19.8604	16.3402	20.9483	20.4603
P30049	ATP synthase subunit delta, mitochondrial OS=Homo sapiens GN=ATP5D PE=1 SV=2	20.6595	21.4027	21.3094	22.5045	22.7069	19.1294	23.3229	23.8611
O75964	ATP synthase subunit g, mitochondrial OS=Homo sapiens GN=ATP5L PE=1 SV=3	25.8821	24.994	24.1767	23.4532	22.493	24.0137	24.9116	24.4925
P36542	ATP synthase subunit gamma, mitochondrial OS=Homo sapiens GN=ATP5C1 PE=1 SV=1	24.2449	24.4418	23.1311	23.2841	23.4658	21.4589	23.7324	23.6796
P48047	ATP synthase subunit O, mitochondrial OS=Homo sapiens GN=ATP5O PE=1 SV=1	22.8551	23.2797	20.5099	21.8306	22.0694	20.6706	23.0546	23.1208
Q8NBU5	ATPase family AAA domain-containing protein 1 OS=Homo sapiens GN=ATAD1 PE=1 SV=1	23.4439	23.215	21.2205	21.5823	18.0811	19.9955	21.4532	20.8305
Q9NVI7	ATPase family AAA domain-containing protein 3A OS=Homo sapiens GN=ATAD3A PE=1 SV=2	23.3065	24.0531	20.3734	22.5372	21.476	21.5347	20.1082	22.1052
Q5T9A4	ATPase family AAA domain-containing protein 3B OS=Homo sapiens GN=ATAD3B PE=1 SV=1	16.1478	19.4613	7.67114	4.05592	4.09993	10.8965	14.7502	11.4575
Q96S55	ATPase WRNIP1 OS=Homo sapiens GN=WRNIP1 PE=1 SV=2	19.7717	22.0326	16.8283	17.1856	12.8522	10.2745	13.751	17.736
Q9NRK6	ATP-binding cassette sub-family B member 10, mitochondrial OS=Homo sapiens GN=ABCB10 PE=1 SV=2	14.9495	12.3571	14.0338	14.4161	10.6016	11.7477	14.8009	15.5073
O75027	ATP-binding cassette sub-family B member 7, mitochondrial OS=Homo sapiens GN=ABCB7 PE=1 SV=2	20.9609	21.7562	19.4721	17.9144	21.3499	18.5863	19.8448	18.1573
P28288	ATP-binding cassette sub-family D member 3 OS=Homo sapiens GN=ABCD3 PE=1 SV=1	24.1645	23.6831	21.6829	20.5486	18.3944	19.9613	20.9109	20.0958
P61221	ATP-binding cassette sub-family E member 1 OS=Homo sapiens GN=ABCE1 PE=1 SV=1	19.4357	21.371	23.8501	23.2707	22.3274	22.0851	22.6033	22.5249
Q8NE71	ATP-binding cassette sub-family F member 1 OS=Homo sapiens GN=ABCF1 PE=1 SV=2	19.6935	20.8777	22.7937	21.8972	19.1615	21.5171	21.9679	21.3459
Q9UG63	ATP-binding cassette sub-family F member 2 OS=Homo sapiens GN=ABCF2 PE=1 SV=2	22.9516	24.0088	21.6774	21.3617	17.9381	20.3191	21.969	21.1949
Q9NUQ8	ATP-binding cassette sub-family F member 3 OS=Homo sapiens GN=ABCF3 PE=1 SV=2	20.0078	20.1919	18.2595	17.4034	16.8236	16.6641	17.9932	17.9086
P53396	ATP-citrate synthase OS=Homo sapiens GN=ACLY PE=1 SV=3	21.1236	21.3907	21.8709	21.4915	19.9502	20.9522	21.7994	22.3268
O76031	ATP-dependent Clp protease ATP-binding subunit clpX-like, mitochondrial OS=Homo sapiens GN=CLPX PE=1 SV=2	22.0448	23.5988	19.7298	20.334	16.3353	17.4769	20.1029	20.215
P46063	ATP-dependent DNA helicase Q1 OS=Homo sapiens GN=RECQL PE=1 SV=3	20.3016	19.4436	19.0872	20.7881	21.9762	20.0556	19.9732	20.3016
O94762	ATP-dependent DNA helicase Q5 OS=Homo sapiens GN=RECQL5 PE=1 SV=2	13.7588	15.338	12.9484	14.8244	9.47217	14.9795	14.0591	13.0309
Q96TA2	ATP-dependent metalloprotease YME1L1 OS=Homo sapiens GN=YME1L1 PE=1 SV=2	22.566	23.6313	21.0779	22.108	22.0755	19.2586	21.9853	22.0706
Q08211	ATP-dependent RNA helicase A OS=Homo sapiens GN=DHX9 PE=1 SV=4	23.952	23.7481	22.2481	21.0802	21.5991	22.5916	22.9447	22.657
Q92499	ATP-dependent RNA helicase DDX1 OS=Homo sapiens GN=DDX1 PE=1 SV=2	19.6143	15.5499	21.4947	20.8257	20.9147	22.3223	20.572	20.5581
Q9GZR7	ATP-dependent RNA helicase DDX24 OS=Homo sapiens GN=DDX24 PE=1 SV=1	20.0334	21.3651	17.585	20.7183	15.8022	17.4394	18.443	18.4885
O00148	ATP-dependent RNA helicase DDX39 OS=Homo sapiens GN=DDX39 PE=1 SV=2	23.6662	19.5557	17.2345	15.2426	15.1904	17.1966	17.5473	16.8452
O00571	ATP-dependent RNA helicase DDX3X OS=Homo sapiens GN=DDX3X PE=1 SV=3	23.1423	23.8705	23.8967	23.8342	24.4904	24.2777	24.6102	23.9202
Q86XP3	ATP-dependent RNA helicase DDX42 OS=Homo sapiens GN=DDX42 PE=1 SV=1	10.8429	16.453	13.1329	18.9439	16.3889	10.4486	17.3724	18.2913
Q9BQ39	ATP-dependent RNA helicase DDX50 OS=Homo sapiens GN=DDX50 PE=1 SV=1	17.8494	19.3282	9.99935	11.2076	11.2953	10.971	13.7425	13.631
Q8TDD1	ATP-dependent RNA helicase DDX54 OS=Homo sapiens GN=DDX54 PE=1 SV=2	22.3193	21.9595	20.3128	21.0751	21.5969	19.8637	21.3815	21.379
Q8NHQ9	ATP-dependent RNA helicase DDX55 OS=Homo sapiens GN=DDX55 PE=1 SV=2	21.333	17.8625	19.0645	20.8977	16.9625	16.0328	14.5122	13.2863
Q7Z478	ATP-dependent RNA helicase DHX29 OS=Homo sapiens GN=DHX29 PE=1 SV=2	19.1336	19.9006	18.7674	17.9899	16.8312	17.7356	18.5456	17.5905
Q8IYB8	ATP-dependent RNA helicase SUPV3L1, mitochondrial OS=Homo sapiens GN=SUPV3L1 PE=1 SV=1	16.832	21.6442	17.0904	14.9215	13.764	17.6346	17.3046	17.9075
Q8WXX7	Autism susceptibility gene 2 protein OS=Homo sapiens GN=AUTS2 PE=1 SV=1	19.9887	15.0765	13.6889	11.4083	12.9288	14.8834	22.4393	21.2327
Q9UKV5	Autocrine motility factor receptor, isoform 2 OS=Homo sapiens GN=AMFR PE=1 SV=2	20.129	21.6364	21.6406	20.159	21.2194	13.1355	21.004	20.6973
Q96BY7	Autophagy-related protein 2 homolog B OS=Homo sapiens GN=ATG2B PE=1 SV=4	14.2302	14.0347	15.2386	15.3193	15.4455	15.876	11.7338	13.1852
Q9NT62	Autophagy-related protein 3 OS=Homo sapiens GN=ATG3 PE=1 SV=1	19.2265	17.5779	20.2491	18.9364	19.3257	20.7663	20.6497	20.2566
O95352	Autophagy-related protein 7 OS=Homo sapiens GN=ATG7 PE=1 SV=1	18.1027	14.5834	13.4037	15.4585	12.8533	15.2634	15.6286	16.6639
Q7Z3C6	Autophagy-related protein 9A OS=Homo sapiens GN=ATG9A PE=1 SV=2	21.2868	18.3956	19.5384	19.8774	16.7308	19.2111	18.1749	20.098
O15169	Axin-1 OS=Homo sapiens GN=AXIN1 PE=1 SV=2	NA	NA	5.8572	10.4854	8.08814	12.9782	9.45327	15.1424
Q9NR09	Baculoviral IAP repeat-containing protein 6 OS=Homo sapiens GN=BIRC6 PE=1 SV=1	13.9213	10.8087	18.0462	14.3496	11.5299	15.6129	14.6872	14.1818
O95816	BAG family molecular chaperone regulator 2 OS=Homo sapiens GN=BAG2 PE=1 SV=1	16.8448	19.9689	17.2167	17.4464	14.3389	17.5448	12.1766	15.0518
O95817	BAG family molecular chaperone regulator 3 OS=Homo sapiens GN=BAG3 PE=1 SV=3	17.1159	16.3873	18.4587	18.7778	21.3237	22.3998	20.5747	19.2764
O43491	Band 4.1-like protein 2 OS=Homo sapiens GN=EPB41L2 PE=1 SV=1	19.7186	20.2331	22.906	23.6285	24.4563	24.6331	23.3692	23.2954
Q9Y2J2	Band 4.1-like protein 3 OS=Homo sapiens GN=EPB41L3 PE=1 SV=2	18.56	18.4772	22.801	23.0776	23.4641	24.4008	22.9667	23.0425
P35613	Basigin OS=Homo sapiens GN=BSG PE=1 SV=2	22.9395	21.9227	20.8814	22.3123	22.4212	20.739	23.9816	23.937
P51572	B-cell receptor-associated protein 31 OS=Homo sapiens GN=BCAP31 PE=1 SV=3	11.7583	16.1668	18.8785	22.452	20.6208	18.1544	20.7283	22.2695
Q9NYF8	Bcl-2-associated transcription factor 1 OS=Homo sapiens GN=BCLAF1 PE=1 SV=2	22.3133	20.6352	22.4912	24.2804	24.2709	22.0432	23.7024	24.2352
Q6W2J9	BCL-6 corepressor OS=Homo sapiens GN=BCOR PE=1 SV=1	19.1933	12.808	9.257	18.8714	16.2918	17.3549	21.1351	15.7212
Q68DQ2	Beta/gamma crystallin domain-containing protein 3 OS=Homo sapiens GN=CRYBG3 PE=2 SV=2	5.30465	9.34802	12.7578	11.5167	9.31679	15.2266	12.0717	11.821
Q13425	Beta-2-syntrophin OS=Homo sapiens GN=SNTB2 PE=1 SV=1	19.2826	18.525	20.9367	21.2876	22.0384	22.7903	21.2345	21.3343
P25098	Beta-adrenergic receptor kinase 1 OS=Homo sapiens GN=ADRBK1 PE=1 SV=2	12.538	16.4699	17.1531	16.123	16.3509	15.7752	19.0162	16.3117
Q8WYA6	Beta-catenin-like protein 1 OS=Homo sapiens GN=CTNNBL1 PE=1 SV=1	14.1568	17.241	15.3318	16.9346	12.108	11.3593	10.3725	16.9627
P55957	BH3-interacting domain death agonist OS=Homo sapiens GN=BID PE=1 SV=1	11.3068	20.6479	17.2401	21.0813	18.2116	21.423	16.2102	20.7673
O43252	Bifunctional 3'-phosphoadenosine 5'-phosphosulfate synthase 1 OS=Homo sapiens GN=PAPSS1 PE=1 SV=2	16.6125	18.3959	22.0559	18.0814	20.8254	19.0313	21.4371	19.2925
P07814	Bifunctional aminoacyl-tRNA synthetase OS=Homo sapiens GN=EPRS PE=1 SV=5	24.4191	24.3354	24.2011	23.7746	22.8714	23.2973	24.0592	24.0345
Q13057	Bifunctional coenzyme A synthase OS=Homo sapiens GN=COASY PE=1 SV=4	19.2957	19.8221	20.1916	20.6169	20.9321	21.0991	18.3955	20.0966
P13995	Bifunctional methylenetetrahydrofolate dehydrogenase/cyclohydrolase, mitochondrial OS=Homo sapiens GN=MTHFD2 PE=1 SV=2	21.0807	22.0235	18.7425	21.3242	13.2591	16.237	12.3006	20.2876
O60502	Bifunctional protein NCOAT OS=Homo sapiens GN=MGEA5 PE=1 SV=2	20.0307	18.7483	19.1099	17.8452	19.3597	16.2037	19.7428	19.038
P31939	Bifunctional purine biosynthesis protein PURH OS=Homo sapiens GN=ATIC PE=1 SV=3	18.9625	19.9587	19.817	19.7703	20.0387	16.9583	19.7132	21.3169
Q9Y223	Bifunctional UDP-N-acetylglucosamine 2-epimerase/N-acetylmannosamine kinase OS=Homo sapiens GN=GNE PE=1 SV=1	15.5341	16.4723	16.4524	16.2476	10.9763	14.0298	15.0361	17.4086
P53004	Biliverdin reductase A OS=Homo sapiens GN=BLVRA PE=1 SV=2	20.6442	21.7883	21.0353	20.6188	18.3543	21.8582	21.9422	21.6364
P50747	Biotin--protein ligase OS=Homo sapiens GN=HLCS PE=1 SV=1	22.7913	21.5434	12.1702	12.8564	12.0966	17.421	15.4582	13.2811
P54132	Bloom syndrome protein OS=Homo sapiens GN=BLM PE=1 SV=1	20.8986	20.0192	13.7417	16.4712	10.4203	11.7461	12.3444	17.3884
Q9NSY1	BMP-2-inducible protein kinase OS=Homo sapiens GN=BMP2K PE=1 SV=2	17.6285	17.1659	19.4207	20.0896	16.2827	18.4181	17.9693	18.0738
Q9H3K6	BolA-like protein 2 OS=Homo sapiens GN=BOLA2 PE=1 SV=1	25.6639	24.4392	25.8821	26.8531	27.284	26.9074	26.7719	26.8753
Q9BTY7	Brain protein 16 OS=Homo sapiens GN=BRP16 PE=1 SV=1	14.2037	14.6734	20.0268	17.2213	14.1183	17.8323	18.9627	21.5254
Q9UQB8	Brain-specific angiogenesis inhibitor 1-associated protein 2 OS=Homo sapiens GN=BAIAP2 PE=1 SV=1	15.375	16.7185	21.2946	22.2868	22.6114	24.0592	22.4685	22.0061
Q9NXR7	BRCA1-A complex subunit BRE OS=Homo sapiens GN=BRE PE=1 SV=2	12.318	15.0759	16.9896	17.3161	19.0652	16.4933	13.3393	11.7333
Q9P287	BRCA2 and CDKN1A-interacting protein OS=Homo sapiens GN=BCCIP PE=1 SV=1	17.3493	15.5941	12.8236	10.9315	11.0203	12.0799	15.756	16.9912
P11274	Breakpoint cluster region protein OS=Homo sapiens GN=BCR PE=1 SV=2	14.1655	18.4007	19.6209	18.9303	19.675	19.5851	16.4002	17.3707
Q9Y6D6	Brefeldin A-inhibited guanine nucleotide-exchange protein 1 OS=Homo sapiens GN=ARFGEF1 PE=1 SV=2	8.28356	8.72338	12.6755	11.5918	7.34726	7.52363	6.32942	5.65791
Q15018	BRISC complex subunit Abro1 OS=Homo sapiens GN=FAM175B PE=1 SV=2	14.1258	13.7924	17.9626	17.8104	17.2053	19.9664	18.0078	18.9182
Q5VW32	BRO1 domain-containing protein BROX OS=Homo sapiens GN=BROX PE=1 SV=1	10.4061	9.54761	18.0685	16.4939	14.2562	15.6054	17.957	18.7366
Q9NRL2	Bromodomain adjacent to zinc finger domain protein 1A OS=Homo sapiens GN=BAZ1A PE=1 SV=2	21.5144	21.9804	17.7409	18.5312	20.3761	17.6897	19.3652	19.8203
Q9Y597	BTB/POZ domain-containing protein KCTD3 OS=Homo sapiens GN=KCTD3 PE=1 SV=2	9.12561	10.7933	13.6008	18.5329	16.0185	19.3663	17.5453	15.8918
Q9NXV2	BTB/POZ domain-containing protein KCTD5 OS=Homo sapiens GN=KCTD5 PE=1 SV=1	14.2684	17.9753	13.1832	20.9271	22.0937	21.82	19.9323	20.6466
Q03001	Bullous pemphigoid antigen 1 OS=Homo sapiens GN=DST PE=1 SV=4	10.1876	12.7347	17.82	16.097	16.1348	19.1149	15.8049	15.7012
Q13895	Bystin OS=Homo sapiens GN=BYSL PE=1 SV=3	15.8232	18.4588	14.4471	15.4195	10.7521	14.2361	15.1561	15.5455
P11586	C-1-tetrahydrofolate synthase, cytoplasmic OS=Homo sapiens GN=MTHFD1 PE=1 SV=3	25.1736	24.8401	23.7342	24.3051	24.4572	23.9231	24.3287	24.6836
Q15800	C-4 methylsterol oxidase OS=Homo sapiens GN=SC4MOL PE=1 SV=1	16.8994	19.6227	19.5075	15.4945	16.0756	16.1647	17.5955	16.2778
O75844	CAAX prenyl protease 1 homolog OS=Homo sapiens GN=ZMPSTE24 PE=1 SV=2	14.8926	19.3144	19.9067	20.3389	20.667	12.8076	20.414	20.6865
P27708	CAD protein OS=Homo sapiens GN=CAD PE=1 SV=3	23.1935	22.1113	20.0571	19.0861	17.7791	19.4307	20.4901	20.0262
Q8IWX8	Calcium homeostasis endoplasmic reticulum protein OS=Homo sapiens GN=CHERP PE=1 SV=2	20.3079	20.67	21.8053	23.4725	23.8199	21.7194	23.0188	23.1893
Q13557	Calcium/calmodulin-dependent protein kinase type II subunit delta OS=Homo sapiens GN=CAMK2D PE=1 SV=3	22.3458	22.2665	21.735	21.3849	21.6427	20.9678	21.3864	19.4753
Q13555	Calcium/calmodulin-dependent protein kinase type II subunit gamma OS=Homo sapiens GN=CAMK2G PE=1 SV=3	13.7741	12.628	16.8346	11.6577	12.9702	15.4006	17.3836	16.4809
Q9BPX6	Calcium-binding atopy-related autoantigen 1 OS=Homo sapiens GN=CBARA1 PE=1 SV=1	20.4756	21.091	14.9794	19.3258	14.2121	13.009	13.2305	18.9584
O75746	Calcium-binding mitochondrial carrier protein Aralar1 OS=Homo sapiens GN=SLC25A12 PE=1 SV=2	22.7558	21.3625	18.2776	18.1943	15.6484	16.5373	18.8878	19.8097
Q9UJS0	Calcium-binding mitochondrial carrier protein Aralar2 OS=Homo sapiens GN=SLC25A13 PE=1 SV=2	23.2804	21.7829	19.2142	18.0435	15.4379	18.5632	20.3226	20.4429
Q6NUK1	Calcium-binding mitochondrial carrier protein SCaMC-1 OS=Homo sapiens GN=SLC25A24 PE=1 SV=2	22.9116	22.2954	20.8466	21.8206	20.9995	17.1911	21.3025	21.5251
Q99653	Calcium-binding protein p22 OS=Homo sapiens GN=CHP PE=1 SV=3	18.922	21.0384	16.5272	16.2267	15.8677	15.9289	18.4739	16.772
P98194	Calcium-transporting ATPase type 2C member 1 OS=Homo sapiens GN=ATP2C1 PE=1 SV=3	13.1253	17.9901	14.0429	10.4847	11.0278	16.3463	15.3483	17.7919
Q9HB71	Calcyclin-binding protein OS=Homo sapiens GN=CACYBP PE=1 SV=2	18.9147	22.0455	23.5245	23.3968	22.7449	23.3526	22.8723	22.8242
Q05682	Caldesmon OS=Homo sapiens GN=CALD1 PE=1 SV=2	9.36222	12.0995	14.41	18.1505	17.3687	20.5409	18.1546	19.9514
Q5T5Y3	Calmodulin-regulated spectrin-associated protein 1 OS=Homo sapiens GN=CAMSAP1 PE=1 SV=2	8.5525	8.30472	8.62082	11.4982	6.93862	15.132	12.4752	13.4205
Q9P1Y5	Calmodulin-regulated spectrin-associated protein 3 OS=Homo sapiens GN=KIAA1543 PE=1 SV=2	21.1462	20.3898	15.3281	20.5971	20.6251	16.086	19.8225	13.1393
P27824	Calnexin OS=Homo sapiens GN=CANX PE=1 SV=2	21.817	21.5454	21.5606	22.5559	20.9278	22.024	23.5685	23.2875
P07384	Calpain-1 catalytic subunit OS=Homo sapiens GN=CAPN1 PE=1 SV=1	17.4429	19.2975	20.6757	16.7924	17.0489	17.6858	17.5482	17.9765
P17655	Calpain-2 catalytic subunit OS=Homo sapiens GN=CAPN2 PE=1 SV=5	15.1954	14.8133	19.263	18.9349	15.4816	17.4357	17.1368	17.3315
Q99439	Calponin-2 OS=Homo sapiens GN=CNN2 PE=1 SV=4	15.1841	17.6288	20.6659	22.0902	23.4574	23.2292	21.877	22.0383
Q15417	Calponin-3 OS=Homo sapiens GN=CNN3 PE=1 SV=1	21.2695	19.987	23.553	24.3157	25.0034	25.2956	24.676	24.8032
P27797	Calreticulin OS=Homo sapiens GN=CALR PE=1 SV=1	16.3209	14.0802	13.6588	17.2655	16.3787	15.3732	17.6845	19.2227
O43852	Calumenin OS=Homo sapiens GN=CALU PE=1 SV=2	12.0066	14.7317	17.9553	21.2207	21.1106	24.4726	20.1364	21.2651
P13861	cAMP-dependent protein kinase type II-alpha regulatory subunit OS=Homo sapiens GN=PRKAR2A PE=1 SV=2	18.3546	19.4954	23.1325	21.1915	20.6789	20.1694	20.9568	19.1582
P31323	cAMP-dependent protein kinase type II-beta regulatory subunit OS=Homo sapiens GN=PRKAR2B PE=1 SV=3	18.854	18.5233	19.0372	12.2577	13.6018	12.7775	12.7739	14.8482
Q14444	Caprin-1 OS=Homo sapiens GN=CAPRIN1 PE=1 SV=2	20.7139	21.006	23.2217	23.8219	24.4027	25.3009	24.5721	24.6428
P00918	Carbonic anhydrase 2 OS=Homo sapiens GN=CA2 PE=1 SV=2	15.8274	20.4642	17.1695	20.9237	22.6878	18.0309	19.5636	22.2498
P16152	Carbonyl reductase [NADPH] 1 OS=Homo sapiens GN=CBR1 PE=1 SV=3	16.7535	17.7192	21.8506	17.7807	16.4741	17.0767	21.2893	21.221
O75976	Carboxypeptidase D OS=Homo sapiens GN=CPD PE=1 SV=2	9.6177	14.5937	10.2312	16.2623	10.9862	16.8383	10.1635	14.3432
P50416	Carnitine O-palmitoyltransferase 1, liver isoform OS=Homo sapiens GN=CPT1A PE=1 SV=2	15.6244	12.7133	9.08286	11.5643	8.4608	8.04763	10.5641	10.5521
O75718	Cartilage-associated protein OS=Homo sapiens GN=CRTAP PE=1 SV=1	21.1966	21.7006	21.4132	21.9285	21.2521	22.6059	22.0826	21.7882
P48729	Casein kinase I isoform alpha OS=Homo sapiens GN=CSNK1A1 PE=1 SV=2	21.9486	22.2085	21.0633	21.0975	21.0589	21.095	21.0419	20.7689
P49674	Casein kinase I isoform epsilon OS=Homo sapiens GN=CSNK1E PE=1 SV=1	23.8515	22.0405	23.569	23.6202	24.2515	22.9385	23.4829	23.3073
P19784	Casein kinase II subunit alpha' OS=Homo sapiens GN=CSNK2A2 PE=1 SV=1	20.641	18.4626	18.4633	15.3723	13.1615	19.5423	17.8499	19.6606
P67870	Casein kinase II subunit beta OS=Homo sapiens GN=CSNK2B PE=1 SV=1	22.8419	22.2987	22.0031	18.9663	18.9961	22.4066	23.3989	23.2499
Q9H078	Caseinolytic peptidase B protein homolog OS=Homo sapiens GN=CLPB PE=1 SV=1	19.3005	19.1112	19.4181	20.2247	19.1974	18.9715	19.7617	19.1378
P04040	Catalase OS=Homo sapiens GN=CAT PE=1 SV=3	17.1784	17.5416	18.6924	21.8001	22.6652	22.6321	21.3053	21.7017
P35221	Catenin alpha-1 OS=Homo sapiens GN=CTNNA1 PE=1 SV=1	13.325	15.9419	17.9227	20.2679	19.2635	19.5799	20.132	20.08
P35222	Catenin beta-1 OS=Homo sapiens GN=CTNNB1 PE=1 SV=1	16.1123	14.8654	21.7795	22.4629	22.9101	24.6909	23.4622	22.8474
O60716	Catenin delta-1 OS=Homo sapiens GN=CTNND1 PE=1 SV=1	19.8568	19.9365	22.8928	22.9894	22.7002	24.7475	23.4448	22.9358
P07858	Cathepsin B OS=Homo sapiens GN=CTSB PE=1 SV=3	18.6271	19.7542	16.3098	7.3672	18.9685	13.3231	17.7824	8.88957
P11717	Cation-independent mannose-6-phosphate receptor OS=Homo sapiens GN=IGF2R PE=1 SV=2	4.5765	8.41676	11.7718	8.80742	1.92646	8.3093	8.8171	8.11254
A5YKK6	CCR4-NOT transcription complex subunit 1 OS=Homo sapiens GN=CNOT1 PE=1 SV=2	18.5099	20.3265	19.7556	18.1673	16.2465	17.2922	17.9789	16.7922
Q9H9A5	CCR4-NOT transcription complex subunit 10 OS=Homo sapiens GN=CNOT10 PE=1 SV=1	20.1665	19.1905	19.5935	14.5144	10.1319	12.9572	13.5881	16.5777
Q9NZN8	CCR4-NOT transcription complex subunit 2 OS=Homo sapiens GN=CNOT2 PE=1 SV=1	19.2419	20.2642	18.5661	19.8405	21.6517	19.3793	20.4399	20.6491
Q9UFF9	CCR4-NOT transcription complex subunit 8 OS=Homo sapiens GN=CNOT8 PE=1 SV=1	7.55627	19.6902	13.139	16.5716	5.95392	12.4159	5.96955	11.6384
Q9Y5K6	CD2-associated protein OS=Homo sapiens GN=CD2AP PE=1 SV=1	15.1057	14.9871	19.0021	20.9132	17.0306	22.5095	19.0781	18.9044
P13987	CD59 glycoprotein OS=Homo sapiens GN=CD59 PE=1 SV=1	15.5728	21.5615	25.8437	25.3161	25.1202	23.5482	23.6695	22.5829
Q00587	Cdc42 effector protein 1 OS=Homo sapiens GN=CDC42EP1 PE=1 SV=1	16.2873	14.9225	13.4349	15.3998	13.6235	19.3362	17.4862	16.7611
O75419	CDC45-related protein OS=Homo sapiens GN=CDC45L PE=1 SV=1	23.0665	23.3219	19.7918	20.0733	15.1493	18.9352	19.6507	17.2503
Q8N5K1	CDGSH iron sulfur domain-containing protein 2 OS=Homo sapiens GN=CISD2 PE=1 SV=1	12.6679	20.8131	17.7665	18.9278	17.5611	19.1174	17.3032	21.4439
Q5VV42	CDK5 regulatory subunit-associated protein 1-like 1 OS=Homo sapiens GN=CDKAL1 PE=1 SV=1	21.2201	20.0825	13.9222	14.3906	9.35496	16.0951	16.7705	15.9121
Q96SN8	CDK5 regulatory subunit-associated protein 2 OS=Homo sapiens GN=CDK5RAP2 PE=1 SV=4	8.64048	17.8783	21.8968	18.2117	8.87599	10.2291	17.9276	10.7942
Q96JB5	CDK5 regulatory subunit-associated protein 3 OS=Homo sapiens GN=CDK5RAP3 PE=1 SV=2	15.6504	7.65984	11.6581	17.7246	12.3427	9.56179	10.6755	16.1214
Q9NXV6	CDKN2A-interacting protein OS=Homo sapiens GN=CDKN2AIP PE=1 SV=2	15.0912	16.2812	13.7495	18.9075	12.6766	11.5016	16.6568	18.7067
O14735	CDP-diacylglycerol--inositol 3-phosphatidyltransferase OS=Homo sapiens GN=CDIPT PE=1 SV=1	24.1048	23.1399	22.6804	23.137	22.7697	22.3971	21.2629	23.0684
Q92600	Cell differentiation protein RCD1 homolog OS=Homo sapiens GN=RQCD1 PE=1 SV=1	19.6538	20.1905	19.1891	20.2208	15.7742	19.3447	19.2503	18.891
P06493	Cell division control protein 2 homolog OS=Homo sapiens GN=CDC2 PE=1 SV=2	25.1814	25.8869	23.9405	21.8618	23.0884	23.2789	24.3051	23.7559
P60953	Cell division control protein 42 homolog OS=Homo sapiens GN=CDC42 PE=1 SV=1	21.4478	21.4576	22.777	23.8022	22.5361	26.3146	23.8292	23.772
Q99741	Cell division control protein 6 homolog OS=Homo sapiens GN=CDC6 PE=1 SV=1	11.1928	14.7756	6.78112	11.7686	9.6398	10.1598	6.42034	3.9312
Q99459	Cell division cycle 5-like protein OS=Homo sapiens GN=CDC5L PE=1 SV=2	16.735	17.3829	17.151	20.7634	20.087	11.871	20.8593	21.5766
Q8IX12	Cell division cycle and apoptosis regulator protein 1 OS=Homo sapiens GN=CCAR1 PE=1 SV=2	14.0675	12.3325	16.3126	16.6794	20.3448	13.7193	18.4852	20.9697
O75794	Cell division cycle protein 123 homolog OS=Homo sapiens GN=CDC123 PE=1 SV=1	16.2926	17.7785	20.8233	17.0754	16.5593	18.0743	19.0009	19.4384
Q12834	Cell division cycle protein 20 homolog OS=Homo sapiens GN=CDC20 PE=1 SV=2	22.909	16.1297	12.8275	10.118	11.7551	14.0748	16.9095	15.1991
Q9UJX2	Cell division cycle protein 23 homolog OS=Homo sapiens GN=CDC23 PE=1 SV=3	16.0753	18.4297	16.318	15.9758	15.8906	13	16.2589	15.0882
P30260	Cell division cycle protein 27 homolog OS=Homo sapiens GN=CDC27 PE=1 SV=2	21.9857	21.3162	20.9957	20.1776	20.1527	20.526	20.8361	19.6334
Q69YH5	Cell division cycle-associated protein 2 OS=Homo sapiens GN=CDCA2 PE=1 SV=1	19.9247	12.146	6.87997	11.2006	13.1591	9.81406	14.2561	10.092
P24941	Cell division protein kinase 2 OS=Homo sapiens GN=CDK2 PE=1 SV=2	23.7046	22.3189	23.1927	23.1339	23.867	22.0844	23.1656	22.549
P11802	Cell division protein kinase 4 OS=Homo sapiens GN=CDK4 PE=1 SV=2	18.1714	20.5929	19.3525	21.2256	12.1393	19.2224	20.3919	18.829
Q00535	Cell division protein kinase 5 OS=Homo sapiens GN=CDK5 PE=1 SV=3	22.6097	20.7772	18.5486	17.8439	12.0336	14.6955	16.8399	17.2486
Q00534	Cell division protein kinase 6 OS=Homo sapiens GN=CDK6 PE=1 SV=1	14.4227	14.4132	1.91804	9.13552	2.98547	9.48024	6.07129	5.47827
P50750	Cell division protein kinase 9 OS=Homo sapiens GN=CDK9 PE=1 SV=3	21.2913	21.5387	17.5549	18.6275	18.3031	17.5766	18.0574	18.1743
P04637	Cellular tumor antigen p53 OS=Homo sapiens GN=TP53 PE=1 SV=4	23.613	25.8436	26.6583	25.2772	15.4867	15.1173	23.0155	17.9241
Q9NSP4	Centromere protein M OS=Homo sapiens GN=CENPM PE=1 SV=1	16.7577	21.586	21.4737	14.1732	21.8907	18.6989	17.6154	12.6623
O43264	Centromere/kinetochore protein zw10 homolog OS=Homo sapiens GN=ZW10 PE=1 SV=3	21.4624	22.0865	18.3789	19.6031	16.7472	18.8649	18.5234	20.1777
Q02224	Centromere-associated protein E OS=Homo sapiens GN=CENPE PE=1 SV=2	11.877	15.1152	18.3093	17.1486	14.5005	13.8643	16.4696	14.7635
O43303	Centrosomal protein of 110 kDa OS=Homo sapiens GN=CEP110 PE=1 SV=3	10.4386	9.1045	10.6616	15.2493	8.9294	11.0476	9.66735	13.5016
Q66GS9	Centrosomal protein of 135 kDa OS=Homo sapiens GN=CEP135 PE=1 SV=1	9.4123	15.8887	21.8559	20.618	8.17472	8.80176	12.7941	9.80512
O94986	Centrosomal protein of 152 kDa OS=Homo sapiens GN=CEP152 PE=1 SV=3	12.5156	16.184	22.7483	20.7683	13.0371	14.1379	15.85	10.8592
Q5SW79	Centrosomal protein of 170 kDa OS=Homo sapiens GN=CEP170 PE=1 SV=1	17.2888	17.5063	20.2363	20.0954	17.4348	20.4518	19.9428	21.1708
Q8TEP8	Centrosomal protein of 192 kDa OS=Homo sapiens GN=CEP192 PE=1 SV=2	3.91373	13.0122	19.2947	15.6012	2.03102	5.55562	12.4745	4.10589
Q53EZ4	Centrosomal protein of 55 kDa OS=Homo sapiens GN=CEP55 PE=1 SV=2	15.4495	18.8697	23.646	22.1981	22.2522	23.6717	22.7266	20.536
Q76N32	Centrosomal protein of 68 kDa OS=Homo sapiens GN=CEP68 PE=1 SV=2	8.39464	14.3405	22.5556	15.7692	10.9795	11.0538	14.3933	9.93208
Q5JTW2	Centrosomal protein of 78 kDa OS=Homo sapiens GN=CEP78 PE=1 SV=1	15.6178	19.3379	17.0933	13.4659	8.28122	8.53827	9.57078	8.87933
Q8IW35	Centrosomal protein of 97 kDa OS=Homo sapiens GN=CEP97 PE=1 SV=1	13.3907	14.6395	14.4047	16.9418	7.73188	17.3142	9.28933	13.6127
Q8NA72	Centrosomal protein POC5 OS=Homo sapiens GN=C5orf37 PE=1 SV=2	8.30243	12.5087	20.2138	15.941	12.6827	9.04612	13.5465	8.50923
Q5VT06	Centrosome-associated protein 350 OS=Homo sapiens GN=CEP350 PE=1 SV=1	4.63555	10.3711	18.5203	16.3897	7.64002	10.307	11.9841	12.8663
Q9BV73	Centrosome-associated protein CEP250 OS=Homo sapiens GN=CEP250 PE=1 SV=2	13.6303	20.2495	23.3887	20.6809	9.09377	8.84877	17.8111	9.60753
Q9NWW5	Ceroid-lipofuscinosis neuronal protein 6 OS=Homo sapiens GN=CLN6 PE=1 SV=1	21.2656	20.4014	9.84007	14.9071	16.3825	10.6104	8.66855	15.932
Q8NI60	Chaperone activity of bc1 complex-like, mitochondrial OS=Homo sapiens GN=CABC1 PE=1 SV=1	23.3949	23.7072	20.9515	19.15	18.3357	17.3394	20.4311	19.2405
Q9H444	Charged multivesicular body protein 4b OS=Homo sapiens GN=CHMP4B PE=1 SV=1	19.0582	22.3194	20.6309	22.3549	23.4816	23.211	21.6291	22.158
O60921	Checkpoint protein HUS1 OS=Homo sapiens GN=HUS1 PE=1 SV=1	19.2806	16.5745	9.15576	17.3184	8.26864	9.60772	16.1864	14.1046
Q9BT22	Chitobiosyldiphosphodolichol beta-mannosyltransferase OS=Homo sapiens GN=ALG1 PE=1 SV=2	20.0132	21.2254	8.98032	18.3265	20.9445	15.6604	19.0289	18.7409
Q96S66	Chloride channel CLIC-like protein 1 OS=Homo sapiens GN=CLCC1 PE=1 SV=1	13.0296	16.4078	17.6399	19.8878	21.7876	22.7222	21.1615	20.3469
O00299	Chloride intracellular channel protein 1 OS=Homo sapiens GN=CLIC1 PE=1 SV=4	21.4734	19.4444	22.6589	23.1541	21.6637	22.6056	23.1279	23.6815
Q9Y696	Chloride intracellular channel protein 4 OS=Homo sapiens GN=CLIC4 PE=1 SV=4	22.4011	21.4803	22.789	22.559	17.3695	21.9907	21.9129	22.537
Q14781	Chromobox protein homolog 2 OS=Homo sapiens GN=CBX2 PE=1 SV=2	16.3608	21.5548	14.6559	13.7697	11.8825	14.7409	15.13	17.3895
Q9HC52	Chromobox protein homolog 8 OS=Homo sapiens GN=CBX8 PE=1 SV=3	19.9492	16.9675	14.9439	14.8112	12.5465	14.0253	13.5365	14.3068
Q86WJ1	Chromodomain-helicase-DNA-binding protein 1-like OS=Homo sapiens GN=CHD1L PE=1 SV=1	18.3173	18.1853	14.6475	16.0819	12.0573	12.107	16.8402	16.8542
Q14839	Chromodomain-helicase-DNA-binding protein 4 OS=Homo sapiens GN=CHD4 PE=1 SV=1	20.8653	21.1486	20.0666	20.647	20.2334	19.232	20.5767	20.76
Q9HCK8	Chromodomain-helicase-DNA-binding protein 8 OS=Homo sapiens GN=CHD8 PE=1 SV=4	17.2862	20.5125	12.9573	10.9069	11.9137	11.2057	15.3495	14.8838
Q8WVB6	Chromosome transmission fidelity protein 18 homolog OS=Homo sapiens GN=CHTF18 PE=1 SV=1	20.9438	20.3761	15.9343	17.2453	14.9395	12.7591	16.1778	14.5179
O95239	Chromosome-associated kinesin KIF4A OS=Homo sapiens GN=KIF4A PE=1 SV=3	14.5841	14.537	19.2531	17.3218	16.0954	17.4227	17.3505	17.665
Q9P2M7	Cingulin OS=Homo sapiens GN=CGN PE=1 SV=2	8.08497	15.485	23.6197	22.0334	9.30009	6.49787	15.7253	5.92467
O75390	Citrate synthase, mitochondrial OS=Homo sapiens GN=CS PE=1 SV=2	17.8031	17.6002	14.5604	18.9348	15.295	13.301	17.8849	19.9272
O60271	C-Jun-amino-terminal kinase-interacting protein 4 OS=Homo sapiens GN=SPAG9 PE=1 SV=4	12.4732	11.6698	19.5415	19.0537	18.8527	18.8757	17.0269	17.6049
Q00610	Clathrin heavy chain 1 OS=Homo sapiens GN=CLTC PE=1 SV=5	22.2967	21.9509	23.8158	22.9391	22.409	23.964	23.3872	23.2052
Q14677	Clathrin interactor 1 OS=Homo sapiens GN=CLINT1 PE=1 SV=1	20.3647	18.8161	21.7804	22.4603	21.3504	21.8338	23.0346	22.9651
Q10570	Cleavage and polyadenylation specificity factor subunit 1 OS=Homo sapiens GN=CPSF1 PE=1 SV=2	15.0145	16.1683	13.9934	17.2267	13.6954	12.596	16.119	15.6022
Q9P2I0	Cleavage and polyadenylation specificity factor subunit 2 OS=Homo sapiens GN=CPSF2 PE=1 SV=2	17.0426	19.2871	17.4685	17.6939	18.5074	16.8669	17.9679	19.8814
Q9UKF6	Cleavage and polyadenylation specificity factor subunit 3 OS=Homo sapiens GN=CPSF3 PE=1 SV=1	22.1627	23.9464	19.1045	16.965	14.6762	17.4803	18.66	18.717
O43809	Cleavage and polyadenylation specificity factor subunit 5 OS=Homo sapiens GN=NUDT21 PE=1 SV=1	20.5186	19.103	15.9691	14.3239	14.6581	13.262	20.8852	21.0765
Q16630	Cleavage and polyadenylation specificity factor subunit 6 OS=Homo sapiens GN=CPSF6 PE=1 SV=2	21.8889	21.1628	18.9071	21.2266	21.2421	18.6853	22.2514	21.9483
Q8N684	Cleavage and polyadenylation specificity factor subunit 7 OS=Homo sapiens GN=CPSF7 PE=1 SV=1	19.8618	19.6196	15.4565	19.6063	18.7391	17.8063	19.6043	20.0809
Q05048	Cleavage stimulation factor subunit 1 OS=Homo sapiens GN=CSTF1 PE=1 SV=1	7.46888	13.7474	7.6004	9.12417	10.0602	9.62689	9.34939	14.7673
Q12996	Cleavage stimulation factor subunit 3 OS=Homo sapiens GN=CSTF3 PE=1 SV=1	14.8796	15.3803	19.2335	19.9464	18.0422	13.608	20.075	20.3266
O96005	Cleft lip and palate transmembrane protein 1 OS=Homo sapiens GN=CLPTM1 PE=1 SV=1	21.129	21.3265	15.8823	17.0595	12.8574	16.6625	17.7286	19.5432
Q96KA5	Cleft lip and palate transmembrane protein 1-like protein OS=Homo sapiens GN=CLPTM1L PE=1 SV=1	20.2846	20.343	10.0832	18.995	21.1916	18.0473	20.0071	19.5428
Q7Z460	CLIP-associating protein 1 OS=Homo sapiens GN=CLASP1 PE=1 SV=1	14.4088	17.0041	17.8661	16.2957	13.4063	17.6946	14.3661	15.9416
O75122	CLIP-associating protein 2 OS=Homo sapiens GN=CLASP2 PE=1 SV=2	17.305	18.184	20.5005	19.4561	17.436	19.605	18.1722	18.2057
Q7Z401	C-myc promoter-binding protein OS=Homo sapiens GN=DENND4A PE=1 SV=2	9.96128	17.4735	14.1233	16.935	15.6522	11.8153	14.2049	14.9658
Q14019	Coactosin-like protein OS=Homo sapiens GN=COTL1 PE=1 SV=3	21.6222	20.7711	20.3656	22.8493	23.0916	22.3381	22.8312	22.7332
P53621	Coatomer subunit alpha OS=Homo sapiens GN=COPA PE=1 SV=2	23.6449	22.7338	22.9332	22.6427	22.2085	22.8236	23.3593	23.0888
P53618	Coatomer subunit beta OS=Homo sapiens GN=COPB1 PE=1 SV=3	23.3359	22.5513	20.178	16.6082	15.7972	18.1883	20.0563	19.6378
P35606	Coatomer subunit beta' OS=Homo sapiens GN=COPB2 PE=1 SV=2	16.7071	17.7609	21.1962	17.7512	15.9667	16.3209	20.7604	18.8432
P48444	Coatomer subunit delta OS=Homo sapiens GN=ARCN1 PE=1 SV=1	24.0485	24.4695	23.6006	23.2587	23.5794	22.2567	23.1267	23.2128
O14579	Coatomer subunit epsilon OS=Homo sapiens GN=COPE PE=1 SV=3	23.4345	15.5421	12.4471	11.5619	9.15766	16.5571	17.7537	11.6324
Q9Y678	Coatomer subunit gamma OS=Homo sapiens GN=COPG PE=1 SV=1	23.7827	22.4113	21.1834	19.9063	18.3389	19.8634	21.1924	19.4342
Q9UBF2	Coatomer subunit gamma-2 OS=Homo sapiens GN=COPG2 PE=1 SV=1	24.0123	21.9641	20.3189	18.1407	16.2939	18.3219	19.7803	20.6556
P23528	Cofilin-1 OS=Homo sapiens GN=CFL1 PE=1 SV=3	24.4447	25.0678	22.8013	24.9622	25.1597	25.1451	24.9831	25.1683
Q8N3U4	Cohesin subunit SA-2 OS=Homo sapiens GN=STAG2 PE=1 SV=3	19.418	17.7033	17.4661	14.7664	14.6377	16.1204	18.215	18.5356
Q6P1N0	Coiled-coil and C2 domain-containing protein 1A OS=Homo sapiens GN=CC2D1A PE=1 SV=1	9.9502	9.27537	17.082	16.8039	12.2976	17.0269	11.9379	15.4517
Q5T0F9	Coiled-coil and C2 domain-containing protein 1B OS=Homo sapiens GN=CC2D1B PE=1 SV=1	14.1457	7.18708	17.6002	16.1404	5.60211	5.67738	5.90367	14.3188
Q8NE86	Coiled-coil domain-containing protein 109A OS=Homo sapiens GN=CCDC109A PE=1 SV=1	22.176	21.484	15.7996	13.1662	12.2522	18.5581	15.8586	18.3
Q96CT7	Coiled-coil domain-containing protein 124 OS=Homo sapiens GN=CCDC124 PE=1 SV=1	16.8882	18.7464	10.5347	18.3893	21.5965	17.955	20.7724	21.5679
Q96JG6	Coiled-coil domain-containing protein 132 OS=Homo sapiens GN=CCDC132 PE=1 SV=3	10.3038	13.9658	9.90147	13.8715	11.0648	6.49309	8.45557	11.4898
Q6P2H3	Coiled-coil domain-containing protein 21 OS=Homo sapiens GN=CCDC21 PE=1 SV=1	16.2096	19.4554	21.3732	21.0181	21.9038	21.221	20.9681	20.2428
O60826	Coiled-coil domain-containing protein 22 OS=Homo sapiens GN=CCDC22 PE=1 SV=1	6.4479	14.9885	12.4369	10.3139	3.36343	5.07315	9.62409	15.9101
Q96MW1	Coiled-coil domain-containing protein 43	22.9262	22.868	23.5615	24.5722	24.8569	24.2055	23.9762	24.5525
Q96A33	Coiled-coil domain-containing protein 47 OS=Homo sapiens GN=CCDC47 PE=1 SV=1	22.7161	20.9844	22.4871	22.4644	20.8252	23.154	23.3074	22.8591
Q96ER9	Coiled-coil domain-containing protein 51	8.13735	18.7276	14.7364	16.9434	8.27186	3.99417	16.4132	19.2071
Q16204	Coiled-coil domain-containing protein 6 OS=Homo sapiens GN=CCDC6 PE=1 SV=2	13.9261	14.6227	15.805	18.4085	19.18	22.7275	18.4599	19.2437
Q9NX63	Coiled-coil-helix-coiled-coil-helix domain-containing protein 3, mitochondrial OS=Homo sapiens GN=CHCHD3 PE=1 SV=1	22.8158	22.6919	21.1934	22.348	23.443	21.6762	22.8761	22.989
P38432	Coilin OS=Homo sapiens GN=COIL PE=1 SV=1	19.4464	13.3234	13.9802	16.0159	14.2507	11.2522	16.0055	16.9744
O75534	Cold shock domain-containing protein E1 OS=Homo sapiens GN=CSDE1 PE=1 SV=2	20.0837	20.2078	20.7089	20.973	19.5135	21.0945	20.8941	20.7879
Q14011	Cold-inducible RNA-binding protein OS=Homo sapiens GN=CIRBP PE=1 SV=1	14.8109	20.4903	17.2299	18.573	20.2703	18.7779	21.5862	20.5425
Q9H0A8	COMM domain-containing protein 4 OS=Homo sapiens GN=COMMD4 PE=1 SV=1	19.2522	21.4634	13.6641	16.4706	10.6716	11.4427	8.64747	12.8261
Q07021	Complement component 1 Q subcomponent-binding protein, mitochondrial OS=Homo sapiens GN=C1QBP PE=1 SV=1	18.7012	18.9152	12.4274	10.4592	9.95399	10.057	14.9647	16.5277
P57678	Component of gems 4 OS=Homo sapiens GN=GEMIN4 PE=1 SV=1	19.4583	19.1219	17.0887	13.8815	11.8965	16.0039	16.1682	13.5215
Q15021	Condensin complex subunit 1 OS=Homo sapiens GN=NCAPD2 PE=1 SV=3	21.4205	22.175	21.0137	20.2978	18.922	19.6242	19.7492	19.7834
Q15003	Condensin complex subunit 2 OS=Homo sapiens GN=NCAPH PE=1 SV=3	23.3664	23.5673	23.0653	22.6322	21.4243	22.1748	22.5526	22.6317
Q9BPX3	Condensin complex subunit 3 OS=Homo sapiens GN=NCAPG PE=1 SV=1	23.2714	22.9267	21.921	21.4862	20.1607	21.3052	21.9245	22.0141
P42695	Condensin-2 complex subunit D3 OS=Homo sapiens GN=NCAPD3 PE=1 SV=2	18.3242	19.5223	4.54364	7.70499	7.76975	8.38902	7.5334	9.51305
Q86XI2	Condensin-2 complex subunit G2 OS=Homo sapiens GN=NCAPG2 PE=1 SV=1	14.287	18.3835	11.0154	13.0791	6.58473	9.98367	10.8897	11.1913
Q8WTW3	Conserved oligomeric Golgi complex subunit 1 OS=Homo sapiens GN=COG1 PE=1 SV=1	10.7537	18.2032	11.34	9.72904	1.95756	9.34473	10.1421	8.34888
Q9H9E3	Conserved oligomeric Golgi complex subunit 4 OS=Homo sapiens GN=COG4 PE=1 SV=2	20.4655	21.2721	16.9634	15.0503	7.84036	11.0274	8.95522	19.5764
Q9Y2V7	Conserved oligomeric Golgi complex subunit 6 OS=Homo sapiens GN=COG6 PE=2 SV=2	16.4619	19.2643	16.626	17.1403	13.9408	11.3313	16.0922	16.2919
Q96EK7	Constitutive coactivator of peroxisome proliferator-activated receptor gamma OS=Homo sapiens GN=FAM120B PE=1 SV=1	12.8471	8.60564	12.7544	15.1582	14.0352	17.0531	14.4469	14.2573
Q9NZB2	Constitutive coactivator of PPAR-gamma-like protein 1 OS=Homo sapiens GN=FAM120A PE=1 SV=2	22.4454	22.0635	20.7759	20.4708	20.2649	20.2273	20.9884	20.7437
Q13098	COP9 signalosome complex subunit 1 OS=Homo sapiens GN=GPS1 PE=1 SV=4	20.8515	20.6464	22.1332	21.3576	21.0117	20.4589	21.0955	21.394
P61201	COP9 signalosome complex subunit 2 OS=Homo sapiens GN=COPS2 PE=1 SV=1	17.852	16.8313	15.6594	12.0632	10.7	13.788	16.003	14.5152
Q9UNS2	COP9 signalosome complex subunit 3 OS=Homo sapiens GN=COPS3 PE=1 SV=3	19.0888	17.1885	21.7814	22.0498	22.4125	21.2514	21.8251	18.1712
Q9BT78	COP9 signalosome complex subunit 4 OS=Homo sapiens GN=COPS4 PE=1 SV=1	16.3333	9.70897	17.271	17.2761	18.2389	17.4652	18.5511	20.8983
Q92905	COP9 signalosome complex subunit 5 OS=Homo sapiens GN=COPS5 PE=1 SV=4	17.1236	20.0341	17.2096	16.8738	17.311	15.8566	17.177	17.4541
Q7L5N1	COP9 signalosome complex subunit 6 OS=Homo sapiens GN=COPS6 PE=1 SV=1	15.0187	20.0474	21.6692	20.2177	20.0433	19.6277	20.3276	19.2478
O75131	Copine-3 OS=Homo sapiens GN=CPNE3 PE=1 SV=1	20.3736	21.9561	24.1604	23.6014	23.0133	24.0744	23.6138	23.4991
Q53SF7	Cordon-bleu protein-like 1 OS=Homo sapiens GN=COBLL1 PE=1 SV=2	7.45343	7.13218	9.99169	15.8351	10.2459	17.6687	12.1688	12.1977
O75367	Core histone macro-H2A.1 OS=Homo sapiens GN=H2AFY PE=1 SV=4	11.0007	24.1874	21.011	10.8626	25.4863	8.30189	23.2639	15.3133
Q86X95	Corepressor interacting with RBPJ 1 OS=Homo sapiens GN=CIR1 PE=1 SV=1	9.271	9.58939	11.3551	17.7894	19.8687	11.2321	18.4398	18.4943
Q15517	Corneodesmosin OS=Homo sapiens GN=CDSN PE=1 SV=2	9.66927	12.7875	17.8857	17.8918	20.1159	3.33386	13.5652	14.3997
Q9ULV4	Coronin-1C OS=Homo sapiens GN=CORO1C PE=1 SV=1	20.0256	16.2552	21.4407	20.9501	18.5845	21.3583	19.0364	17.9452
P57737	Coronin-7 OS=Homo sapiens GN=CORO7 PE=1 SV=2	19.1541	17.8564	21.3401	21.0449	13.6327	18.3049	17.8775	19.0814
P78310	Coxsackievirus and adenovirus receptor OS=Homo sapiens GN=CXADR PE=1 SV=1	12.408	13.1029	21.4232	22.7744	23.3114	24.4572	22.6979	23.0793
P12277	Creatine kinase B-type OS=Homo sapiens GN=CKB PE=1 SV=1	21.5217	20.7219	18.9224	19.9245	20.7132	20.6864	19.1421	21.5424
P12532	Creatine kinase U-type, mitochondrial OS=Homo sapiens GN=CKMT1A PE=1 SV=1	14.7483	10.557	13.0602	14.8675	16.0549	12.8546	15.0988	16.6852
Q53ET0	CREB-regulated transcription coactivator 2 OS=Homo sapiens GN=CRTC2 PE=1 SV=2	18.2965	14.8409	5.62365	7.74048	7.58603	15.2879	16.788	11.9313
P46109	Crk-like protein OS=Homo sapiens GN=CRKL PE=1 SV=1	16.1906	16.1396	21.3621	20.6139	21.1538	23.69	23.422	22.6373
Q9BZJ0	Crooked neck-like protein 1 OS=Homo sapiens GN=CRNKL1 PE=1 SV=4	21.3639	19.2359	18.0506	20.4639	20.0319	18.3373	19.5	20.3188
P56545	C-terminal-binding protein 2 OS=Homo sapiens GN=CTBP2 PE=1 SV=1	20.001	18.9183	20.2385	20.3021	18.614	20.1626	20.5755	20.3809
P17812	CTP synthase 1 OS=Homo sapiens GN=CTPS PE=1 SV=2	24.93	25.1343	24.3755	24.4694	24.529	24.0963	24.4518	24.4213
Q9NRF8	CTP synthase 2 OS=Homo sapiens GN=CTPS2 PE=1 SV=1	20.588	20.2283	20.0171	18.1894	16.1671	17.1567	19.6489	19.969
Q92879	CUGBP Elav-like family member 1 OS=Homo sapiens GN=CELF1 PE=1 SV=2	13.5104	17.2701	18.9148	19.0431	21.875	18.4354	21.2048	18.4426
Q13616	Cullin-1 OS=Homo sapiens GN=CUL1 PE=1 SV=2	20.8175	20.8613	20.7405	20.4946	20.3222	20.0357	20.3309	20.0637
Q13618	Cullin-3 OS=Homo sapiens GN=CUL3 PE=1 SV=2	17.3603	17.5686	15.6317	13.2368	9.6833	11.1168	15.7306	15.3966
Q13619	Cullin-4A OS=Homo sapiens GN=CUL4A PE=1 SV=3	12.9615	17.8419	14.7965	12.2924	9.93273	4.76819	11.8916	11.9453
Q13620	Cullin-4B OS=Homo sapiens GN=CUL4B PE=1 SV=3	21.1725	21.5953	20.5022	20.454	20.6353	19.4042	18.4283	18.9766
Q93034	Cullin-5 OS=Homo sapiens GN=CUL5 PE=1 SV=4	16.0771	16.8651	17.6838	15.0334	14.9149	14.6921	15.7199	14.8604
Q14999	Cullin-7 OS=Homo sapiens GN=CUL7 PE=1 SV=2	3.36096	10.344	12.3201	13.4854	4.31944	9.42151	7.17275	8.77371
Q86VP6	Cullin-associated NEDD8-dissociated protein 1 OS=Homo sapiens GN=CAND1 PE=1 SV=2	23.6724	23.524	22.2086	20.4902	19.6936	21.3008	22.4731	22.5019
Q69YN2	CWF19-like protein 1 OS=Homo sapiens GN=CWF19L1 PE=1 SV=2	11.2681	8.9146	12.1835	15.2695	8.39149	12.8266	12.0225	11.2651
P42771	Cyclin-dependent kinase inhibitor 2A, isoforms 1/2/3 OS=Homo sapiens GN=CDKN2A PE=1 SV=2	22.3623	22.7756	21.6317	18.287	18.7778	22.3017	22.8522	22.8413
O14976	Cyclin-G-associated kinase OS=Homo sapiens GN=GAK PE=1 SV=2	17.218	18.2063	18.6149	19.2315	16.4708	21.1305	18.0282	19.133
P0DN79	Cystathionine beta-synthase-like protein (EC 4.2.1.22) (Beta-thionase) (Serine sulfhydrase)	18.1492	18.2755	22.7595	22.7586	23.5645	23.8051	23.0914	22.7746
P04080	Cystatin-B OS=Homo sapiens GN=CSTB PE=1 SV=2	24.6195	24.9545	26.2173	27.3823	25.6017	28.0739	27.8134	26.8539
Q9UHD1	Cysteine and histidine-rich domain-containing protein 1 OS=Homo sapiens GN=CHORDC1 PE=1 SV=2	23.5077	21.9586	19.2896	20.3267	18.0508	22.6169	21.3566	21.6018
Q9Y697	Cysteine desulfurase, mitochondrial OS=Homo sapiens GN=NFS1 PE=1 SV=3	19.3399	15.4854	11.897	14.2097	13.2267	12.9297	16.8349	13.45
Q9Y4P1	Cysteine protease ATG4B OS=Homo sapiens GN=ATG4B PE=1 SV=1	16.3711	12.6749	12.6101	14.3722	5.3802	12.1639	10.9328	14.4579
O43169	Cytochrome b5 type B OS=Homo sapiens GN=CYB5B PE=1 SV=2	13.5162	14.4641	14.5628	17.8675	15.0416	9.87779	20.6175	18.2655
P31930	Cytochrome b-c1 complex subunit 1, mitochondrial OS=Homo sapiens GN=UQCRC1 PE=1 SV=3	23.1396	23.398	21.5978	21.9831	20.518	21.2506	22.3456	22.0193
P22695	Cytochrome b-c1 complex subunit 2, mitochondrial OS=Homo sapiens GN=UQCRC2 PE=1 SV=3	24.8345	23.9034	21.3505	19.9941	19.797	22.3032	23.1883	22.6843
O14949	Cytochrome b-c1 complex subunit 8 OS=Homo sapiens GN=UQCRQ PE=1 SV=4	23.8598	23.3212	20.0132	20.9555	19.8198	20.3676	23.1606	22.5293
Q9UDW1	Cytochrome b-c1 complex subunit 9 OS=Homo sapiens GN=UQCR10 PE=1 SV=3	21.9235	23.1292	17.1661	17.6927	17.6826	19.1201	19.4059	19.6057
P99999	Cytochrome c OS=Homo sapiens GN=CYCS PE=1 SV=2	18.089	23.0724	18.192	21.9096	23.2878	20.8148	22.4057	23.5448
P00403	Cytochrome c oxidase subunit 2 OS=Homo sapiens GN=MT-CO2 PE=1 SV=1	23.9356	23.0867	22.544	22.5985	22.4052	22.0593	21.103	23.9152
P13073	Cytochrome c oxidase subunit 4 isoform 1, mitochondrial OS=Homo sapiens GN=COX4I1 PE=1 SV=1	20.1245	19.913	20.99	22.9775	17.0504	13.0808	23.7674	23.7501
P08574	Cytochrome c1, heme protein, mitochondrial OS=Homo sapiens GN=CYC1 PE=1 SV=2	15.2179	18.0373	18.3772	20.111	20.0073	14.1468	19.7737	20.2308
P53701	Cytochrome c-type heme lyase OS=Homo sapiens GN=HCCS PE=1 SV=1	16.347	22.9919	24.0319	22.2059	22.5626	22.1696	21.4268	21.6739
Q6UW02	Cytochrome P450 20A1 OS=Homo sapiens GN=CYP20A1 PE=1 SV=1	20.6873	21.1912	18.1342	20.6871	20.5416	15.6696	19.3882	19.4837
P21399	Cytoplasmic aconitate hydratase OS=Homo sapiens GN=ACO1 PE=1 SV=3	16.8361	17.5771	11.9867	17.3842	11.5389	10.4484	16.1067	17.5086
Q14204	Cytoplasmic dynein 1 heavy chain 1 OS=Homo sapiens GN=DYNC1H1 PE=1 SV=5	23.173	23.0335	22.7138	21.8109	20.1962	20.601	21.7739	21.5819
Q13409	Cytoplasmic dynein 1 intermediate chain 2 OS=Homo sapiens GN=DYNC1I2 PE=1 SV=3	8.60919	11.354	18.9997	21.467	11.8455	14.1087	18.0011	15.8481
Q9Y6G9	Cytoplasmic dynein 1 light intermediate chain 1 OS=Homo sapiens GN=DYNC1LI1 PE=1 SV=3	22.6628	23.3663	23.1296	22.8607	22.396	22.102	22.4251	22.429
O43237	Cytoplasmic dynein 1 light intermediate chain 2 OS=Homo sapiens GN=DYNC1LI2 PE=1 SV=1	18.1979	17.9447	18.1165	17.1249	15.0934	13.5013	14.9538	17.3141
Q8NCM8	Cytoplasmic dynein 2 heavy chain 1 OS=Homo sapiens GN=DYNC2H1 PE=1 SV=3	15.1941	16.6475	16.8427	15.5704	11.4341	11.8924	12.8801	14.0077
Q8TCX1	Cytoplasmic dynein 2 light intermediate chain 1 OS=Homo sapiens GN=DYNC2LI1 PE=2 SV=1	8.772	20.5812	7.07184	11.5068	8.45525	9.94154	5.00811	8.08945
Q7L576	Cytoplasmic FMR1-interacting protein 1 OS=Homo sapiens GN=CYFIP1 PE=1 SV=1	18.4146	18.2996	20.4267	19.9907	17.6285	22.4153	20.2278	20.0998
P16333	Cytoplasmic protein NCK1 OS=Homo sapiens GN=NCK1 PE=1 SV=1	17.3574	18.365	19.925	21.386	20.7582	22.9044	21.4604	22.1116
Q2VPK5	Cytoplasmic tRNA 2-thiolation protein 2 OS=Homo sapiens GN=CTU2 PE=1 SV=1	18.6089	16.6315	17.9553	16.5869	15.3882	18.1919	18.3752	18.1027
Q8WWK9	Cytoskeleton-associated protein 2 OS=Homo sapiens GN=CKAP2 PE=1 SV=1	22.4705	22.276	21.5645	22.1104	22.0143	21.7512	21.7965	21.7433
Q07065	Cytoskeleton-associated protein 4 OS=Homo sapiens GN=CKAP4 PE=1 SV=2	19.0614	16.7104	16.8922	20.3336	19.0436	19.5332	20.9757	21.4443
Q14008	Cytoskeleton-associated protein 5 OS=Homo sapiens GN=CKAP5 PE=1 SV=3	21.6738	22.7642	22.2167	21.7261	19.3031	19.686	20.9881	21.3131
P28838	Cytosol aminopeptidase OS=Homo sapiens GN=LAP3 PE=1 SV=3	15.484	17.7028	22.3626	17.6447	13.63	17.5948	20.783	20.6629
Q969T7	Cytosolic 5'-nucleotidase III-like protein OS=Homo sapiens GN=NT5C3L PE=1 SV=2	17.3889	10.9955	20.9224	15.4592	14.1512	18.4318	12.9245	16.3785
O00154	Cytosolic acyl coenzyme A thioester hydrolase OS=Homo sapiens GN=ACOT7 PE=1 SV=3	21.53	20.778	18.8517	19.222	17.6245	19.7412	19.6643	20.9737
Q9UPW5	Cytosolic carboxypeptidase 1 OS=Homo sapiens GN=AGTPBP1 PE=1 SV=3	17.554	15.9507	15.8731	14.8575	15.6516	13.1203	13.6241	17.2512
P53384	Cytosolic Fe-S cluster assembly factor NUBP1 OS=Homo sapiens GN=NUBP1 PE=1 SV=2	20.7565	18.5912	17.7561	19.4984	18.2269	19.8777	20.4638	19.8969
Q9Y5Y2	Cytosolic Fe-S cluster assembly factor NUBP2 OS=Homo sapiens GN=NUBP2 PE=1 SV=1	21.0498	24.5755	23.0421	21.3339	20.5213	22.1303	23.4612	23.1578
Q96KP4	Cytosolic non-specific dipeptidase OS=Homo sapiens GN=CNDP2 PE=1 SV=2	11.9723	14.1196	17.8678	16.7402	10.7208	11.2046	18.9775	20.5059
P47712	Cytosolic phospholipase A2 OS=Homo sapiens GN=PLA2G4A PE=1 SV=1	8.315	5.99776	14.6629	10.7094	9.71461	9.61863	11.7485	10.7186
Q5M775	Cytospin-B OS=Homo sapiens GN=CYTSB PE=1 SV=1	14.3007	13.0753	11.5501	19.3759	21.3356	21.1698	17.2178	18.7199
O43175	D-3-phosphoglycerate dehydrogenase OS=Homo sapiens GN=PHGDH PE=1 SV=4	26.04	25.9228	25.7147	25.1158	24.6987	24.3639	25.4463	25.5262
Q96EP5	DAZ-associated protein 1 OS=Homo sapiens GN=DAZAP1 PE=1 SV=1	10.9686	17.343	12.9782	3.05354	3.94333	7.02528	13.4697	14.1245
Q9UKG1	DCC-interacting protein 13-alpha OS=Homo sapiens GN=APPL1 PE=1 SV=1	20.208	16.1376	20.7997	17.8007	14.4856	16.6991	18.241	16.6194
Q9BTE7	DCN1-like protein 5 OS=Homo sapiens GN=DCUN1D5 PE=1 SV=1	22.0942	23.0589	19.4019	20.5263	21.5921	20.0033	20.8003	19.9613
P61962	DDB1- and CUL4-associated factor 7 OS=Homo sapiens GN=DCAF7 PE=1 SV=1	19.8181	20.2965	20.8163	20.7356	19.9192	21.9426	21.9788	20.9806
Q96HY6	DDRGK domain-containing protein 1 OS=Homo sapiens GN=DDRGK1 PE=1 SV=2	20.618	18.9242	18.3519	21.6976	23.1442	5.19428	23.2192	23.4652
O43293	Death-associated protein kinase 3 (DAP kinase 3) (EC 2.7.11.1) (DAP-like kinase) (Dlk) (MYPT1 kinase) (Zipper-interacting protein kinase) (ZIP-kinase)	18.0198	14.7694	17.7347	17.7756	17.8461	17.973	16.326	15.5569
P0CG12	Decreased expression in renal and prostate cancer protein	16.0962	18.655	19.8712	20.7164	21.6744	16.4808	23.1335	23.2324
Q14185	Dedicator of cytokinesis protein 1 OS=Homo sapiens GN=DOCK1 PE=1 SV=2	12.0662	10.8654	14.3011	15.3529	14.6081	16.3659	13.7505	15.4018
Q5JSL3	Dedicator of cytokinesis protein 11 OS=Homo sapiens GN=DOCK11 PE=1 SV=2	17.7806	20.1026	20.9677	20.1473	20.1296	20.6665	19.6954	20.3542
Q96N67	Dedicator of cytokinesis protein 7 OS=Homo sapiens GN=DOCK7 PE=1 SV=4	16.2182	16.302	20.4911	19.0029	17.4264	20.3533	18.8211	17.975
Q86SQ9	Dehydrodolichyl diphosphate synthase OS=Homo sapiens GN=DHDDS PE=2 SV=3	17.8058	9.43945	11.5495	9.95532	9.42905	5.88661	5.70349	9.18597
Q6UX07	Dehydrogenase/reductase SDR family member 13 (EC 1.1.-.-) (Short chain dehydrogenase/reductase family 7C member 5)	19.0229	16.7172	15.5804	15.0811	17.8916	12.5969	15.9687	16.389
Q6IAN0	Dehydrogenase/reductase SDR family member 7B OS=Homo sapiens GN=DHRS7B PE=1 SV=2	22.9124	23.7324	21.8732	22.7466	19.8057	22.046	22.2713	22.9091
Q13011	Delta(3,5)-Delta(2,4)-dienoyl-CoA isomerase, mitochondrial OS=Homo sapiens GN=ECH1 PE=1 SV=2	23.4427	21.8199	10.0701	16.4889	11.4638	8.68865	12.1129	19.5004
P54886	Delta-1-pyrroline-5-carboxylate synthase OS=Homo sapiens GN=ALDH18A1 PE=1 SV=2	24.9572	24.9178	23.3092	23.3752	23.0086	23.1264	24.0153	23.778
Q5VZ89	DENN domain-containing protein 4C OS=Homo sapiens GN=DENND4C PE=1 SV=2	14.7137	13.0399	16.9181	16.9467	14.3513	15.6844	14.8857	14.1607
O43583	Density-regulated protein OS=Homo sapiens GN=DENR PE=1 SV=2	15.8162	17.6853	18.2972	21.3537	22.2574	21.9285	21.4796	22.53
Q9NZJ0	Denticleless protein homolog OS=Homo sapiens GN=DTL PE=1 SV=2	15.1543	19.3524	15.5574	18.3551	14.0819	17.9197	17.068	17.4653
P33316	Deoxyuridine 5'-triphosphate nucleotidohydrolase, mitochondrial OS=Homo sapiens GN=DUT PE=1 SV=3	15.4635	14.5992	18.2685	16.7673	16.7747	19.5493	20.5158	20.9326
Q8WVC6	Dephospho-CoA kinase domain-containing protein OS=Homo sapiens GN=DCAKD PE=1 SV=1	23.1217	21.5407	22.4937	22.4689	20.1276	21.7199	22.1365	21.5184
Q9BUN8	Derlin-1 OS=Homo sapiens GN=DERL1 PE=1 SV=1	23.75	22.7917	21.9867	19.0607	14.8175	21.2027	22.9448	21.0228
P81605	Dermcidin OS=Homo sapiens GN=DCD PE=1 SV=2	24.9081	23.2772	22.2169	24.2817	24.9596	23.6142	25.3107	25.3991
Q08554	Desmocollin-1 OS=Homo sapiens GN=DSC1 PE=1 SV=2	17.4469	16.6669	16.4992	21.9465	16.7666	15.6996	20.8688	22.8031
Q02413	Desmoglein-1 OS=Homo sapiens GN=DSG1 PE=1 SV=2	14.8348	13.0014	4.33427	18.3459	14.9571	6.29123	10.9336	13.1664
Q14126	Desmoglein-2 OS=Homo sapiens GN=DSG2 PE=1 SV=2	16.97	17.433	24.0434	23.4031	21.8644	24.0048	22.9564	22.2113
P15924	Desmoplakin OS=Homo sapiens GN=DSP PE=1 SV=3	21.666	24.9498	25.3274	24.4445	22.4869	22.295	22.662	21.7109
P60981	Destrin OS=Homo sapiens GN=DSTN PE=1 SV=3	23.0205	22.948	22.9239	23.6474	24.096	23.5866	23.4094	23.4796
Q9Y295	Developmentally-regulated GTP-binding protein 1 OS=Homo sapiens GN=DRG1 PE=1 SV=1	19.8743	21.3479	21.5656	19.1398	16.2991	19.7809	20.6938	20.7943
P55039	Developmentally-regulated GTP-binding protein 2 OS=Homo sapiens GN=DRG2 PE=1 SV=1	16.6334	17.9378	21.6631	20.5624	18.2608	18.9139	20.7576	20.166
Q68CQ4	Digestive organ expansion factor homolog OS=Homo sapiens GN=DEF PE=1 SV=2	18.4435	15.6123	14.1353	18.1444	13.149	13.28	15.0366	15.2526
P00374	Dihydrofolate reductase OS=Homo sapiens GN=DHFR PE=1 SV=2	23.7701	22.6806	20.4995	22.1563	19.8388	21.6882	22.8038	22.3276
P09622	Dihydrolipoyl dehydrogenase, mitochondrial OS=Homo sapiens GN=DLD PE=1 SV=2	22.4549	23.1384	16.7314	19.6376	19.3774	15.8487	18.3323	18.6942
P10515	Dihydrolipoyllysine-residue acetyltransferase component of pyruvate dehydrogenase complex, mitochondrial OS=Homo sapiens GN=DLAT PE=1 SV=3	23.542	22.9803	22.0319	19.9518	21.3387	17.9322	21.5225	21.8892
P36957	Dihydrolipoyllysine-residue succinyltransferase component of 2-oxoglutarate dehydrogenase complex, mitochondrial OS=Homo sapiens GN=DLST PE=1 SV=3	11.798	19.1999	15.1996	15.0594	5.50544	7.52854	14.8322	17.5723
Q8WVM0	Dimethyladenosine transferase 1, mitochondrial OS=Homo sapiens GN=TFB1M PE=1 SV=1	21.6844	20.9789	18.3621	17.9239	18.6126	15.7162	18.3352	17.8666
Q9H5Q4	Dimethyladenosine transferase 2, mitochondrial OS=Homo sapiens GN=TFB2M PE=1 SV=1	23.1298	23.5034	21.0454	21.1833	20.5498	19.3395	19.5349	18.7639
Q86TI2	Dipeptidyl peptidase 9 OS=Homo sapiens GN=DPP9 PE=1 SV=3	5.09257	4.14844	12.468	8.80912	5.25706	9.37292	6.47513	14.1123
Q9NZJ9	Diphosphoinositol polyphosphate phosphohydrolase 2 OS=Homo sapiens GN=NUDT4 PE=1 SV=2	22.0189	21.3769	21.4164	22.1949	20.7117	24.0972	20.3897	24.6669
Q8IYB7	DIS3-like exonuclease 2 OS=Homo sapiens GN=DIS3L2 PE=1 SV=3	13.3543	13.6047	13.0262	17.2775	10.3454	14.3949	12.5502	16.1983
Q16531	DNA damage-binding protein 1 OS=Homo sapiens GN=DDB1 PE=1 SV=1	15.9126	13.0729	16.3689	16.1605	17.6573	15.4118	17.7229	20.6071
Q2NKX8	DNA excision repair protein ERCC-6-like OS=Homo sapiens GN=ERCC6L PE=1 SV=1	19.6786	19.1467	19.0609	19.4469	17.1833	18.6186	18.1353	18.617
O00273	DNA fragmentation factor subunit alpha OS=Homo sapiens GN=DFFA PE=1 SV=1	12.4148	15.0561	18.3418	17.9603	20.6987	21.1293	19.7962	20.3007
P18858	DNA ligase 1 OS=Homo sapiens GN=LIG1 PE=1 SV=1	13.6102	18.375	8.74294	11.8294	9.04296	6.94447	12.2667	12.62
P49916	DNA ligase 3 OS=Homo sapiens GN=LIG3 PE=1 SV=2	18.6532	20.8491	14.2753	15.3186	13.9784	13.2752	16.1216	17.0958
P43246	DNA mismatch repair protein Msh2 OS=Homo sapiens GN=MSH2 PE=1 SV=1	22.9591	23.2129	21.7777	22.0968	22.2636	21.4519	22.2237	22.3924
P20585	DNA mismatch repair protein Msh3 OS=Homo sapiens GN=MSH3 PE=1 SV=3	20.5561	21.3883	17.3932	18.4792	14.8927	17.4049	17.5305	17.7328
P52701	DNA mismatch repair protein Msh6 OS=Homo sapiens GN=MSH6 PE=1 SV=2	22.4631	22.7639	18.8438	18.6244	17.612	18.5693	19.4398	16.8111
P09884	DNA polymerase alpha catalytic subunit OS=Homo sapiens GN=POLA1 PE=1 SV=2	20.1837	18.0419	16.846	16.7603	14.7552	16.2984	17.838	18.9846
P28340	DNA polymerase delta catalytic subunit OS=Homo sapiens GN=POLD1 PE=1 SV=2	21.5438	22.0125	20.0845	19.3033	17.9086	17.1973	20.2618	20.0955
P49005	DNA polymerase delta subunit 2 OS=Homo sapiens GN=POLD2 PE=1 SV=1	22.1914	21.5443	19.5431	19.8067	19.284	18.737	19.9487	20.0593
Q15054	DNA polymerase delta subunit 3 OS=Homo sapiens GN=POLD3 PE=1 SV=2	22.4788	21.7077	20.2578	19.3593	19.1408	17.6537	20.084	20.6446
Q07864	DNA polymerase epsilon catalytic subunit A OS=Homo sapiens GN=POLE PE=1 SV=5	16.6232	14.2556	11.076	11.2441	3.21113	5.99239	13.0126	13.4038
P49643	DNA primase large subunit OS=Homo sapiens GN=PRIM2 PE=1 SV=2	14.6789	16.9795	16.7552	16.0936	16.702	12.2723	17.4103	16.7135
P49642	DNA primase small subunit OS=Homo sapiens GN=PRIM1 PE=1 SV=1	23.0004	23.9104	18.3651	20.2057	20.5812	18.3871	20.0779	20.1454
Q9Y620	DNA repair and recombination protein RAD54B OS=Homo sapiens GN=RAD54B PE=1 SV=1	16.4478	15.4469	10.538	12.3897	22.8066	10.0074	11.58	10.4826
Q92878	DNA repair protein RAD50 OS=Homo sapiens GN=RAD50 PE=1 SV=1	20.7728	21.1768	21.7532	21.2217	15.4389	16.0389	17.7202	17.9353
P18887	DNA repair protein XRCC1 OS=Homo sapiens GN=XRCC1 PE=1 SV=1	20.4203	20.8612	18.4956	20.2199	21.7475	16.7741	19.72	20.753
Q14691	DNA replication complex GINS protein PSF1 OS=Homo sapiens GN=GINS1 PE=1 SV=1	16.8833	17.43	19.5633	20.9894	22.7782	19.2247	21.575	22.2083
P49736	DNA replication licensing factor MCM2 OS=Homo sapiens GN=MCM2 PE=1 SV=4	22.8508	23.12	21.3416	21.3754	19.566	20.257	22.2417	21.791
P25205	DNA replication licensing factor MCM3 OS=Homo sapiens GN=MCM3 PE=1 SV=3	23.1944	23.275	22.1451	22.3024	22.3091	20.2028	21.8775	22.2537
P33991	DNA replication licensing factor MCM4 OS=Homo sapiens GN=MCM4 PE=1 SV=5	23.8938	23.999	21.5082	21.6565	20.7495	20.9916	21.8971	22.5475
P33992	DNA replication licensing factor MCM5 OS=Homo sapiens GN=MCM5 PE=1 SV=5	23.934	22.4778	20.5226	18.871	18.3583	19.4655	21.0249	21.0725
Q14566	DNA replication licensing factor MCM6 OS=Homo sapiens GN=MCM6 PE=1 SV=1	23.9319	23.6597	22.3915	22.9275	22.139	21.9752	22.683	22.9197
P33993	DNA replication licensing factor MCM7 OS=Homo sapiens GN=MCM7 PE=1 SV=4	24.1963	23.9993	21.4505	21.232	21.4717	21.101	22.4822	21.4431
P11387	DNA topoisomerase 1 OS=Homo sapiens GN=TOP1 PE=1 SV=2	17.2273	14.3992	16.717	19.2154	18.9587	15.9703	20.493	19.2818
P11388	DNA topoisomerase 2-alpha OS=Homo sapiens GN=TOP2A PE=1 SV=3	11.8408	19.5131	18.1784	14.154	14.9026	6.45294	14.1237	9.0345
Q92547	DNA topoisomerase 2-binding protein 1 OS=Homo sapiens GN=TOPBP1 PE=1 SV=2	17.4426	15.1071	15.2363	16.4232	14.4086	15.2356	14.2078	12.7185
P27695	DNA-(apurinic or apyrimidinic site) lyase OS=Homo sapiens GN=APEX1 PE=1 SV=2	21.4859	22.622	17.8091	23.0396	20.4853	21.0811	20.9492	23.8816
P16989	DNA-binding protein A OS=Homo sapiens GN=CSDA PE=1 SV=4	20.118	22.6204	14.6048	22.2898	13.9764	13.4848	19.6589	20.4645
P38935	DNA-binding protein SMUBP-2 OS=Homo sapiens GN=IGHMBP2 PE=1 SV=2	14.1676	17.3421	13.5947	13.5376	10.1224	7.50094	11.0194	11.7048
P78527	DNA-dependent protein kinase catalytic subunit OS=Homo sapiens GN=PRKDC PE=1 SV=3	24.2948	23.976	22.3654	22.1616	22.3098	22.1367	22.8962	22.943
O95602	DNA-directed RNA polymerase I subunit RPA1 OS=Homo sapiens GN=POLR1A PE=1 SV=2	15.5618	15.1741	7.56698	14.0419	4.88734	9.00299	8.44484	13.5842
Q9H9Y6	DNA-directed RNA polymerase I subunit RPA2 OS=Homo sapiens GN=POLR1B PE=1 SV=2	19.5399	19.7858	16.1322	19.2909	19.7857	13.568	16.5216	19.1956
Q9GZS1	DNA-directed RNA polymerase I subunit RPA49 (RNA polymerase I subunit A49) (DNA-directed RNA polymerase I subunit E) (RNA polymerase I-associated factor 1) (RNA polymerase I-associated factor 53)	15.5271	15.5558	20.2576	13.2798	21.1079	3.87129	16.9216	15.1137
P24928	DNA-directed RNA polymerase II subunit RPB1 OS=Homo sapiens GN=POLR2A PE=1 SV=2	17.3774	14.8512	15.6123	17.31	12.377	18.3954	17.1839	16.1399
P30876	DNA-directed RNA polymerase II subunit RPB2 OS=Homo sapiens GN=POLR2B PE=1 SV=1	18.0178	19.2536	18.0643	17.1025	13.4292	17.5875	17.6227	16.5891
P19387	DNA-directed RNA polymerase II subunit RPB3 OS=Homo sapiens GN=POLR2C PE=1 SV=2	22.0963	23.9385	22.6584	23.1271	24.0779	22.6637	22.8191	22.9418
Q9NW08	DNA-directed RNA polymerase III subunit RPC2 OS=Homo sapiens GN=POLR3B PE=1 SV=2	16.8419	20.2713	14.6067	16.4818	8.94245	11.3166	9.68829	13.9531
Q9NVU0	DNA-directed RNA polymerase III subunit RPC5 OS=Homo sapiens GN=POLR3E PE=1 SV=1	15.1145	9.74538	9.25188	11.953	9.57869	3.79268	7.97978	11.5929
O00411	DNA-directed RNA polymerase, mitochondrial OS=Homo sapiens GN=POLRMT PE=1 SV=2	21.0995	20.3785	13.0779	12.6864	7.15412	11.9537	16.3014	15.2688
O15160	DNA-directed RNA polymerases I and III subunit RPAC1 OS=Homo sapiens GN=POLR1C PE=1 SV=1	20.1733	22.4083	18.2454	17.9833	17.3094	18.1707	19.1247	19.678
P19388	DNA-directed RNA polymerases I, II, and III subunit RPABC1 OS=Homo sapiens GN=POLR2E PE=1 SV=4	19.8267	21.7396	21.017	19.9104	19.5011	16.181	20.9103	21.7295
P52434	DNA-directed RNA polymerases I, II, and III subunit RPABC3 OS=Homo sapiens GN=POLR2H PE=1 SV=4	16.0617	11.2983	17.1232	16.9345	11.1902	14.9827	17.2399	17.9314
P31689	DnaJ homolog subfamily A member 1 OS=Homo sapiens GN=DNAJA1 PE=1 SV=2	24.0754	23.9374	23.1863	23.716	23.6316	24.3236	24.2394	23.1576
O60884	DnaJ homolog subfamily A member 2 OS=Homo sapiens GN=DNAJA2 PE=1 SV=1	22.654	22.9644	23.1968	23.4519	24.202	23.3419	23.8534	23.5295
Q96EY1	DnaJ homolog subfamily A member 3, mitochondrial OS=Homo sapiens GN=DNAJA3 PE=1 SV=1	22.0239	22.1859	20.2863	18.78	18.5952	17.3798	21.1573	19.5952
P25685	DnaJ homolog subfamily B member 1 OS=Homo sapiens GN=DNAJB1 PE=1 SV=4	20.1415	21.2865	19.2483	15.8089	13.5541	18.6623	19.8945	17.2691
Q9NXW2	DnaJ homolog subfamily B member 12 OS=Homo sapiens GN=DNAJB12 PE=1 SV=4	15.0646	19.3096	14.2418	20.1304	20.6523	16.1077	19.2265	20.1103
Q9UDY4	DnaJ homolog subfamily B member 4 OS=Homo sapiens GN=DNAJB4 PE=1 SV=1	13.4874	15.7132	11.3085	13.3873	9.36934	13.505	14.2705	7.71493
O75190	DnaJ homolog subfamily B member 6 OS=Homo sapiens GN=DNAJB6 PE=1 SV=2	21.9575	14.2207	10.6496	5.99761	9.65771	12.5108	13.4858	13.0892
Q8IXB1	DnaJ homolog subfamily C member 10 OS=Homo sapiens GN=DNAJC10 PE=1 SV=2	21.8684	18.6427	16.6912	15.5488	14.9574	16.3877	17.5723	17.8412
Q9NVH1	DnaJ homolog subfamily C member 11 OS=Homo sapiens GN=DNAJC11 PE=1 SV=2	22.5451	21.3423	17.6417	16.3851	17.642	17.713	20.375	20.1391
O75165	DnaJ homolog subfamily C member 13 OS=Homo sapiens GN=DNAJC13 PE=1 SV=4	14.6685	14.4047	14.4809	12.4673	9.38912	12.8645	12.7683	12.5303
Q99543	DnaJ homolog subfamily C member 2 OS=Homo sapiens GN=DNAJC2 PE=1 SV=3	14.4894	14.5366	17.1886	20.6813	18.8551	20.6173	17.611	20.2377
Q13217	DnaJ homolog subfamily C member 3 OS=Homo sapiens GN=DNAJC3 PE=1 SV=1	14.7742	11.4741	9.32253	17.6691	17.5704	11.8394	17.1617	16.9096
Q99615	DnaJ homolog subfamily C member 7 OS=Homo sapiens GN=DNAJC7 PE=1 SV=2	19.6436	21.9224	21.1311	21.5664	21.7384	21.5937	21.4361	21.9351
O60762	Dolichol-phosphate mannosyltransferase OS=Homo sapiens GN=DPM1 PE=1 SV=1	24.439	24.0934	22.2265	22.1919	20.9474	21.1866	22.8124	22.5739
P39656	Dolichyl-diphosphooligosaccharide--protein glycosyltransferase 48 kDa subunit OS=Homo sapiens GN=DDOST PE=1 SV=4	24.235	24.3649	23.279	23.6849	23.2184	23.1668	23.702	24.1463
P04843	Dolichyl-diphosphooligosaccharide--protein glycosyltransferase subunit 1 OS=Homo sapiens GN=RPN1 PE=1 SV=1	24.6904	23.8057	22.3686	21.0737	20.8738	22.8106	23.6564	23.4445
P04844	Dolichyl-diphosphooligosaccharide--protein glycosyltransferase subunit 2 OS=Homo sapiens GN=RPN2 PE=1 SV=3	25.5586	22.968	20.9059	20.6158	17.3557	21.6459	22.6815	22.6235
P61803	Dolichyl-diphosphooligosaccharide--protein glycosyltransferase subunit DAD1 OS=Homo sapiens GN=DAD1 PE=1 SV=3	24.5026	24.4822	23.2841	22.9703	23.5625	23.2833	23.9074	24.9642
P46977	Dolichyl-diphosphooligosaccharide--protein glycosyltransferase subunit STT3A OS=Homo sapiens GN=STT3A PE=1 SV=2	24.4465	24.6978	23.5277	23.9877	24.1176	23.7011	24.1757	24.0356
Q8TCJ2	Dolichyl-diphosphooligosaccharide--protein glycosyltransferase subunit STT3B OS=Homo sapiens GN=STT3B PE=1 SV=1	23.0383	23.1374	20.4983	20.5255	20.0386	20.7419	21.514	21.598
Q9Y673	Dolichyl-phosphate beta-glucosyltransferase OS=Homo sapiens GN=ALG5 PE=1 SV=1	24.4063	23.2273	23.2778	22.7797	22.2945	22.5076	23.6427	23.1423
P49959	Double-strand break repair protein MRE11A OS=Homo sapiens GN=MRE11A PE=1 SV=3	13.4464	13.5297	19.586	18.1771	12.8874	8.87099	17.0206	11.5399
O60216	Double-strand-break repair protein rad21 homolog OS=Homo sapiens GN=RAD21 PE=1 SV=2	23.3662	23.2481	17.6362	17.1486	11.0865	18.713	19.383	21.1912
O95793	Double-stranded RNA-binding protein Staufen homolog 1 OS=Homo sapiens GN=STAU1 PE=1 SV=2	20.8347	22.0638	20.5329	21.3774	21.0445	22.1669	22.0558	22.309
Q9NUL3	Double-stranded RNA-binding protein Staufen homolog 2 OS=Homo sapiens GN=STAU2 PE=1 SV=1	21.6933	18.23	21.253	21.1853	19.8709	17.9948	20.4413	19.842
P55265	Double-stranded RNA-specific adenosine deaminase OS=Homo sapiens GN=ADAR PE=1 SV=3	21.8468	21.6359	19.016	19.69	18.8407	19.9672	20.3186	20.3798
O14972	Down syndrome critical region protein 3 OS=Homo sapiens GN=DSCR3 PE=1 SV=1	21.9319	18.0159	13.8707	9.56214	6.736	12.6026	7.93285	8.51922
Q16643	Drebrin OS=Homo sapiens GN=DBN1 PE=1 SV=4	19.2701	22.7451	24.3693	23.1742	20.7678	22.7873	21.057	20.2056
Q9UJU6	Drebrin-like protein OS=Homo sapiens GN=DBNL PE=1 SV=1	13.7466	13.7988	20.4962	21.6584	22.1484	23.7689	21.5047	21.815
Q8NBA8	DTW domain-containing protein 2 OS=Homo sapiens GN=DTWD2 PE=2 SV=1	21.2117	15.9202	20.3797	19.0998	16.4864	11.7962	19.1911	16.9023
Q02750	Dual specificity mitogen-activated protein kinase kinase 1 OS=Homo sapiens GN=MAP2K1 PE=1 SV=2	23.5465	23.2721	24.846	24.3093	23.6249	23.9178	24.2822	23.3485
P36507	Dual specificity mitogen-activated protein kinase kinase 2 OS=Homo sapiens GN=MAP2K2 PE=1 SV=1	24.2226	23.9365	23.5646	21.351	24.0244	22.2727	22.8927	23.2187
P46734	Dual specificity mitogen-activated protein kinase kinase 3 OS=Homo sapiens GN=MAP2K3 PE=1 SV=2	14.6621	16.2689	13.7777	11.4638	13.3613	11.223	15.4486	13.7076
P45985	Dual specificity mitogen-activated protein kinase kinase 4 OS=Homo sapiens GN=MAP2K4 PE=1 SV=1	22.9159	22.1747	20.7253	17.5408	17.5052	16.7591	20.3411	17.6955
O14733	Dual specificity mitogen-activated protein kinase kinase 7 OS=Homo sapiens GN=MAP2K7 PE=1 SV=2	21.7751	23.3355	20.8716	21.5515	18.9625	18.2017	18.959	17.5399
P49759	Dual specificity protein kinase CLK1 OS=Homo sapiens GN=CLK1 PE=1 SV=2	17.7289	21.0083	11.1263	17.4352	18.301	9.95861	12.2617	12.3716
P49761	Dual specificity protein kinase CLK3 OS=Homo sapiens GN=CLK3 PE=1 SV=3	23.0596	21.3015	18.0731	20.3143	16.7997	18.4931	19.8353	16.9032
P33981	Dual specificity protein kinase TTK OS=Homo sapiens GN=TTK PE=1 SV=2	20.419	20.3485	20.4783	21.1168	21.33	20.6622	20.562	20.5855
Q9UNI6	Dual specificity protein phosphatase 12 OS=Homo sapiens GN=DUSP12 PE=1 SV=1	12.8384	13.7558	12.1573	11.0739	9.77654	13.2528	17.2491	12.132
P51452	Dual specificity protein phosphatase 3 OS=Homo sapiens GN=DUSP3 PE=1 SV=1	20.8145	22.4352	20.995	20.7574	21.1422	20.535	21.853	21.1453
Q99956	Dual specificity protein phosphatase 9 OS=Homo sapiens GN=DUSP9 PE=1 SV=1	18.3156	19.5857	20.1013	21.2782	19.5555	15.5054	20.0034	19.2495
Q14203	Dynactin subunit 1 OS=Homo sapiens GN=DCTN1 PE=1 SV=3	23.1844	23.0425	23.0175	22.9046	20.7503	21.3012	22.0506	22.2061
Q9UJW0	Dynactin subunit 4 OS=Homo sapiens GN=DCTN4 PE=1 SV=1	8.34334	13.6803	21.1662	21.2597	13.8718	13.0738	18.2265	19.6193
Q05193	Dynamin-1 OS=Homo sapiens GN=DNM1 PE=1 SV=2	15.9783	15.5305	13.2012	12.9962	18.4878	14.112	12.9733	13.3376
O00429	Dynamin-1-like protein OS=Homo sapiens GN=DNM1L PE=1 SV=2	22.0932	21.3897	20.0713	18.5323	14.6707	16.4961	18.0421	18.2348
P50570	Dynamin-2 OS=Homo sapiens GN=DNM2 PE=1 SV=2	23.5053	23.3156	22.2042	19.9146	19.6867	21.5456	22.4605	20.8977
Q6XZF7	Dynamin-binding protein OS=Homo sapiens GN=DNMBP PE=1 SV=1	9.85254	8.35235	11.9127	13.9971	12.48	15.6012	10.3319	10.6109
O60313	Dynamin-like 120 kDa protein, mitochondrial OS=Homo sapiens GN=OPA1 PE=1 SV=3	19.3491	16.9284	15.5278	16.6408	13.2922	12.917	14.2882	16.7837
Q14118	Dystroglycan OS=Homo sapiens GN=DAG1 PE=1 SV=2	8.39868	9.98707	16.975	18.4851	16.5727	21.7683	19.0445	18.4183
O00257	E3 SUMO-protein ligase CBX4 OS=Homo sapiens GN=CBX4 PE=1 SV=3	23.4334	21.7248	17.4363	17.9489	14.7147	16.9254	15.662	19.1264
P49792	E3 SUMO-protein ligase RanBP2 OS=Homo sapiens GN=RANBP2 PE=1 SV=2	21.521	21.7354	19.2304	21.3403	20.4423	20.5802	21.0349	21.3912
Q14258	E3 ubiquitin/ISG15 ligase TRIM25 OS=Homo sapiens GN=TRIM25 PE=1 SV=1	19.5457	18.4185	17.8584	18.8103	19.0017	18.2834	18.4936	17.8859
Q5VTR2	E3 ubiquitin-protein ligase BRE1A OS=Homo sapiens GN=RNF20 PE=1 SV=2	2.00981	8.54079	6.8139	14.0367	2.92934	9.74123	4.88437	14.7883
O75150	E3 ubiquitin-protein ligase BRE1B OS=Homo sapiens GN=RNF40 PE=1 SV=3	14.6787	10.0233	12.7978	17.1238	14.1987	14.0289	16.5047	19.7018
Q9ULT8	E3 ubiquitin-protein ligase HECTD1 OS=Homo sapiens GN=HECTD1 PE=1 SV=2	13.3398	15.6074	19.9072	16.3687	16.37	17.2254	16.5062	16.5215
Q7Z6Z7	E3 ubiquitin-protein ligase HUWE1 OS=Homo sapiens GN=HUWE1 PE=1 SV=3	21.5574	21.0398	20.6047	19.1617	17.2817	18.083	19.2402	19.146
Q96J02	E3 ubiquitin-protein ligase Itchy homolog OS=Homo sapiens GN=ITCH PE=1 SV=2	19.5726	18.654	21.048	19.1936	20.2	22.1429	21.3929	19.6498
Q96PU5	E3 ubiquitin-protein ligase NEDD4-like OS=Homo sapiens GN=NEDD4L PE=1 SV=2	19.0656	18.4884	19.8534	16.9697	14.0807	17.5887	16.7778	17.6723
Q99496	E3 ubiquitin-protein ligase RING2 OS=Homo sapiens GN=RNF2 PE=1 SV=1	23.0116	19.1623	17.337	19.2063	12.1366	12.9963	20.1711	19.4334
Q9HCE7	E3 ubiquitin-protein ligase SMURF1 OS=Homo sapiens GN=SMURF1 PE=1 SV=2	12.7729	15.1539	15.8124	17.1574	18.7931	19.0957	15.229	15.214
Q9UPN9	E3 ubiquitin-protein ligase TRIM33 OS=Homo sapiens GN=TRIM33 PE=1 SV=2	19.5351	11.8302	17.1948	16.501	12.2647	13.6385	18.15	15.9542
Q5T4S7	E3 ubiquitin-protein ligase UBR4 OS=Homo sapiens GN=UBR4 PE=1 SV=1	18.3897	19.3599	18.9957	18.3362	14.1158	14.1075	16.7272	16.5235
O95071	E3 ubiquitin-protein ligase UBR5 OS=Homo sapiens GN=UBR5 PE=1 SV=2	10.237	10.2906	9.61402	9.52709	6.55465	5.93762	9.39292	8.55662
Q96T88	E3 ubiquitin-protein ligase UHRF1 OS=Homo sapiens GN=UHRF1 PE=1 SV=1	17.0081	18.904	16.2314	16.5633	15.6327	17.5249	16.0443	17.729
O94874	E3 UFM1-protein ligase 1 OS=Homo sapiens GN=KIAA0776 PE=1 SV=2	23.2506	23.2976	22.0687	21.9928	22.3947	20.0596	22.0262	21.8754
Q9HC35	Echinoderm microtubule-associated protein-like 4 OS=Homo sapiens GN=EML4 PE=1 SV=2	15.6119	16.4642	21.8468	21.0161	18.5838	19.7841	18.8472	19.6769
Q96C19	EF-hand domain-containing protein D2 OS=Homo sapiens GN=EFHD2 PE=1 SV=1	13.1882	15.8243	20.1205	19.4278	21.7348	22.1826	21.527	22.1263
Q9GZT9	Egl nine homolog 1 OS=Homo sapiens GN=EGLN1 PE=1 SV=1	9.54187	8.49726	18.0388	17.6031	17.3752	17.2543	15.4568	16.354
Q9H4M9	EH domain-containing protein 1 OS=Homo sapiens GN=EHD1 PE=1 SV=2	22.4185	21.3812	20.3142	19.9101	18.2447	21.9826	19.6351	20.3206
Q9H223	EH domain-containing protein 4 OS=Homo sapiens GN=EHD4 PE=1 SV=1	22.8898	23.293	22.9076	22.4762	21.328	23.4304	22.8508	22.8405
Q15717	ELAV-like protein 1 OS=Homo sapiens GN=ELAVL1 PE=1 SV=2	25.4866	24.5946	23.2015	21.8167	22.7858	23.3314	24.0847	23.461
P13804	Electron transfer flavoprotein subunit alpha, mitochondrial OS=Homo sapiens GN=ETFA PE=1 SV=1	23.1677	23.003	19.5132	20.3336	16.0683	16.4801	21.2688	22.4851
P38117	Electron transfer flavoprotein subunit beta OS=Homo sapiens GN=ETFB PE=1 SV=3	20.8414	21.9045	20.5834	21.1956	19.3722	15.0468	20.8547	21.7858
Q8IZ81	ELMO domain-containing protein 2 OS=Homo sapiens GN=ELMOD2 PE=1 SV=1	17.1794	17.3241	18.2841	14.9421	16.278	15.2298	16.629	17.4044
P24534	Elongation factor 1-beta OS=Homo sapiens GN=EEF1B2 PE=1 SV=3	23.9045	24.0361	24.5067	24.4279	24.827	25.24	25.3265	25.5465
P29692	Elongation factor 1-delta OS=Homo sapiens GN=EEF1D PE=1 SV=5	21.843	22.9476	23.8073	23.8487	24.2074	24.4468	24.4273	24.7238
P26641	Elongation factor 1-gamma OS=Homo sapiens GN=EEF1G PE=1 SV=3	24.3706	24.5864	24.766	23.355	23.0024	23.953	24.1805	23.7035
P13639	Elongation factor 2 OS=Homo sapiens GN=EEF2 PE=1 SV=4	24.36	24.8722	25.5786	25.5135	25.3852	25.615	25.7303	25.9013
Q96RP9	Elongation factor G, mitochondrial OS=Homo sapiens GN=GFM1 PE=1 SV=2	17.02	20.5358	14.6438	15.0497	10.7641	9.59612	16.6811	17.1463
P43897	Elongation factor Ts, mitochondrial OS=Homo sapiens GN=TSFM PE=1 SV=2	24.3174	23.9882	22.9854	23.4374	23.4482	22.7691	23.178	23.2255
Q7Z2Z2	Elongation factor Tu GTP-binding domain-containing protein 1 OS=Homo sapiens GN=EFTUD1 PE=1 SV=2	13.6385	19.0685	19.4332	18.5681	15.938	16.1246	16.2934	18.2457
P49411	Elongation factor Tu, mitochondrial OS=Homo sapiens GN=TUFM PE=1 SV=2	25.0331	24.3348	24.2465	24.4947	23.6654	24.3111	25.1397	24.6919
O95163	Elongator complex protein 1 OS=Homo sapiens GN=IKBKAP PE=1 SV=3	19.5077	18.7076	17.7563	15.8323	14.1963	16.5853	16.4541	18.4143
Q9H9T3	Elongator complex protein 3 OS=Homo sapiens GN=ELP3 PE=1 SV=2	4.65778	4.83702	12.2663	7.3951	5.86483	7.13983	8.76926	8.02172
P50402	Emerin OS=Homo sapiens GN=EMD PE=1 SV=1	22.4857	23.112	23.9405	23.8567	23.2071	24.0986	23.7542	24.0078
Q9Y371	Endophilin-B1 OS=Homo sapiens GN=SH3GLB1 PE=1 SV=1	18.8197	16.113	21.3932	21.4676	22.3507	22.2098	22.1033	21.5472
P30040	Endoplasmic reticulum resident protein 29 OS=Homo sapiens GN=ERP29 PE=1 SV=4	18.5939	18.5525	21.2467	21.3018	22.1445	23.4921	22.4099	23.1099
Q9BS26	Endoplasmic reticulum resident protein 44 OS=Homo sapiens GN=ERP44 PE=1 SV=1	14.4754	12.9456	20.3739	22.6355	22.3496	23.2244	22.6329	22.3676
Q969X5	Endoplasmic reticulum-Golgi intermediate compartment protein 1 OS=Homo sapiens GN=ERGIC1 PE=1 SV=1	14.8763	14.4907	13.1145	12.2129	17.2042	14.9718	19.8795	17.4798
Q9Y282	Endoplasmic reticulum-Golgi intermediate compartment protein 3 OS=Homo sapiens GN=ERGIC3 PE=1 SV=1	18.2709	12.6138	10.2482	15.8856	16.5191	12.6032	16.239	15.5819
P14625	Endoplasmin OS=Homo sapiens GN=HSP90B1 PE=1 SV=1	24.2121	23.7193	22.8801	23.7943	22.471	24.1989	24.1475	24.4364
Q96JJ3	Engulfment and cell motility protein 2 OS=Homo sapiens GN=ELMO2 PE=1 SV=2	13.7028	17.3179	17.455	14.5154	9.58088	16.7558	16.7103	16.7257
Q96F86	Enhancer of mRNA-decapping protein 3 OS=Homo sapiens GN=EDC3 PE=1 SV=1	18.947	18.5773	15.3175	14.45	18.532	18.0679	18.0722	18.0681
Q6P2E9	Enhancer of mRNA-decapping protein 4 OS=Homo sapiens GN=EDC4 PE=1 SV=1	21.55	21.1016	20.8444	18.332	18.6701	20.2882	20.6346	20.4648
P84090	Enhancer of rudimentary homolog OS=Homo sapiens GN=ERH PE=1 SV=1	21.2667	21.9732	21.6031	22.0586	21.534	21.3695	21.7336	22.8501
P30084	Enoyl-CoA hydratase, mitochondrial OS=Homo sapiens GN=ECHS1 PE=1 SV=4	23.2886	17.6463	10.6646	7.15241	7.31874	4.56701	11.3659	16.2496
P29317	Ephrin type-A receptor 2 OS=Homo sapiens GN=EPHA2 PE=1 SV=2	8.14617	11.2096	13.4151	15.9644	14.3076	16.8702	14.1022	14.0099
P54760	Ephrin type-B receptor 4 OS=Homo sapiens GN=EPHB4 PE=1 SV=2	16.5838	15.5084	19.022	21.1028	21.1968	22.6204	20.9564	21.3808
P42566	Epidermal growth factor receptor substrate 15 OS=Homo sapiens GN=EPS15 PE=1 SV=2	7.05434	8.1213	12.96	10.5868	8.83262	18.7195	12.0359	13.417
Q9UBC2	Epidermal growth factor receptor substrate 15-like 1 OS=Homo sapiens GN=EPS15L1 PE=1 SV=1	8.73806	8.31095	13.0034	14.1471	14.0889	18.0074	13.5306	14.6599
P58107	Epiplakin OS=Homo sapiens GN=EPPK1 PE=1 SV=1	12.8164	22.7757	18.3547	15.5043	11.2782	10.4452	10.4596	8.37972
P07099	Epoxide hydrolase 1 OS=Homo sapiens GN=EPHX1 PE=1 SV=1	12.3909	12.0673	20.3901	20.605	18.0725	7.33991	19.3873	20.3705
O75477	Erlin-1 OS=Homo sapiens GN=ERLIN1 PE=1 SV=1	21.8375	21.9106	18.5583	19.7978	22.474	18.7467	20.8242	21.0928
O94905	Erlin-2 OS=Homo sapiens GN=ERLIN2 PE=1 SV=1	23.962	23.8082	21.5944	21.4005	22.2408	21.8284	22.7724	22.9944
Q96HE7	ERO1-like protein alpha OS=Homo sapiens GN=ERO1L PE=1 SV=2	12.9959	15.6027	19.1676	19.8427	21.4247	21.0411	20.5686	20.7835
P27105	Erythrocyte band 7 integral membrane protein OS=Homo sapiens GN=STOM PE=1 SV=3	22.3121	21.3676	21.8523	19.6144	15.9941	19.8544	19.9205	19.6206
Q8NBQ5	Estradiol 17-beta-dehydrogenase 11 OS=Homo sapiens GN=HSD17B11 PE=1 SV=2	22.2227	21.4429	19.0845	15.1869	19.2033	18.3557	19.693	19.6852
Q53GQ0	Estradiol 17-beta-dehydrogenase 12 OS=Homo sapiens GN=HSD17B12 PE=1 SV=2	24.5117	23.4998	21.5485	19.9844	19.3804	21.1702	22.0902	22.1469
O14681	Etoposide-induced protein 2.4 homolog OS=Homo sapiens GN=EI24 PE=1 SV=4	23.5518	24.0076	21.9574	22.1626	21.6579	22.0522	22.8845	23.0028
P60842	Eukaryotic initiation factor 4A-I OS=Homo sapiens GN=EIF4A1 PE=1 SV=1	26.6562	27.123	26.5726	26.2818	23.2375	26.2506	26.5484	26.2419
Q14240	Eukaryotic initiation factor 4A-II OS=Homo sapiens GN=EIF4A2 PE=1 SV=2	17.9236	23.2259	22.6256	22.5414	20.6159	21.7541	22.0048	21.7795
P38919	Eukaryotic initiation factor 4A-III OS=Homo sapiens GN=EIF4A3 PE=1 SV=4	24.9048	24.9443	24.2602	23.8851	24.1669	23.6833	24.129	23.8513
P15170	Eukaryotic peptide chain release factor GTP-binding subunit ERF3A OS=Homo sapiens GN=GSPT1 PE=1 SV=1	22.3356	20.3693	20.9947	19.6826	21.0796	22.5749	20.889	21.2961
P62495	Eukaryotic peptide chain release factor subunit 1 OS=Homo sapiens GN=ETF1 PE=1 SV=3	24.1625	24.1478	23.1009	22.9141	23.0071	22.5146	23.2723	23.446
P05198	Eukaryotic translation initiation factor 2 subunit 1 OS=Homo sapiens GN=EIF2S1 PE=1 SV=3	24.2063	24.2771	23.6783	24.0719	24.2355	23.0747	23.8247	24.0429
P20042	Eukaryotic translation initiation factor 2 subunit 2 OS=Homo sapiens GN=EIF2S2 PE=1 SV=2	22.4813	23.049	21.1116	22.1654	19.8657	20.5448	18.9689	20.4914
Q9BY44	Eukaryotic translation initiation factor 2A OS=Homo sapiens GN=EIF2A PE=1 SV=3	19.3772	20.3759	21.3681	20.5836	13.3533	19.7082	18.1447	20.091
Q14152	Eukaryotic translation initiation factor 3 subunit A OS=Homo sapiens GN=EIF3A PE=1 SV=1	22.1998	22.5868	22.7576	22.2157	21.5079	21.2921	21.9121	21.8213
P55884	Eukaryotic translation initiation factor 3 subunit B OS=Homo sapiens GN=EIF3B PE=1 SV=3	21.9563	20.8154	22.2177	20.7986	19.6415	21.1533	22.098	21.8399
O15371	Eukaryotic translation initiation factor 3 subunit D OS=Homo sapiens GN=EIF3D PE=1 SV=1	23.0664	21.2537	20.5081	20.5879	19.8434	20.0005	21.3647	20.5657
P60228	Eukaryotic translation initiation factor 3 subunit E OS=Homo sapiens GN=EIF3E PE=1 SV=1	22.5565	23.4035	23.0863	22.4012	20.9592	22.3365	22.983	22.5229
O00303	Eukaryotic translation initiation factor 3 subunit F OS=Homo sapiens GN=EIF3F PE=1 SV=1	24.6065	23.1583	22.6412	20.9036	19.7801	21.8547	22.4019	22.3239
O75821	Eukaryotic translation initiation factor 3 subunit G OS=Homo sapiens GN=EIF3G PE=1 SV=2	23.3492	22.9601	23.6362	23.7484	23.7204	23.1412	23.6204	23.5902
O15372	Eukaryotic translation initiation factor 3 subunit H OS=Homo sapiens GN=EIF3H PE=1 SV=1	14.1804	17.8976	19.2313	21.2856	19.1483	16.5961	17.6123	17.8489
Q13347	Eukaryotic translation initiation factor 3 subunit I OS=Homo sapiens GN=EIF3I PE=1 SV=1	20.6513	22.0485	23.174	22.0548	21.3868	21.0708	22.129	21.3443
O75822	Eukaryotic translation initiation factor 3 subunit J OS=Homo sapiens GN=EIF3J PE=1 SV=2	8.07251	8.43955	4.61369	7.19029	5.06544	13.9994	14.9813	15.4108
Q9UBQ5	Eukaryotic translation initiation factor 3 subunit K OS=Homo sapiens GN=EIF3K PE=1 SV=1	19.0823	19.1635	22.0789	21.1108	18.4178	20.9057	21.8911	22.4875
Q9Y262	Eukaryotic translation initiation factor 3 subunit L OS=Homo sapiens GN=EIF3L PE=1 SV=1	23.2127	22.7101	23.0156	22.7229	20.4844	23.272	23.1987	22.5286
Q7L2H7	Eukaryotic translation initiation factor 3 subunit M OS=Homo sapiens GN=EIF3M PE=1 SV=1	22.0096	21.4393	16.7799	14.725	13.8888	16.8781	17.6758	17.4101
Q04637	Eukaryotic translation initiation factor 4 gamma 1 OS=Homo sapiens GN=EIF4G1 PE=1 SV=4	21.8454	22.3702	23.0197	22.9423	22.1878	23.1133	22.6672	22.4401
P78344	Eukaryotic translation initiation factor 4 gamma 2 OS=Homo sapiens GN=EIF4G2 PE=1 SV=1	20.5084	21.434	20.8918	20.6032	16.9624	18.214	19.4026	20.1432
O43432	Eukaryotic translation initiation factor 4 gamma 3 OS=Homo sapiens GN=EIF4G3 PE=1 SV=2	14.2369	15.6751	18.2331	17.0046	16.117	16.8689	17.2649	17.2569
P23588	Eukaryotic translation initiation factor 4B OS=Homo sapiens GN=EIF4B PE=1 SV=2	13.2476	15.1356	18.5164	21.9345	20.8645	21.8855	20.9075	20.9518
P06730	Eukaryotic translation initiation factor 4E OS=Homo sapiens GN=EIF4E PE=1 SV=2	22.6354	22.0754	21.3194	21.6759	21.1863	21.3395	21.6375	21.8314
Q15056	Eukaryotic translation initiation factor 4H OS=Homo sapiens GN=EIF4H PE=1 SV=5	10.5348	7.5855	10.4723	7.86571	6.81685	11.1947	14.3439	13.4796
P55010	Eukaryotic translation initiation factor 5 OS=Homo sapiens GN=EIF5 PE=1 SV=2	16.3957	17.5444	19.3417	20.2367	20.2286	19.7114	20.0987	20.5354
O60841	Eukaryotic translation initiation factor 5B OS=Homo sapiens GN=EIF5B PE=1 SV=4	15.634	19.6374	21.5771	20.8747	19.8061	13.564	17.4755	20.5337
P56537	Eukaryotic translation initiation factor 6 OS=Homo sapiens GN=EIF6 PE=1 SV=1	14.0058	15.1279	21.5013	21.7996	19.631	19.878	18.5708	21.8813
Q9NV70	Exocyst complex component 1 OS=Homo sapiens GN=EXOC1 PE=1 SV=4	15.2253	19.289	19.9068	18.5993	15.9526	16.9271	14.652	16.0383
Q96KP1	Exocyst complex component 2 OS=Homo sapiens GN=EXOC2 PE=1 SV=1	18.5595	18.3049	18.7891	18.2425	15.1527	15.4647	15.7516	15.258
O60645	Exocyst complex component 3 OS=Homo sapiens GN=EXOC3 PE=1 SV=2	15.5668	19.6263	20.0384	18.8909	13.9875	15.2077	16.9759	17.341
Q96A65	Exocyst complex component 4 OS=Homo sapiens GN=EXOC4 PE=1 SV=1	20.3318	21.3253	19.7121	19.8746	19.2639	18.7541	18.7812	19.8253
O00471	Exocyst complex component 5 OS=Homo sapiens GN=EXOC5 PE=1 SV=1	3.98885	12.3736	10.2566	11.1936	4.20502	9.49618	11.1008	7.24236
Q8TAG9	Exocyst complex component 6 OS=Homo sapiens GN=EXOC6 PE=1 SV=3	8.2081	19.4405	13.4735	16.4651	14.895	10.4376	15.6337	14.3648
Q9UPT5	Exocyst complex component 7 OS=Homo sapiens GN=EXOC7 PE=1 SV=3	8.82482	11.8954	14.414	12.4408	12.4668	12.2192	14.229	10.2618
Q8IYI6	Exocyst complex component 8 OS=Homo sapiens GN=EXOC8 PE=1 SV=2	12.1724	17.9944	20.4925	21.6603	20.3223	18.4325	20.1527	19.7047
Q9Y2L1	Exosome complex exonuclease RRP44 OS=Homo sapiens GN=DIS3 PE=1 SV=2	23.9609	24.0266	22.6807	22.6668	22.9136	22.33	22.9943	22.9637
Q01780	Exosome component 10 OS=Homo sapiens GN=EXOSC10 PE=1 SV=2	21.9336	19.9801	16.9191	16.9241	16.7059	18.7449	18.7101	18.8482
O14980	Exportin-1 OS=Homo sapiens GN=XPO1 PE=1 SV=1	23.9429	23.2562	22.6584	22.4456	22.0178	22.001	22.4013	22.5806
P55060	Exportin-2 OS=Homo sapiens GN=CSE1L PE=1 SV=3	23.0852	22.708	22.1824	22.1947	21.5817	21.9983	22.3768	22.5636
Q9C0E2	Exportin-4 OS=Homo sapiens GN=XPO4 PE=1 SV=2	20.1238	22.7535	18.8128	16.7005	13.419	17.3903	18.1781	15.5154
Q9HAV4	Exportin-5 OS=Homo sapiens GN=XPO5 PE=1 SV=1	21.1921	21.346	19.9418	18.031	16.9382	17.1359	18.8803	18.6673
Q96QU8	Exportin-6 OS=Homo sapiens GN=XPO6 PE=1 SV=1	19.2844	18.4188	16.6528	16.7106	15.5512	15.4123	17.0277	15.6286
Q9UIA9	Exportin-7 OS=Homo sapiens GN=XPO7 PE=1 SV=3	22.7989	21.5346	20.5987	21.4966	20.4423	19.7316	20.1777	21.3903
O43592	Exportin-T OS=Homo sapiens GN=XPOT PE=1 SV=2	23.4264	22.2258	19.5469	20.3594	19.4011	19.7728	20.8805	19.6351
Q9BSJ8	Extended synaptotagmin-1 OS=Homo sapiens GN=ESYT1 PE=1 SV=1	20.4388	20.8891	19.7702	18.5246	16.8945	20.8287	20.8879	20.654
A0FGR8	Extended synaptotagmin-2 OS=Homo sapiens GN=ESYT2 PE=1 SV=1	22.3457	21.6154	17.1098	19.9254	16.5783	17.8925	17.7177	17.9921
Q99504	Eyes absent homolog 3 OS=Homo sapiens GN=EYA3 PE=1 SV=3	20.469	18.1881	20.551	20.953	21.8937	18.97	19.5378	19.245
P15311	Ezrin OS=Homo sapiens GN=EZR PE=1 SV=4	13.8982	14.4315	21.6256	22.1178	23.4217	23.9903	22.0552	22.574
Q9Y5B9	FACT complex subunit SPT16 OS=Homo sapiens GN=SUPT16H PE=1 SV=1	15.0707	17.7535	20.7154	20.0586	19.1014	16.568	20.6681	20.7551
Q08945	FACT complex subunit SSRP1 OS=Homo sapiens GN=SSRP1 PE=1 SV=1	20.8077	20.8322	20.6425	20.4438	18.3355	18.2414	21.0811	21.2836
P52907	F-actin-capping protein subunit alpha-1 OS=Homo sapiens GN=CAPZA1 PE=1 SV=3	16.1681	9.26275	11.2237	11.9377	10.257	14.532	12.8828	12.9611
P47755	F-actin-capping protein subunit alpha-2 OS=Homo sapiens GN=CAPZA2 PE=1 SV=3	21.3168	11.4579	14.5413	19.6805	20.3736	22.7596	19.3152	20.1931
P47756	F-actin-capping protein subunit beta OS=Homo sapiens GN=CAPZB PE=1 SV=4	19.4694	20.691	23.4135	23.2844	23.0664	25.2533	23.1122	23.1464
Q96CU9	FAD-dependent oxidoreductase domain-containing protein 1 OS=Homo sapiens GN=FOXRED1 PE=1 SV=2	20.5232	22.3836	17.5876	21.9625	22.0023	14.5449	21.3961	21.3587
Q9NVI1	Fanconi anemia group I protein OS=Homo sapiens GN=FANCI PE=1 SV=4	17.2241	19.0238	17.6358	16.5631	11.7763	14.2061	13.6713	15.9385
Q9BX63	Fanconi anemia group J protein OS=Homo sapiens GN=BRIP1 PE=1 SV=1	16.018	18.5048	10.5088	10.4255	16.3811	16.4384	14.4858	17.1766
Q96AE4	Far upstream element-binding protein 1 OS=Homo sapiens GN=FUBP1 PE=1 SV=3	16.8181	17.3169	18.0691	21.4878	22.3787	20.9905	21.7023	22.7178
Q92945	Far upstream element-binding protein 2 OS=Homo sapiens GN=KHSRP PE=1 SV=3	22.618	22.2599	20.9889	22.5337	22.2334	23.0134	23.221	23.5533
Q96I24	Far upstream element-binding protein 3 OS=Homo sapiens GN=FUBP3 PE=1 SV=2	20.6846	17.2174	17.2363	17.2466	19.0496	18.1795	19.7711	18.6364
P14324	Farnesyl pyrophosphate synthase OS=Homo sapiens GN=FDPS PE=1 SV=4	22.402	22.3059	22.3009	22.3992	22.4329	22.6762	22.9811	22.92
Q9NVQ4	Fas apoptotic inhibitory molecule 1 OS=Homo sapiens GN=FAIM PE=1 SV=1	16.5942	24.8338	18.9976	24.0955	22.2592	16.8146	15.9437	14.9821
Q96CS3	FAS-associated factor 2 OS=Homo sapiens GN=FAF2 PE=1 SV=2	22.7069	21.0299	14.3323	12.7013	12.3809	16.2977	19.8715	14.016
Q16658	Fascin OS=Homo sapiens GN=FSCN1 PE=1 SV=3	20.6037	21.9521	21.8973	22.7655	23.2764	23.2733	22.8106	23.0821
Q53R41	FAST kinase domain-containing protein 1 OS=Homo sapiens GN=FASTKD1 PE=1 SV=1	5.62903	20.0183	3.85761	6.86652	5.44797	7.97966	-1.03985	6.32495
Q9NYY8	FAST kinase domain-containing protein 2 OS=Homo sapiens GN=FASTKD2 PE=1 SV=1	21.1462	21.0875	13.4017	12.4331	10.0268	13.4864	13.4128	14.04
Q7L8L6	FAST kinase domain-containing protein 5 OS=Homo sapiens GN=FASTKD5 PE=1 SV=1	17.7637	21.8248	18.3646	16.9298	13.1207	14.9829	12.7537	14.4471
O60427	Fatty acid desaturase 1 OS=Homo sapiens GN=FADS1 PE=1 SV=1	15.8445	15.1082	21.3177	21.7703	22.3653	20.7375	20.9383	22.3964
P49327	Fatty acid synthase OS=Homo sapiens GN=FASN PE=1 SV=3	24.1022	24.0683	24.9758	24.2627	23.9983	24.266	24.7975	24.5278
Q01469	Fatty acid-binding protein, epidermal OS=Homo sapiens GN=FABP5 PE=1 SV=3	8.82954	8.80457	17.6867	20.9694	20.5452	8.14299	17.5686	21.2172
Q8WVX9	Fatty acyl-CoA reductase 1 OS=Homo sapiens GN=FAR1 PE=1 SV=1	22.6706	22.7676	20.6982	19.1078	19.7976	20.3961	21.4411	21.7614
P51648	Fatty aldehyde dehydrogenase OS=Homo sapiens GN=ALDH3A2 PE=1 SV=1	16.8811	17.8385	16.7012	18.6292	18.1136	17.5636	18.2164	18.0301
Q8NEZ5	F-box only protein 22 OS=Homo sapiens GN=FBXO22 PE=1 SV=1	14.441	13.2874	11.3658	13.8551	15.3141	16.4338	14.0705	15.8287
Q9UKT4	F-box only protein 5 OS=Homo sapiens GN=FBXO5 PE=1 SV=1	14.8518	7.55002	7.53655	6.60819	5.67899	12.346	4.13511	10.039
Q9UK97	F-box only protein 9 OS=Homo sapiens GN=FBXO9 PE=2 SV=1	18.6352	18.6665	13.5924	16.1503	7.45542	13.3696	9.51699	15.3723
Q9Y5Y0	Feline leukemia virus subgroup C receptor-related protein 1 OS=Homo sapiens GN=FLVCR1 PE=1 SV=1	19.1211	11.8834	15.9395	20.9298	21.3783	22.6124	20.7819	20.5112
Q9Y4F1	FERM, RhoGEF and pleckstrin domain-containing protein 1 OS=Homo sapiens GN=FARP1 PE=1 SV=1	16.3647	16.642	21.5918	21.1332	15.6953	21.8796	20.7569	22.1928
O94887	FERM, RhoGEF and pleckstrin domain-containing protein 2 OS=Homo sapiens GN=FARP2 PE=1 SV=3	14.935	14.0458	17.4192	16.6226	17.2901	20.1448	19.9546	18.0682
Q96AC1	Fermitin family homolog 2 OS=Homo sapiens GN=FERMT2 PE=1 SV=1	15.0627	15.3922	20.1635	20.2268	20.4084	22.2032	19.5076	19.9514
Q9Y613	FH1/FH2 domain-containing protein 1 OS=Homo sapiens GN=FHOD1 PE=1 SV=3	13.3821	15.5008	17.9747	16.2512	11.1032	14.1794	14.0433	13.4356
Q9Y2H6	Fibronectin type-III domain-containing protein 3A OS=Homo sapiens GN=FNDC3A PE=1 SV=4	20.1732	14.5902	15.3234	18.1171	18.5468	18.3726	17.9223	18.2217
Q5D862	Filaggrin-2 OS=Homo sapiens GN=FLG2 PE=1 SV=1	19.2285	9.97472	12.48	17.6997	14.4533	10.8492	13.163	16.0748
P21333	Filamin-A OS=Homo sapiens GN=FLNA PE=1 SV=4	20.091	19.9615	22.8303	22.8022	22.6438	24.2645	23.4281	23.2144
O75369	Filamin-B OS=Homo sapiens GN=FLNB PE=1 SV=1	19.7786	19.5835	22.3704	22.4439	21.8146	23.963	22.9099	22.7245
Q14315	Filamin-C OS=Homo sapiens GN=FLNC PE=1 SV=3	15.403	14.3421	17.8167	18.0074	17.433	19.9412	19.0037	18.7908
Q5T1M5	FK506-binding protein 15 OS=Homo sapiens GN=FKBP15 PE=1 SV=2	9.45862	9.68382	15.0961	13.0261	10.7353	16.2382	12.9891	15.0553
P39748	Flap endonuclease 1 OS=Homo sapiens GN=FEN1 PE=1 SV=1	23.8957	23.8201	23.2176	23.1708	22.3398	21.1568	22.9169	23.1331
Q17RS7	Flap endonuclease GEN homolog 1 OS=Homo sapiens GN=GEN1 PE=2 SV=2	6.87721	6.12317	1.5163	8.04534	2.04337	5.57985	-0.295031	0.30675
O75955	Flotillin-1 OS=Homo sapiens GN=FLOT1 PE=1 SV=3	15.067	20.4845	24.4185	22.9878	14.5877	15.3158	20.9194	17.1019
Q14254	Flotillin-2 OS=Homo sapiens GN=FLOT2 PE=1 SV=2	20.5602	22.0699	25.5051	24.1811	19.9689	20.5149	22.7106	20.6997
Q96CP2	FLYWCH family member 2 OS=Homo sapiens GN=FLYWCH2 PE=1 SV=1	22.7248	19.4854	16.323	21.8357	23.3894	20.8359	21.8221	22.2389
Q05397	Focal adhesion kinase 1 OS=Homo sapiens GN=PTK2 PE=1 SV=2	19.5749	16.9818	17.3933	16.2396	12.3284	17.5119	15.3385	15.0787
Q8NFG4	Folliculin OS=Homo sapiens GN=FLCN PE=1 SV=1	10.155	15.478	7.88515	8.91319	2.99435	8.31981	10.1567	4.03679
P85037	Forkhead box protein K1 OS=Homo sapiens GN=FOXK1 PE=1 SV=1	22.9759	17.7037	16.6151	21.4755	21.3475	19.5766	20.75	17.8231
Q01167	Forkhead box protein K2 OS=Homo sapiens GN=FOXK2 PE=1 SV=3	14.6569	21.7591	9.5223	10.2466	17.619	12.7148	9.77784	12.7047
Q13642	Four and a half LIM domains protein 1 OS=Homo sapiens GN=FHL1 PE=1 SV=4	12.9125	12.7966	20.0723	18.8298	19.6348	22.835	22.1355	21.0465
Q06787	Fragile X mental retardation 1 protein OS=Homo sapiens GN=FMR1 PE=1 SV=1	18.153	19.0115	17.1924	18.3561	16.8751	18.3132	17.4344	18.7331
P51114	Fragile X mental retardation syndrome-related protein 1 OS=Homo sapiens GN=FXR1 PE=1 SV=3	23.0291	21.5095	22.035	21.4424	18.9556	22.3415	20.427	22.3152
P51116	Fragile X mental retardation syndrome-related protein 2 OS=Homo sapiens GN=FXR2 PE=1 SV=2	19.561	19.4145	18.799	17.8972	17.3083	19.8078	19.5962	19.7419
P04075	Fructose-bisphosphate aldolase A OS=Homo sapiens GN=ALDOA PE=1 SV=2	22.0965	21.194	22.1081	23.6658	24.0318	24.3339	24.0431	24.3244
O14772	Fucose-1-phosphate guanylyltransferase (EC 2.7.7.30) (GDP-L-fucose diphosphorylase) (GDP-L-fucose pyrophosphorylase)	5.5067	13.826	9.65694	5.97692	3.53362	5.95965	7.32551	5.18564
P07954	Fumarate hydratase, mitochondrial OS=Homo sapiens GN=FH PE=1 SV=3	17.0785	18.887	19.8447	19.9322	20.1357	17.6835	21.9646	21.7773
Q92917	G patch domain and KOW motifs-containing protein OS=Homo sapiens GN=GPKOW PE=1 SV=2	17.1355	13.9301	8.42839	13.077	14.3398	8.67506	10.9826	14.8644
Q9UKJ3	G patch domain-containing protein 8 OS=Homo sapiens GN=GPATCH8 PE=1 SV=2	13.3099	18.0329	13.8735	17.8979	18.7146	14.3604	18.2913	20.4112
Q9NYZ3	G2 and S phase-expressed protein 1 OS=Homo sapiens GN=GTSE1 PE=1 SV=2	17.9221	15.366	15.5088	15.0345	14.2481	16.8919	16.5851	14.2504
P14635	G2/mitotic-specific cyclin-B1 OS=Homo sapiens GN=CCNB1 PE=1 SV=1	18.0495	19.1391	21.5021	21.1282	21.9101	18.7358	21.4772	21.4936
P51570	Galactokinase OS=Homo sapiens GN=GALK1 PE=1 SV=1	23.8691	23.5377	22.1121	22.4903	22.9536	22.0806	22.4909	22.1982
P17931	Galectin-3 OS=Homo sapiens GN=LGALS3 PE=1 SV=5	14.3425	12.1539	17.1145	21.2186	22.9497	22.55	21.4503	19.4608
Q08380	Galectin-3-binding protein OS=Homo sapiens GN=LGALS3BP PE=1 SV=1	20.52	15.7305	18.0445	16.8622	19.1035	18.1767	18.1035	18.7296
Q9UEY8	Gamma-adducin OS=Homo sapiens GN=ADD3 PE=1 SV=1	8.08644	9.8873	19.4326	17.4175	13.5725	18.7857	16.4072	16.6209
P60520	Gamma-aminobutyric acid receptor-associated protein-like 2 OS=Homo sapiens GN=GABARAPL2 PE=1 SV=1	5.31138	5.04434	15.1437	19.1362	10.7589	8.65075	15.4587	16.1794
O75223	Gamma-glutamylcyclotransferase OS=Homo sapiens GN=GGCT PE=1 SV=1	20.5192	24.2038	24.7673	24.7444	24.6653	23.055	24.9157	24.9111
Q9NUQ3	Gamma-taxilin OS=Homo sapiens GN=TXLNG PE=1 SV=2	11.8953	14.8941	16.3844	19.9084	18.7217	22.6007	19.677	20.9438
Q9BSJ2	Gamma-tubulin complex component 2 OS=Homo sapiens GN=TUBGCP2 PE=1 SV=2	20.927	21.2644	19.6637	19.0821	18.8974	14.1533	18.2988	18.0323
Q96CW5	Gamma-tubulin complex component 3 OS=Homo sapiens GN=TUBGCP3 PE=1 SV=2	17.9662	16.909	16.6552	13.4069	10.3432	12.0944	14.1406	15.239
Q9UGJ1	Gamma-tubulin complex component 4 OS=Homo sapiens GN=TUBGCP4 PE=1 SV=1	18.4207	13.8026	12.4486	10.0367	10.4021	8.35133	14.1196	10.4955
Q9NXN4	Ganglioside-induced differentiation-associated protein 2 OS=Homo sapiens GN=GDAP2 PE=2 SV=1	19.227	13.1172	12.8262	15.8322	12.8687	14.2717	15.5857	13.9484
P17302	Gap junction alpha-1 protein OS=Homo sapiens GN=GJA1 PE=1 SV=2	15.2119	18.5886	25.1476	24.2714	21.127	23.4606	22.6971	20.462
O60547	GDP-mannose 4,6 dehydratase OS=Homo sapiens GN=GMDS PE=1 SV=1	21.8687	22.6669	20.48	21.1136	21.7018	21.3424	20.6969	21.5379
Q8TEQ6	Gem-associated protein 5 OS=Homo sapiens GN=GEMIN5 PE=1 SV=2	20.94	20.3682	21.5748	21.5638	19.9493	21.1865	21.2854	20.8332
Q8WXD5	Gem-associated protein 6 OS=Homo sapiens GN=GEMIN6 PE=1 SV=1	17.4752	19.8923	18.1224	21.177	11.4352	13.9855	22.4648	20.1547
Q12789	General transcription factor 3C polypeptide 1 OS=Homo sapiens GN=GTF3C1 PE=1 SV=4	17.8369	18.3993	14.2137	15.2745	13.6803	12.0555	17.4846	16.0314
Q8WUA4	General transcription factor 3C polypeptide 2 OS=Homo sapiens GN=GTF3C2 PE=1 SV=2	17.504	6.65366	9.90822	11.2994	9.93694	14.8133	13.533	11.3855
Q9Y5Q9	General transcription factor 3C polypeptide 3 OS=Homo sapiens GN=GTF3C3 PE=1 SV=1	19.651	19.0505	11.6982	15.5795	11.5586	13.2351	15.634	13.7815
Q9UKN8	General transcription factor 3C polypeptide 4 OS=Homo sapiens GN=GTF3C4 PE=1 SV=2	21.5596	21.2036	13.8857	14.9433	9.60546	14.4057	14.9036	14.0339
Q9Y5Q8	General transcription factor 3C polypeptide 5 OS=Homo sapiens GN=GTF3C5 PE=1 SV=2	22.0992	20.8753	20.1215	19.9181	18.1575	17.7088	19.3273	20.6056
P13984	General transcription factor IIF subunit 2 OS=Homo sapiens GN=GTF2F2 PE=1 SV=2	17.8417	20.3179	16.6811	19.4194	20.8529	16.255	20.8521	21.5019
P78347	General transcription factor II-I OS=Homo sapiens GN=GTF2I PE=1 SV=2	23.7482	23.0631	22.203	22.5408	21.5019	21.2581	22.9371	23.0548
O60763	General vesicular transport factor p115 OS=Homo sapiens GN=USO1 PE=1 SV=2	21.664	21.7678	21.1829	21.4405	18.6964	20.4786	20.7609	20.3382
Q9NQX3	Gephyrin OS=Homo sapiens GN=GPHN PE=1 SV=1	16.2991	17.9468	21.3668	21.2966	20.6212	22.5326	21.358	21.172
P53611	Geranylgeranyl transferase type-2 subunit beta OS=Homo sapiens GN=RABGGTB PE=1 SV=2	21.0745	22.6823	23.7472	24.4592	24.1722	24.5092	23.2692	24.294
Q3V6T2	Girdin OS=Homo sapiens GN=CCDC88A PE=1 SV=2	11.7274	12.8867	18.2967	16.8148	16.6039	18.406	15.8204	16.6868
Q92990	Glomulin OS=Homo sapiens GN=GLMN PE=1 SV=2	22.2411	21.9969	18.9815	17.1822	13.9397	17.9635	18.1008	18.486
P46926	Glucosamine-6-phosphate isomerase 1 OS=Homo sapiens GN=GNPDA1 PE=1 SV=1	19.3312	19.4419	20.0415	21.2762	22.0408	22.0518	22.221	22.2984
Q06210	Glucosamine--fructose-6-phosphate aminotransferase [isomerizing] 1 OS=Homo sapiens GN=GFPT1 PE=1 SV=3	22.8972	21.6448	22.934	22.7796	22.6482	23.3415	23.2018	23.0259
Q6PCE3	Glucose 1,6-bisphosphate synthase OS=Homo sapiens GN=PGM2L1 PE=1 SV=2	9.87661	13.0184	11.0761	9.0381	3.19645	9.3271	8.00209	4.88656
P11413	Glucose-6-phosphate 1-dehydrogenase OS=Homo sapiens GN=G6PD PE=1 SV=4	17.0041	18.971	17.8092	17.2382	14.8762	17.8906	17.8709	17.9377
P06744	Glucose-6-phosphate isomerase OS=Homo sapiens GN=GPI PE=1 SV=4	18.4543	20.1505	21.3309	19.1263	20.9786	20.1552	21.2987	23.0616
P14314	Glucosidase 2 subunit beta OS=Homo sapiens GN=PRKCSH PE=1 SV=2	19.2279	17.6174	19.7842	21.8243	20.6633	21.9679	21.0888	22.3354
P48507	Glutamate--cysteine ligase regulatory subunit OS=Homo sapiens GN=GCLM PE=1 SV=1	24.9406	21.7386	20.1445	17.0879	12.8561	20.2519	21.0777	20.2528
O94925	Glutaminase kidney isoform, mitochondrial OS=Homo sapiens GN=GLS PE=1 SV=1	20.7272	19.5975	18.7679	17.0703	15.7813	17.1138	19.1922	18.9562
Q2KHR3	Glutamine and serine-rich protein 1 OS=Homo sapiens GN=QSER1 PE=1 SV=2	17.2561	15.8534	10.4057	16.2194	12.5414	13.1978	16.5912	17.3957
Q2TAL8	Glutamine-rich protein 1 OS=Homo sapiens GN=QRICH1 PE=1 SV=1	22.1733	21.4613	17.9143	17.3908	17.902	16.021	17.9187	18.5475
P47897	Glutaminyl-tRNA synthetase OS=Homo sapiens GN=QARS PE=1 SV=1	23.1223	22.809	21.8595	20.8959	19.9763	20.4822	21.9083	21.6
O76003	Glutaredoxin-3 OS=Homo sapiens GN=GLRX3 PE=1 SV=2	18.8344	18.4318	21.1669	21.023	20.4634	21.9202	21.0608	20.8361
Q92947	Glutaryl-CoA dehydrogenase, mitochondrial OS=Homo sapiens GN=GCDH PE=1 SV=1	17.1349	15.4985	15.4784	19.2233	15.0457	13.6333	18.4931	17.7657
Q9Y2Q3	Glutathione S-transferase kappa 1 OS=Homo sapiens GN=GSTK1 PE=1 SV=3	24.0738	23.2471	21.9971	21.5567	20.6261	21.5889	22.7694	22.6589
P78417	Glutathione S-transferase omega-1 OS=Homo sapiens GN=GSTO1 PE=1 SV=2	11.7678	14.034	14.6589	17.0232	14.4347	18.7633	17.0896	20.3971
P09211	Glutathione S-transferase P OS=Homo sapiens GN=GSTP1 PE=1 SV=2	11.5734	6.90426	4.88426	11.3294	4.83147	5.19513	10.4037	15.3555
P04406	Glyceraldehyde-3-phosphate dehydrogenase OS=Homo sapiens GN=GAPDH PE=1 SV=3	23.1936	20.9418	23.6257	23.8377	22.7234	22.99	24.0204	24.1845
P43304	Glycerol-3-phosphate dehydrogenase, mitochondrial OS=Homo sapiens GN=GPD2 PE=1 SV=3	5.26521	2.56347	6.34787	14.2064	8.66732	9.75201	9.55069	12.4203
P13807	Glycogen [starch] synthase, muscle OS=Homo sapiens GN=GYS1 PE=1 SV=2	17.6788	20.5061	21.4259	21.0423	20.4019	20.7769	21.0788	21.2187
P35573	Glycogen debranching enzyme OS=Homo sapiens GN=AGL PE=1 SV=3	9.25912	13.512	14.2538	17.0431	10.216	11.2705	12.5491	16.964
P11216	Glycogen phosphorylase, brain form OS=Homo sapiens GN=PYGB PE=1 SV=5	20.0155	17.4779	15.0716	17.1504	17.2049	16.2959	17.6643	18.0345
P06737	Glycogen phosphorylase, liver form OS=Homo sapiens GN=PYGL PE=1 SV=4	21.2217	21.5965	18.4469	19.1568	18.4597	21.2482	20.3131	20.3953
P49840	Glycogen synthase kinase-3 alpha OS=Homo sapiens GN=GSK3A PE=1 SV=2	23.1311	23.6654	23.1434	22.5494	22.1625	23.1989	22.5359	23.0714
P49841	Glycogen synthase kinase-3 beta OS=Homo sapiens GN=GSK3B PE=1 SV=2	17.0951	21.0076	20.6811	19.8563	20.7596	19.5793	18.6225	19.6326
Q68CQ7	Glycosyltransferase 8 domain-containing protein 1 OS=Homo sapiens GN=GLT8D1 PE=1 SV=2	12.3893	9.02591	5.0721	7.22015	6.49397	5.80419	6.66022	7.0799
P30419	Glycylpeptide N-tetradecanoyltransferase 1 OS=Homo sapiens GN=NMT1 PE=1 SV=2	9.78455	13.5566	9.72163	13.7694	9.80357	13.9853	15.3159	15.2374
P41250	Glycyl-tRNA synthetase OS=Homo sapiens GN=GARS PE=1 SV=2	17.6495	14.8417	17.6176	18.8698	18.7294	17.1555	18.7426	19.3542
Q9HC38	Glyoxalase domain-containing protein 4 OS=Homo sapiens GN=GLOD4 PE=1 SV=1	15.4364	17.1269	20.7055	22.0464	23.7165	22.8236	22.6433	22.9458
P49915	GMP synthase [glutamine-hydrolyzing] OS=Homo sapiens GN=GMPS PE=1 SV=1	23.7526	24.0332	23.8935	23.8265	23.9525	23.3995	23.8116	23.5124
Q9H4A6	Golgi phosphoprotein 3 OS=Homo sapiens GN=GOLPH3 PE=1 SV=1	21.8252	22.0041	16.2506	17.1527	17.6765	15.4124	15.3305	21.6834
Q9H3P7	Golgi resident protein GCP60 OS=Homo sapiens GN=ACBD3 PE=1 SV=4	16.9141	18.261	22.1663	21.8325	21.0209	23.2204	21.6053	22.1409
Q7Z5G4	Golgin subfamily A member 7 OS=Homo sapiens GN=GOLGA7 PE=1 SV=2	20.766	18.7949	19.5188	14.3324	14.796	20.232	20.7967	20.8848
Q14789	Golgin subfamily B member 1 OS=Homo sapiens GN=GOLGB1 PE=1 SV=2	12.1193	14.4926	17.7868	20.195	20.8176	22.0097	20.5463	20.9346
Q92538	Golgi-specific brefeldin A-resistance guanine nucleotide exchange factor 1 OS=Homo sapiens GN=GBF1 PE=1 SV=2	16.27	16.2588	12.335	11.0355	4.32792	11.1644	9.88213	9.16554
Q96S52	GPI transamidase component PIG-S OS=Homo sapiens GN=PIGS PE=1 SV=3	14.0863	10.229	13.3999	16.2522	15.7061	14.6787	11.3963	15.4159
Q969N2	GPI transamidase component PIG-T OS=Homo sapiens GN=PIGT PE=1 SV=1	20.226	20.8157	16.8067	19.017	22.0452	14.5791	19.0148	19.0261
Q9UHW5	GPN-loop GTPase 3 (ATP-binding domain 1 family member C)	14.0724	14.0543	14.9328	13.9332	14.2834	13.856	13.0222	10.7642
Q86YR5	G-protein-signaling modulator 1 OS=Homo sapiens GN=GPSM1 PE=1 SV=2	12.6877	19.0549	18.2338	17.1171	18.2423	16.0821	16.5341	18.5162
Q12849	G-rich sequence factor 1 OS=Homo sapiens GN=GRSF1 PE=1 SV=3	20.3832	15.5701	17.4704	15.6446	15.9545	9.08884	18.9974	15.3163
Q13322	Growth factor receptor-bound protein 10 OS=Homo sapiens GN=GRB10 PE=1 SV=2	18.2922	16.7918	15.6497	16.3567	15.9516	12.902	15.1748	13.9098
P62993	Growth factor receptor-bound protein 2 OS=Homo sapiens GN=GRB2 PE=1 SV=1	17.4495	19.7041	21.9352	23.2358	22.8256	23.849	23.0827	23.3687
Q9HAV7	GrpE protein homolog 1, mitochondrial OS=Homo sapiens GN=GRPEL1 PE=1 SV=2	16.7445	20.5233	15.327	17.7789	16.9628	13.4738	17.0943	19.5077
Q14C86	GTPase-activating protein and VPS9 domain-containing protein 1 OS=Homo sapiens GN=GAPVD1 PE=1 SV=2	19.8362	19.2595	19.9706	18.708	15.8311	19.0285	18.4301	18.6036
P62826	GTP-binding nuclear protein Ran OS=Homo sapiens GN=RAN PE=1 SV=3	27.4078	27.573	27.6724	28.0404	27.9129	27.9679	28.0996	28.0544
O00178	GTP-binding protein 1 OS=Homo sapiens GN=GTPBP1 PE=1 SV=3	21.63	18.9933	16.4916	15.5239	13.088	18.4542	17.5659	18.2093
A4D1E9	GTP-binding protein 10 OS=Homo sapiens GN=GTPBP10 PE=1 SV=1	15.5666	22.0592	10.0587	11.6185	10.0626	8.31725	11.7201	8.784
Q8N3Z3	GTP-binding protein 8 OS=Homo sapiens GN=GTPBP8 PE=2 SV=1	22.785	21.1454	20.5618	20.9085	17.05	15.0257	19.907	20.7736
O75616	GTP-binding protein era homolog OS=Homo sapiens GN=ERAL1 PE=1 SV=2	21.5261	22.4109	19.159	17.0405	15.5698	16.9827	18.4749	19.1401
Q8N442	GTP-binding protein GUF1 homolog OS=Homo sapiens GN=GUF1 PE=1 SV=1	22.3672	18.7948	18.2885	17.1302	15.0458	15.4561	16.8418	19.3252
Q15382	GTP-binding protein Rheb OS=Homo sapiens GN=RHEB PE=1 SV=1	22.3026	20.6664	22.1838	23.207	22.6475	22.0004	22.6949	22.5888
Q9NR31	GTP-binding protein SAR1a OS=Homo sapiens GN=SAR1A PE=1 SV=1	20.75	18.2263	23.5445	21.322	22.4689	20.7212	22.3609	22.8668
P52735	Guanine nucleotide exchange factor VAV2 OS=Homo sapiens GN=VAV2 PE=1 SV=2	20.742	15.3419	14.7197	14.8096	8.17003	12.3964	9.80356	11.1392
P63096	Guanine nucleotide-binding protein G(i) subunit alpha-1 OS=Homo sapiens GN=GNAI1 PE=1 SV=2	16.8072	17.3405	21.8977	20.8125	21.1941	21.3628	21.2307	17.7654
P04899	Guanine nucleotide-binding protein G(i) subunit alpha-2 OS=Homo sapiens GN=GNAI2 PE=1 SV=3	14.9604	19.3673	20.9706	19.8259	18.6823	20.8006	19.6342	19.8294
P62873	Guanine nucleotide-binding protein G(I)/G(S)/G(T) subunit beta-1 OS=Homo sapiens GN=GNB1 PE=1 SV=3	21.0216	21.7453	22.4764	21.5665	21.7255	20.8948	21.3263	21.132
P62879	Guanine nucleotide-binding protein G(I)/G(S)/G(T) subunit beta-2 OS=Homo sapiens GN=GNB2 PE=1 SV=3	22.1368	19.9213	20.5116	19.501	16.406	18.8105	18.9259	20.2682
P08754	Guanine nucleotide-binding protein G(k) subunit alpha OS=Homo sapiens GN=GNAI3 PE=1 SV=3	18.49	19.2668	23.647	23.5392	23.5949	24.904	23.5577	23.4929
Q5JWF2	Guanine nucleotide-binding protein G(s) subunit alpha isoforms XLas OS=Homo sapiens GN=GNAS PE=1 SV=2	22.0977	21.8947	21.4497	21.7088	20.5878	22.3617	19.9816	20.8437
P29992	Guanine nucleotide-binding protein subunit alpha-11 OS=Homo sapiens GN=GNA11 PE=1 SV=2	22.1974	21.5441	18.693	19.9784	15.2958	22.2235	21.8543	21.874
Q14344	Guanine nucleotide-binding protein subunit alpha-13 OS=Homo sapiens GN=GNA13 PE=1 SV=2	22.213	22.3789	21.6865	20.2948	20.3373	22.5652	22.3163	19.3945
P63244	Guanine nucleotide-binding protein subunit beta-2-like 1 OS=Homo sapiens GN=GNB2L1 PE=1 SV=3	25.5597	25.1039	25.8291	25.085	25.6173	26.472	26.6536	26.2739
P36915	Guanine nucleotide-binding protein-like 1 OS=Homo sapiens GN=GNL1 PE=1 SV=2	22.1793	21.972	21.4196	20.9565	21.4811	20.0427	21.387	21.0481
Q9BVP2	Guanine nucleotide-binding protein-like 3 OS=Homo sapiens GN=GNL3 PE=1 SV=2	24.9882	24.7312	24.1875	24.6462	25.4145	23.9654	25.2293	25.1951
Q9NVN8	Guanine nucleotide-binding protein-like 3-like protein OS=Homo sapiens GN=GNL3L PE=1 SV=1	20.4324	21.531	18.6217	20.2866	21.1042	16.3595	19.895	19.5443
P51798	H(+)/Cl(-) exchange transporter 7 OS=Homo sapiens GN=CLCN7 PE=1 SV=2	6.59935	18.7147	13.478	10.6549	12.3117	8.0382	7.27686	15.3132
O60832	H/ACA ribonucleoprotein complex subunit 4 OS=Homo sapiens GN=DKC1 PE=1 SV=3	7.87987	18.7599	12.35	10.0205	13.9418	12.236	14.8199	16.6665
Q9NVX0	HAUS augmin-like complex subunit 2 OS=Homo sapiens GN=HAUS2 PE=1 SV=1	19.1003	21.3167	20.0193	17.3305	11.8833	17.7921	13.201	17.6449
Q68CZ6	HAUS augmin-like complex subunit 3 OS=Homo sapiens GN=HAUS3 PE=1 SV=1	11.7019	17.0055	16.7349	17.5436	11.7629	16.482	11.8537	13.748
O94927	HAUS augmin-like complex subunit 5 OS=Homo sapiens GN=HAUS5 PE=1 SV=2	8.07381	11.1504	19.357	13.995	11.328	12.3068	13.6836	10.0364
Q7Z4H7	HAUS augmin-like complex subunit 6 OS=Homo sapiens GN=HAUS6 PE=1 SV=2	18.6609	20.5623	22.3412	21.8382	20.3771	21.6422	21.6082	21.2658
Q9Y450	HBS1-like protein OS=Homo sapiens GN=HBS1L PE=1 SV=1	18.5273	18.7356	20.9426	20.9149	20.9584	21.4636	21.547	21.4842
O00165	HCLS1-associated protein X-1 OS=Homo sapiens GN=HAX1 PE=1 SV=2	20.4077	17.4001	12.3561	11.6713	5.62255	12.8087	16.1098	11.2002
Q7Z4H3	HD domain-containing protein 2 OS=Homo sapiens GN=HDDC2 PE=1 SV=1	22.986	21.5372	19.3719	22.6457	20.6711	21.3721	22.0792	22.6682
Q9H583	HEAT repeat-containing protein 1 OS=Homo sapiens GN=HEATR1 PE=1 SV=3	20.3282	19.1854	17.8991	16.55	14.9111	14.7736	17.7219	17.5803
Q86Y56	HEAT repeat-containing protein 2 OS=Homo sapiens GN=HEATR2 PE=1 SV=3	21.1599	16.4205	19.4024	17.1162	13.0332	15.1166	18.9403	17.7823
Q7Z4Q2	HEAT repeat-containing protein 3 OS=Homo sapiens GN=HEATR3 PE=1 SV=2	19.6387	17.2606	11.7611	10.4481	8.23849	13.5122	12.9772	14.1933
Q9P2D3	HEAT repeat-containing protein 5B OS=Homo sapiens GN=HEATR5B PE=1 SV=2	14.6279	15.1637	16.7487	15.2738	10.8536	10.5477	11.8179	15.1361
Q6PJG6	HEAT repeat-containing protein C7orf27 OS=Homo sapiens GN=C7orf27 PE=1 SV=2	14.2328	10.9728	14.3172	14.198	14.2417	11.1818	8.757	13.7957
Q0VDF9	Heat shock 70 kDa protein 14 OS=Homo sapiens GN=HSPA14 PE=1 SV=1	19.6266	13.8489	18.4559	20.0047	15.5096	16.0839	21.6671	21.1867
P0DMV9	Heat shock 70 kDa protein 1B (Heat shock 70 kDa protein 2) (HSP70-2) (HSP70.2)	25.8399	25.9161	25.735	25.5191	25.0153	26.3967	26.6362	26.203
P34932	Heat shock 70 kDa protein 4 OS=Homo sapiens GN=HSPA4 PE=1 SV=4	15.4059	17.8364	17.961	19.2274	17.0913	17.4276	19.5151	21.8424
O95757	Heat shock 70 kDa protein 4L OS=Homo sapiens GN=HSPA4L PE=1 SV=2	16.1114	18.5111	21.9987	21.3911	18.1581	19.5108	20.6487	20.6956
P11142	Heat shock cognate 71 kDa protein OS=Homo sapiens GN=HSPA8 PE=1 SV=1	25.9723	25.9132	25.7543	25.7172	25.0279	26.3263	26.4979	26.3884
Q92598	Heat shock protein 105 kDa OS=Homo sapiens GN=HSPH1 PE=1 SV=1	22.2816	21.73	21.7302	22.0494	21.7987	23.2898	23.3452	23.2956
Q12931	Heat shock protein 75 kDa, mitochondrial OS=Homo sapiens GN=TRAP1 PE=1 SV=3	24.7701	24.3786	23.3311	22.2013	22.3786	22.8358	23.6364	23.7588
P04792	Heat shock protein beta-1 OS=Homo sapiens GN=HSPB1 PE=1 SV=2	24.9588	24.0411	23.1169	23.6414	22.3691	23.0839	24.6941	24.3017
P07900	Heat shock protein HSP 90-alpha OS=Homo sapiens GN=HSP90AA1 PE=1 SV=5	24.2046	24.4023	25.1586	24.738	23.7625	23.7761	24.6468	24.8376
P08238	Heat shock protein HSP 90-beta OS=Homo sapiens GN=HSP90AB1 PE=1 SV=4	24.6751	24.2526	24.9663	23.4781	22.3437	23.6656	24.8793	24.5074
Q15477	Helicase SKI2W OS=Homo sapiens GN=SKIV2L PE=1 SV=2	16.4921	15.7207	16.5705	14.1807	11.7427	14.2223	16.6147	16.0822
Q14527	Helicase-like transcription factor OS=Homo sapiens GN=HLTF PE=1 SV=2	19.5995	16.9182	16.083	12.4607	10.0296	15.3277	17.0536	16.67
Q9H910	Hematological and neurological expressed 1-like protein OS=Homo sapiens GN=HN1L PE=1 SV=1	16.9995	15.5435	21.9318	24.1138	23.9669	23.9178	23.5507	24.0553
P09601	Heme oxygenase 1 OS=Homo sapiens GN=HMOX1 PE=1 SV=1	13.9605	7.80104	16.0755	18.9927	12.9327	10.1089	19.1494	19.8456
P30519	Heme oxygenase 2 OS=Homo sapiens GN=HMOX2 PE=1 SV=2	14.4771	14.0949	16.9426	19.81	19.7711	20.1622	18.8394	19.6857
P69905	Hemoglobin subunit alpha OS=Homo sapiens GN=HBA1 PE=1 SV=2	22.2066	24.2215	23.567	16.1275	13.1998	20.1958	19.7698	12.6255
O14964	Hepatocyte growth factor-regulated tyrosine kinase substrate OS=Homo sapiens GN=HGS PE=1 SV=1	15.9929	17.7023	21.8872	23.4909	24.5896	25.4959	23.4073	23.6287
P51858	Hepatoma-derived growth factor OS=Homo sapiens GN=HDGF PE=1 SV=1	17.6102	19.1368	13.4989	15.1356	20.8229	19.2121	17.4346	19.522
Q5SSJ5	Heterochromatin protein 1-binding protein 3 OS=Homo sapiens GN=HP1BP3 PE=1 SV=1	19.2547	20.0316	16.398	20.4006	20.1293	15.2569	19.3464	19.7619
Q99729	Heterogeneous nuclear ribonucleoprotein A/B OS=Homo sapiens GN=HNRNPAB PE=1 SV=2	19.7423	18.914	17.856	18.2979	17.7085	18.5403	20.4967	20.5144
Q13151	Heterogeneous nuclear ribonucleoprotein A0 OS=Homo sapiens GN=HNRNPA0 PE=1 SV=1	24.8015	21.4368	19.8871	15.4881	16.9186	20.6521	22.4596	20.0533
P09651	Heterogeneous nuclear ribonucleoprotein A1 OS=Homo sapiens GN=HNRNPA1 PE=1 SV=5	20.8441	17.2971	19.0736	15.4284	18.4424	16.7426	20.2269	13.9726
P51991	Heterogeneous nuclear ribonucleoprotein A3 OS=Homo sapiens GN=HNRNPA3 PE=1 SV=2	16.0153	18.5878	13.0157	16.3591	15.9293	16.3818	10.4248	15.3759
Q14103	Heterogeneous nuclear ribonucleoprotein D0 OS=Homo sapiens GN=HNRNPD PE=1 SV=1	23.1213	22.6237	21.5559	21.73	22.3751	21.9679	22.5507	22.7297
O14979	Heterogeneous nuclear ribonucleoprotein D-like OS=Homo sapiens GN=HNRPDL PE=1 SV=3	22.9251	23.6112	22.851	23.118	22.8947	23.7268	24.1627	24.1832
P52597	Heterogeneous nuclear ribonucleoprotein F OS=Homo sapiens GN=HNRNPF PE=1 SV=3	22.5068	21.6842	22.0762	20.447	20.2087	22.4495	22.8967	21.7238
P31943	Heterogeneous nuclear ribonucleoprotein H OS=Homo sapiens GN=HNRNPH1 PE=1 SV=4	27.134	25.2612	24.7599	24.1915	24.7932	24.6014	26.0919	24.5061
P55795	Heterogeneous nuclear ribonucleoprotein H2 OS=Homo sapiens GN=HNRNPH2 PE=1 SV=1	25.7797	25.3183	24.0035	22.8344	23.8108	24.0198	24.3274	24.4459
P31942	Heterogeneous nuclear ribonucleoprotein H3 OS=Homo sapiens GN=HNRNPH3 PE=1 SV=2	22.8462	23.9224	21.4427	22.245	22.3211	21.2589	22.1151	22.0646
P61978	Heterogeneous nuclear ribonucleoprotein K OS=Homo sapiens GN=HNRNPK PE=1 SV=1	23.4068	23.6684	23.6066	23.9563	24.3242	23.6406	24.0697	24.5453
P14866	Heterogeneous nuclear ribonucleoprotein L OS=Homo sapiens GN=HNRNPL PE=1 SV=2	21.653	22.6092	22.3655	22.2352	23.215	22.5167	22.1616	22.1671
Q8WVV9	Heterogeneous nuclear ribonucleoprotein L-like OS=Homo sapiens GN=HNRPLL PE=1 SV=1	19.4503	18.3663	14.551	13.6257	11.6335	11.7339	14.6426	10.045
P52272	Heterogeneous nuclear ribonucleoprotein M OS=Homo sapiens GN=HNRNPM PE=1 SV=3	24.7924	24.8649	23.522	23.2969	24.2035	23.3457	24.5449	24.4939
O60506	Heterogeneous nuclear ribonucleoprotein Q OS=Homo sapiens GN=SYNCRIP PE=1 SV=2	20.3484	20.9456	18.1621	19.5948	16.9505	21.3772	20.7568	21.1519
O43390	Heterogeneous nuclear ribonucleoprotein R OS=Homo sapiens GN=HNRNPR PE=1 SV=1	21.3591	21.1075	18.9068	20.5509	19.6665	18.0534	21.5299	21.5246
Q00839	Heterogeneous nuclear ribonucleoprotein U OS=Homo sapiens GN=HNRNPU PE=1 SV=6	26.282	25.8778	24.9342	24.6065	23.6246	24.5133	25.7179	25.6727
Q9BUJ2	Heterogeneous nuclear ribonucleoprotein U-like protein 1 OS=Homo sapiens GN=HNRNPUL1 PE=1 SV=2	15.1578	21.2745	21.6213	21.3215	16.1127	19.4588	21.5074	20.8094
P22626	Heterogeneous nuclear ribonucleoproteins A2/B1 OS=Homo sapiens GN=HNRNPA2B1 PE=1 SV=2	22.3308	23.4022	23.0733	23.9866	24.1516	23.3443	23.6947	24.1026
P07910	Heterogeneous nuclear ribonucleoproteins C1/C2 OS=Homo sapiens GN=HNRNPC PE=1 SV=4	20.6256	21.9095	21.6304	22.174	24.0902	19.0215	23.5119	22.8755
P19367	Hexokinase-1 OS=Homo sapiens GN=HK1 PE=1 SV=3	22.1057	23.142	20.4883	21.7773	20.6904	20.7692	21.4234	22.0491
P52789	Hexokinase-2 OS=Homo sapiens GN=HK2 PE=1 SV=2	22.8932	22.2889	20.548	20.5496	20.0865	19.6264	20.9022	20.6819
P26583	High mobility group protein B2 OS=Homo sapiens GN=HMGB2 PE=1 SV=2	17.4287	21.8867	20.9015	22.72	22.8953	13.9959	20.0928	22.091
P12081	Histidyl-tRNA synthetase, cytoplasmic OS=Homo sapiens GN=HARS PE=1 SV=2	18.8549	17.4429	21.2675	22.3377	22.17	22.0176	22.2794	22.8127
O95251	Histone acetyltransferase MYST2 OS=Homo sapiens GN=MYST2 PE=1 SV=1	21.7672	17.7383	17.0875	14.7594	13.1966	15.9653	16.1891	12.9079
O14929	Histone acetyltransferase type B catalytic subunit OS=Homo sapiens GN=HAT1 PE=1 SV=1	20.5312	19.3102	15.4884	14.2712	12.5245	13.6322	15.9263	16.5281
Q13547	Histone deacetylase 1 OS=Homo sapiens GN=HDAC1 PE=1 SV=1	24.5326	23.107	22.292	21.3843	21.5047	21.5579	22.3003	22.2508
Q92769	Histone deacetylase 2 OS=Homo sapiens GN=HDAC2 PE=1 SV=2	13.1675	12.4811	10.2396	14.0572	13.0509	14.1723	22.5342	19.9663
Q9BY41	Histone deacetylase 8 OS=Homo sapiens GN=HDAC8 PE=1 SV=2	18.8759	15.477	12.8852	9.22716	7.48422	14.5264	15.7535	14.9692
Q9H0E3	Histone deacetylase complex subunit SAP130 (130 kDa Sin3-associated polypeptide) (Sin3-associated polypeptide p130)	22.8677	22.565	14.331	17.5989	22.3236	11.9951	18.0869	18.8933
O75446	Histone deacetylase complex subunit SAP30 OS=Homo sapiens GN=SAP30 PE=1 SV=1	21.8406	21.1496	7.39626	11.1238	9.83588	9.85428	9.0162	15.7185
Q92522	Histone H1x OS=Homo sapiens GN=H1FX PE=1 SV=1	21.8356	21.5743	20.375	22.1006	22.9766	15.09	22.5855	22.7078
P62805	Histone H4 OS=Homo sapiens GN=HIST1H4A PE=1 SV=2	27.0131	29.4368	28.052	25.3573	30.6405	24.9482	30.5555	27.03
Q9UPP1	Histone lysine demethylase PHF8 OS=Homo sapiens GN=PHF8 PE=1 SV=3	22.6044	19.3882	16.1348	18.5953	12.4679	13.2331	16.576	17.1703
Q86X55	Histone-arginine methyltransferase CARM1 OS=Homo sapiens GN=CARM1 PE=1 SV=2	17.6095	20.518	21.9987	20.5414	21.1181	22.5215	21.8065	21.5697
Q16576	Histone-binding protein RBBP7 OS=Homo sapiens GN=RBBP7 PE=1 SV=1	22.0172	23.3458	17.2032	23.1374	17.2989	23.0546	18.1892	18.1931
O15047	Histone-lysine N-methyltransferase SETD1A OS=Homo sapiens GN=SETD1A PE=1 SV=3	13.8389	17.3358	14.2243	12.3017	7.55894	12.1446	12.7961	16.356
Q9BYW2	Histone-lysine N-methyltransferase SETD2 OS=Homo sapiens GN=SETD2 PE=1 SV=2	10.171	13.6142	7.64122	10.8063	9.8197	7.31419	10.1459	9.05092
O43719	HIV Tat-specific factor 1 OS=Homo sapiens GN=HTATSF1 PE=1 SV=1	19.559	20.6192	19.3975	20.0814	19.3067	19.3468	18.9259	19.8737
P01891	HLA class I histocompatibility antigen, A-68 alpha chain OS=Homo sapiens GN=HLA-A PE=1 SV=4	6.8541	9.25643	13.5422	14.8558	14.8444	20.4679	18.3672	15.0098
Q8WY36	HMG box transcription factor BBX OS=Homo sapiens GN=BBX PE=1 SV=1	15.2662	5.96074	9.24386	11.6166	14.5626	7.93942	12.9333	10.5775
Q86YZ3	Hornerin OS=Homo sapiens GN=HRNR PE=1 SV=2	18.9744	12.7386	15.4328	14.2115	20.7314	4.9836	17.555	16.5562
P51610	Host cell factor 1 OS=Homo sapiens GN=HCFC1 PE=1 SV=2	21.7848	22.0134	19.9248	20.6129	21.7873	20.9611	21.5113	21.7249
Q16543	Hsp90 co-chaperone Cdc37 OS=Homo sapiens GN=CDC37 PE=1 SV=1	23.1347	23.1646	23.8968	23.9793	23.6152	24.4179	24.1461	24.5107
P42858	Huntingtin OS=Homo sapiens GN=HTT PE=1 SV=1	16.5527	15.0932	16.0152	14.3203	12.8149	9.55237	13.5073	12.6944
O00291	Huntingtin-interacting protein 1 OS=Homo sapiens GN=HIP1 PE=1 SV=5	17.976	14.8538	15.1976	17.0674	13.1369	14.1583	15.6222	14.9353
O75146	Huntingtin-interacting protein 1-related protein OS=Homo sapiens GN=HIP1R PE=1 SV=2	19.8846	20.7236	20.5415	21.2625	21.0307	21.7359	20.6196	19.96
O75330	Hyaluronan mediated motility receptor OS=Homo sapiens GN=HMMR PE=1 SV=2	15.8122	18.0572	15.2619	19.524	16.512	20.2801	19.2074	17.6621
Q9BYI3	Hyccin OS=Homo sapiens GN=FAM126A PE=1 SV=2	12.869	14.9081	17.9081	20.8667	20.4991	17.9166	16.4195	15.6256
Q16836	Hydroxyacyl-coenzyme A dehydrogenase, mitochondrial OS=Homo sapiens GN=HADH PE=1 SV=2	20.2602	22.8707	20.196	19.9998	18.0732	13.3268	20.398	23.0002
Q01581	Hydroxymethylglutaryl-CoA synthase, cytoplasmic OS=Homo sapiens GN=HMGCS1 PE=1 SV=2	15.595	15.2867	22.0171	21.0107	20.5151	15.8038	20.5225	21.0671
Q6YN16	Hydroxysteroid dehydrogenase-like protein 2 OS=Homo sapiens GN=HSDL2 PE=1 SV=1	23.139	21.4991	22.1512	22.9279	22.0695	21.1934	22.3375	22.7112
P00492	Hypoxanthine-guanine phosphoribosyltransferase OS=Homo sapiens GN=HPRT1 PE=1 SV=2	20.2462	20.6263	21.3139	21.3926	20.9068	23.661	22.8728	22.6859
Q9Y4L1	Hypoxia up-regulated protein 1 OS=Homo sapiens GN=HYOU1 PE=1 SV=1	23.3895	23.051	21.0293	22.0145	22.369	21.8241	22.7129	22.4484
P52294	Importin subunit alpha-1 OS=Homo sapiens GN=KPNA1 PE=1 SV=2	21.7796	21.2399	21.3622	20.2622	22.0442	20.8325	20.283	21.5002
P52292	Importin subunit alpha-2 OS=Homo sapiens GN=KPNA2 PE=1 SV=1	26.0879	24.7309	25.6523	25.6636	24.928	24.9923	25.9162	25.6477
O60684	Importin subunit alpha-7 OS=Homo sapiens GN=KPNA6 PE=1 SV=1	22.3754	22.8763	21.7173	21.721	17.4036	21.7181	19.435	21.9173
Q14974	Importin subunit beta-1 OS=Homo sapiens GN=KPNB1 PE=1 SV=2	21.576	20.9806	19.3321	14.9378	15.304	14.8462	17.0809	20.0512
Q9UI26	Importin-11 OS=Homo sapiens GN=IPO11 PE=1 SV=1	20.9059	21.7071	17.8925	16.1581	15.5708	13.7005	14.0651	16.0906
Q8TEX9	Importin-4 OS=Homo sapiens GN=IPO4 PE=1 SV=2	21.0702	20.0539	18.762	15.8749	15.7283	17.7062	18.8176	17.8646
O00410	Importin-5 OS=Homo sapiens GN=IPO5 PE=1 SV=4	21.4893	20.7464	18.9337	15.5386	12.9943	15.6807	17.0914	17.5667
O95373	Importin-7 OS=Homo sapiens GN=IPO7 PE=1 SV=1	21.8597	21.8733	22.0966	21.5588	20.0319	20.8039	21.6468	21.6544
O15397	Importin-8 OS=Homo sapiens GN=IPO8 PE=1 SV=2	22.9531	22.1349	19.5957	18.6719	14.3444	15.9642	19.148	16.1483
Q96P70	Importin-9 OS=Homo sapiens GN=IPO9 PE=1 SV=3	21.8053	21.7984	20.9002	20.1282	19.8189	20.1411	20.6837	20.6216
Q3SXM5	Inactive hydroxysteroid dehydrogenase-like protein 1 OS=Homo sapiens GN=HSDL1 PE=1 SV=2	22.086	22.026	20.6535	21.1826	21.2741	20.3739	21.5243	19.9661
Q70EL1	Inactive ubiquitin carboxyl-terminal hydrolase 54 OS=Homo sapiens GN=USP54 PE=1 SV=4	9.43685	11.9613	18.4752	16.4093	15.6822	17.6381	15.993	13.181
O15111	Inhibitor of nuclear factor kappa-B kinase subunit alpha OS=Homo sapiens GN=CHUK PE=1 SV=1	12.6118	15.1475	16.8215	13.996	12.6205	14.9203	11.7831	13.4083
Q9Y2U8	Inner nuclear membrane protein Man1 OS=Homo sapiens GN=LEMD3 PE=1 SV=2	17.1508	17.8324	12.4014	14.1799	10.3618	15.6928	16.4104	16.9474
Q9H2U2	Inorganic pyrophosphatase 2, mitochondrial OS=Homo sapiens GN=PPA2 PE=1 SV=2	15.2988	19.819	21.0293	21.8699	22.3756	17.8929	19.4734	21.5002
Q15181	Inorganic pyrophosphatase OS=Homo sapiens GN=PPA1 PE=1 SV=2	19.2704	18.8852	16.9226	16.6841	15.4424	20.4027	19.9649	19.9248
Q9BY32	Inosine triphosphate pyrophosphatase OS=Homo sapiens GN=ITPA PE=1 SV=2	25.0438	13.81	17.3946	11.1026	8.90748	16.3527	17.9754	17.6812
P12268	Inosine-5'-monophosphate dehydrogenase 2 OS=Homo sapiens GN=IMPDH2 PE=1 SV=2	20.4451	20.8073	20.1464	21.3172	20.9093	22.723	22.0213	22.2395
Q01968	Inositol polyphosphate 5-phosphatase OCRL-1 OS=Homo sapiens GN=OCRL PE=1 SV=3	22.82	21.9685	22.8269	22.5025	21.7682	22.4519	22.2353	21.9688
Q9NPH2	Inositol-3-phosphate synthase 1 OS=Homo sapiens GN=ISYNA1 PE=1 SV=1	12.988	12.6578	12.3408	18.4281	21.2315	18.7852	15.6275	18.2438
Q13572	Inositol-tetrakisphosphate 1-kinase OS=Homo sapiens GN=ITPK1 PE=1 SV=2	19.0073	20.6524	18.14	13.6331	12.9562	20.7329	19.5905	14.0225
Q9Y4H2	Insulin receptor substrate 2 OS=Homo sapiens GN=IRS2 PE=1 SV=2	28.9815	19.452	20.9143	21.6018	29.4834	17.7509	22.9428	21.3157
O14654	Insulin receptor substrate 4 OS=Homo sapiens GN=IRS4 PE=1 SV=1	23.5866	23.8451	24.426	24.4297	23.8824	25.7692	24.5173	24.5033
Q9NZI8	Insulin-like growth factor 2 mRNA-binding protein 1 OS=Homo sapiens GN=IGF2BP1 PE=1 SV=1	24.9604	24.7494	23.4569	23.0768	23.377	23.2696	23.8433	23.7415
Q9Y6M1	Insulin-like growth factor 2 mRNA-binding protein 2 OS=Homo sapiens GN=IGF2BP2 PE=1 SV=2	19.1138	21.1043	17.2425	13.2908	11.8741	12.9998	17.0577	17.5141
O00425	Insulin-like growth factor 2 mRNA-binding protein 3 OS=Homo sapiens GN=IGF2BP3 PE=1 SV=2	23.6279	22.668	21.0196	21.1959	19.4566	19.9045	21.3175	21.5289
Q86V85	Integral membrane protein GPR180 OS=Homo sapiens GN=GPR180 PE=2 SV=1	20.3562	21.4908	18.1475	18.7327	19.1477	16.4953	15.1278	18.4705
Q8N201	Integrator complex subunit 1 OS=Homo sapiens GN=INTS1 PE=1 SV=2	14.0575	18.5668	14.3459	15.1498	15.3659	11.8093	14.2739	14.6685
Q5TA45	Integrator complex subunit 11 OS=Homo sapiens GN=CPSF3L PE=1 SV=2	19.8435	18.1959	12.2595	12.122	9.01238	7.24644	11.2453	11.5251
Q96CB8	Integrator complex subunit 12 OS=Homo sapiens GN=INTS12 PE=1 SV=1	20.7498	18.7535	14.1417	16.9238	16.4908	16.1689	13.4944	13.4651
Q9H0H0	Integrator complex subunit 2 OS=Homo sapiens GN=INTS2 PE=1 SV=1	17.31	18.3292	14.3614	10.9349	10.8384	5.40942	6.67502	8.77274
Q68E01	Integrator complex subunit 3 OS=Homo sapiens GN=INTS3 PE=1 SV=1	15.5177	11.7245	9.94099	18.3439	18.2936	8.03058	11.2612	15.4012
Q96HW7	Integrator complex subunit 4 OS=Homo sapiens GN=INTS4 PE=1 SV=2	21.0219	17.8916	6.37657	8.02424	7.16426	8.72632	7.9285	8.05038
Q9NVH2	Integrator complex subunit 7 OS=Homo sapiens GN=INTS7 PE=1 SV=1	21.2284	19.5858	14.7769	14.3497	14.8166	16.2444	16.16	17.4138
Q9H0C8	Integrin-linked kinase-associated serine/threonine phosphatase 2C OS=Homo sapiens GN=ILKAP PE=1 SV=1	22.3872	20.6629	21.0115	21.54	21.7021	19.7393	21.3897	21.5046
Q13418	Integrin-linked protein kinase OS=Homo sapiens GN=ILK PE=1 SV=2	19.8304	19.8174	19.4766	19.9647	16.4276	18.9125	19.4561	19.5078
Q8IU81	Interferon regulatory factor 2-binding protein 1 OS=Homo sapiens GN=IRF2BP1 PE=1 SV=1	17.6513	17.2813	15.3301	16.5578	16.7343	8.39772	16.4409	18.4055
Q13325	Interferon-induced protein with tetratricopeptide repeats 5 OS=Homo sapiens GN=IFIT5 PE=1 SV=1	19.0253	14.517	20.2768	19.3184	19.7988	15.1632	17.3658	17.7302
P19525	Interferon-induced, double-stranded RNA-activated protein kinase OS=Homo sapiens GN=EIF2AK2 PE=1 SV=2	22.3085	22.8819	22.0035	21.1419	20.9316	19.4381	20.9905	20.5881
O75569	Interferon-inducible double stranded RNA-dependent protein kinase activator A OS=Homo sapiens GN=PRKRA PE=1 SV=1	22.4457	22.9837	19.2251	20.2578	19.2096	17.9964	21.0839	20.2436
Q9H9L3	Interferon-stimulated 20 kDa exonuclease-like 2 OS=Homo sapiens GN=ISG20L2 PE=1 SV=1	19.3286	20.9502	17.7974	18.0846	20.153	20.3248	17.2906	18.0035
Q12905	Interleukin enhancer-binding factor 2 OS=Homo sapiens GN=ILF2 PE=1 SV=2	18.9118	16.7748	10.9523	7.05207	0.39965	5.92863	11.0778	11.1647
Q12906	Interleukin enhancer-binding factor 3 OS=Homo sapiens GN=ILF3 PE=1 SV=3	18.7211	20.6541	22.1368	23.0885	23.0663	17.896	23.0735	23.404
P51617	Interleukin-1 receptor-associated kinase 1 OS=Homo sapiens GN=IRAK1 PE=1 SV=2	20.4919	20.0144	18.7486	16.7315	16.592	17.8072	19.4862	18.0264
Q9NZM3	Intersectin-2 OS=Homo sapiens GN=ITSN2 PE=1 SV=3	7.37066	10.2812	11.844	10.8923	13.4798	20.2013	15.723	13.7519
Q9UG01	Intraflagellar transport protein 172 homolog OS=Homo sapiens GN=IFT172 PE=1 SV=2	15.734	19.4815	12.335	11.6723	4.08051	8.90255	10.2374	9.05148
Q96LB3	Intraflagellar transport protein 74 homolog OS=Homo sapiens GN=IFT74 PE=2 SV=1	13.0945	10.9737	11.4701	15.8579	14.5372	17.5088	17.0851	17.2969
O60306	Intron-binding protein aquarius OS=Homo sapiens GN=AQR PE=1 SV=4	18.5004	19.6002	8.62297	16.3981	10.2019	14.9597	15.6351	14.7168
Q6DN90	IQ motif and SEC7 domain-containing protein 1 OS=Homo sapiens GN=IQSEC1 PE=1 SV=1	13.9097	13.7022	15.8461	17.25	17.6139	19.5875	17.0847	16.055
P50213	Isocitrate dehydrogenase [NAD] subunit alpha, mitochondrial OS=Homo sapiens GN=IDH3A PE=1 SV=1	22.0447	22.2934	17.8999	19.5713	19.141	12.8717	21.4378	21.1957
O43837	Isocitrate dehydrogenase [NAD] subunit beta, mitochondrial OS=Homo sapiens GN=IDH3B PE=1 SV=2	23.9194	24.1704	22.3556	22.9673	22.9296	22.2706	22.7177	22.7545
O75874	Isocitrate dehydrogenase [NADP] cytoplasmic OS=Homo sapiens GN=IDH1 PE=1 SV=2	15.2093	19.6699	19.1518	19.2349	18.181	17.6303	19.9015	21.3808
P48735	Isocitrate dehydrogenase [NADP], mitochondrial OS=Homo sapiens GN=IDH2 PE=1 SV=2	18.9668	21.3786	15.2723	17.4536	17.9578	15.9531	17.9442	18.7327
P41252	Isoleucyl-tRNA synthetase, cytoplasmic OS=Homo sapiens GN=IARS PE=1 SV=2	23.8365	22.9569	22.4149	21.575	19.6788	21.0359	22.2338	22.0803
Q9NSE4	Isoleucyl-tRNA synthetase, mitochondrial OS=Homo sapiens GN=IARS2 PE=1 SV=2	21.9279	21.2808	21.2663	21.9764	22.2073	21.2987	22.2204	22.4092
Q13907	Isopentenyl-diphosphate Delta-isomerase 1 OS=Homo sapiens GN=IDI1 PE=1 SV=2	23.2449	21.8972	21.464	18.3604	20.747	21.2733	22.5332	21.5729
P53990	IST1 homolog OS=Homo sapiens GN=KIAA0174 PE=1 SV=1	21.6427	22.1662	23.1214	24.1729	24.3611	24.3245	23.4855	23.8403
P14923	Junction plakoglobin OS=Homo sapiens GN=JUP PE=1 SV=3	18.8639	20.8168	24.4022	23.901	23.9131	24.4402	23.6691	23.0156
Q9HDC5	Junctophilin-1 OS=Homo sapiens GN=JPH1 PE=1 SV=2	16.8591	18.6308	12.0846	16.5151	14.4372	20.4545	17.2567	18.1597
O75449	Katanin p60 ATPase-containing subunit A1 OS=Homo sapiens GN=KATNA1 PE=1 SV=1	14.8507	16.0192	17.6562	15.0558	14.4042	13.4437	14.7475	17.3154
Q9BVA0	Katanin p80 WD40-containing subunit B1 OS=Homo sapiens GN=KATNB1 PE=1 SV=1	15.5075	15.2195	15.1146	16.1996	16.2833	17.3421	15.198	16.6824
Q6UW63	KDEL motif-containing protein 1 OS=Homo sapiens GN=KDELC1 PE=1 SV=1	14.636	13.8311	20.1633	19.9246	15.1725	18.4198	14.8418	16.5313
Q14145	Kelch-like ECH-associated protein 1 OS=Homo sapiens GN=KEAP1 PE=1 SV=2	13.4947	17.6941	18.7473	20.4778	18.8695	21.4378	19.3409	19.8328
P13645	Keratin, type I cytoskeletal 10 OS=Homo sapiens GN=KRT10 PE=1 SV=6	26.7126	26.3968	26.8814	27.8998	27.7699	26.3057	27.1255	27.9423
P02533	Keratin, type I cytoskeletal 14 OS=Homo sapiens GN=KRT14 PE=1 SV=4	25.9013	25.2798	25.2635	24.9294	26.2483	24.2053	24.8611	25.539
P08779	Keratin, type I cytoskeletal 16 OS=Homo sapiens GN=KRT16 PE=1 SV=4	19.0228	17.2076	23.5566	16.4224	24.7052	18.5139	13.336	19.2961
Q04695	Keratin, type I cytoskeletal 17 OS=Homo sapiens GN=KRT17 PE=1 SV=2	9.68756	16.7661	25.048	20.7299	23.1437	13.7481	12.9194	18.1883
P05783	Keratin, type I cytoskeletal 18 OS=Homo sapiens GN=KRT18 PE=1 SV=2	23.7021	26.2791	27.3542	26.0925	20.9081	16.5949	23.2075	18.084
P35527	Keratin, type I cytoskeletal 9 OS=Homo sapiens GN=KRT9 PE=1 SV=3	26.9601	25.3922	26.4513	26.4724	28.845	24.601	26.5263	26.9771
P04264	Keratin, type II cytoskeletal 1 OS=Homo sapiens GN=KRT1 PE=1 SV=6	27.0551	26.3197	26.9662	27.7807	28.669	26.0441	26.9719	27.7471
Q7Z794	Keratin, type II cytoskeletal 1b OS=Homo sapiens GN=KRT77 PE=1 SV=2	13.8663	15.7264	14.5734	23.9284	15.3151	21.1423	17.078	18.3344
P35908	Keratin, type II cytoskeletal 2 epidermal OS=Homo sapiens GN=KRT2 PE=1 SV=2	25.7711	25.717	25.7083	25.9451	26.556	24.5637	25.4833	26.2589
P13647	Keratin, type II cytoskeletal 5 OS=Homo sapiens GN=KRT5 PE=1 SV=3	23.1051	22.4439	22.7513	24.6686	25.5627	21.7949	22.2125	23.7196
P02538	Keratin, type II cytoskeletal 6A OS=Homo sapiens GN=KRT6A PE=1 SV=3	21.1868	23.2966	23.338	20.4478	25.605	21.1341	17.9341	22.7433
Q8N1N4	Keratin, type II cytoskeletal 78 OS=Homo sapiens GN=KRT78 PE=1 SV=2	19.5707	18.188	17.8534	20.0321	19.5545	13.3562	16.5375	18.9915
P05787	Keratin, type II cytoskeletal 8 OS=Homo sapiens GN=KRT8 PE=1 SV=7	24.2715	26.413	27.1232	25.8272	20.1956	15.7349	23.2597	19.8541
Q5T749	Keratinocyte proline-rich protein OS=Homo sapiens GN=KPRP PE=1 SV=1	22.3265	17.9227	17.549	19.6257	20.3329	20.2141	19.2646	20.4632
Q07666	KH domain-containing, RNA-binding, signal transduction-associated protein 1 OS=Homo sapiens GN=KHDRBS1 PE=1 SV=1	22.9535	23.0899	23.3038	24.5028	25.1823	23.1936	24.6381	24.6585
Q96EK5	KIF1-binding protein OS=Homo sapiens GN=KIAA1279 PE=1 SV=1	22.8883	22.2041	21.0068	18.0274	17.6574	18.284	18.5869	19.5805
A4D1S0	Killer cell lectin-like receptor subfamily G member 2 OS=Homo sapiens GN=KLRG2 PE=1 SV=2	14.3921	14.8974	14.2576	16.3512	19.5121	21.5252	17.3134	17.5182
Q96J84	Kin of IRRE-like protein 1 OS=Homo sapiens GN=KIRREL PE=1 SV=2	12.6951	14.4228	18.2443	20.3147	20.0615	21.8615	20.0101	19.6959
Q9ULH0	Kinase D-interacting substrate of 220 kDa OS=Homo sapiens GN=KIDINS220 PE=1 SV=3	14.2778	14.4005	18.8883	20.0419	21.3	23.4456	20.2392	20.1919
Q86UP2	Kinectin OS=Homo sapiens GN=KTN1 PE=1 SV=1	13.9952	14.111	13.7762	18.8752	12.7771	13.9877	18.2145	19.3089
P33176	Kinesin-1 heavy chain OS=Homo sapiens GN=KIF5B PE=1 SV=1	15.048	19.2649	22.7272	20.842	19.7667	19.5025	20.4268	20.5692
P52732	Kinesin-like protein KIF11 OS=Homo sapiens GN=KIF11 PE=1 SV=2	21.3446	22.3609	22.5882	22.4739	21.9859	21.5724	21.9426	21.9383
Q15058	Kinesin-like protein KIF14 OS=Homo sapiens GN=KIF14 PE=1 SV=1	16.9273	21.0955	22.8765	20.3694	15.185	16.5255	18.0583	15.7347
O95235	Kinesin-like protein KIF20A OS=Homo sapiens GN=KIF20A PE=1 SV=1	18.297	19.1304	17.7013	16.6001	16.1781	17.0211	17.3967	16.7654
Q14807	Kinesin-like protein KIF22 OS=Homo sapiens GN=KIF22 PE=1 SV=5	22.1484	22.737	17.5303	16.7587	15.0674	17.6943	17.5246	18.6658
Q02241	Kinesin-like protein KIF23 OS=Homo sapiens GN=KIF23 PE=1 SV=3	17.5701	22.0732	24.3841	22.6828	18.4103	19.9361	21.4195	16.6674
O00139	Kinesin-like protein KIF2A OS=Homo sapiens GN=KIF2A PE=1 SV=3	20.7623	20.8292	21.0739	21.4286	20.7055	21.3238	20.9936	21.1931
Q99661	Kinesin-like protein KIF2C OS=Homo sapiens GN=KIF2C PE=1 SV=2	16.3578	19.5714	16.8045	16.0754	15.5523	15.9767	15.4633	16.9661
Q9BW19	Kinesin-like protein KIFC1 OS=Homo sapiens GN=KIFC1 PE=1 SV=2	15.3804	18.5462	19.1393	20.7016	18.3416	16.8492	19.909	20.8099
O14777	Kinetochore protein NDC80 homolog OS=Homo sapiens GN=NDC80 PE=1 SV=1	8.6083	13.4774	14.4938	17.898	14.166	14.3605	13.7539	15.3123
P50748	Kinetochore-associated protein 1 OS=Homo sapiens GN=KNTC1 PE=1 SV=1	18.2469	19.484	17.8941	17.5788	14.5634	13.4964	15.2245	15.4078
Q13601	KRR1 small subunit processome component homolog OS=Homo sapiens GN=KRR1 PE=1 SV=4	16.9783	15.0554	14.564	15.0479	9.17354	13.7092	14.8991	17.0423
Q6YP21	Kynurenine--oxoglutarate transaminase 3 OS=Homo sapiens GN=CCBL2 PE=1 SV=1	14.8341	15.0735	16.9016	18.2642	16.7592	21.0706	20.3804	20.1953
Q04760	Lactoylglutathione lyase OS=Homo sapiens GN=GLO1 PE=1 SV=4	22.2834	21.5387	20.8531	20.8498	21.0599	22.1017	21.7672	22.228
Q96G23	LAG1 longevity assurance homolog 2 OS=Homo sapiens GN=LASS2 PE=1 SV=1	21.2449	19.7726	20.9592	21.3525	18.0205	19.0348	21.2626	21.2269
P02545	Lamin-A/C OS=Homo sapiens GN=LMNA PE=1 SV=1	20.3809	20.3383	21.5511	21.8282	21.9909	18.9621	21.7569	22.7065
P42166	Lamina-associated polypeptide 2, isoform alpha OS=Homo sapiens GN=TMPO PE=1 SV=2	21.4991	17.994	21.9922	22.2279	21.889	21.6516	22.5095	22.6853
Q14739	Lamin-B receptor OS=Homo sapiens GN=LBR PE=1 SV=2	24.8553	25.2198	24.2984	24.5527	24.4361	23.6453	24.4563	23.7784
P20700	Lamin-B1 OS=Homo sapiens GN=LMNB1 PE=1 SV=2	24.1584	24.3216	21.897	23.2188	22.6147	19.5308	22.5921	23.677
Q03252	Lamin-B2 OS=Homo sapiens GN=LMNB2 PE=1 SV=3	23.0263	23.4953	20.6895	22.9348	22.5387	15.3142	22.7002	23.3341
Q9NRN7	L-aminoadipate-semialdehyde dehydrogenase-phosphopantetheinyl transferase OS=Homo sapiens GN=AASDHPPT PE=1 SV=2	24.3345	24.2924	22.7781	22.3968	20.9166	22.3907	23.314	21.3216
Q9NS86	LanC-like protein 2 OS=Homo sapiens GN=LANCL2 PE=1 SV=1	13.8481	14.3816	16.5529	17.5155	16.315	21.5083	18.7127	17.6806
Q16850	Lanosterol 14-alpha demethylase OS=Homo sapiens GN=CYP51A1 PE=1 SV=3	22.1667	21.7013	20.4731	20.6562	19.5866	21.9453	21.8715	21.3705
Q6PKG0	La-related protein 1 OS=Homo sapiens GN=LARP1 PE=1 SV=2	16.2006	15.3582	17.5883	18.875	15.915	20.637	17.9126	17.8102
Q71RC2	La-related protein 4 OS=Homo sapiens GN=LARP4 PE=1 SV=3	21.6344	20.4353	20.2871	20.5741	19.5295	22.3918	21.3361	21.2847
Q92615	La-related protein 4B OS=Homo sapiens GN=LARP4B PE=1 SV=3	19.9032	15.0364	15.4254	13.0323	12.7078	18.2379	17.0929	17.4593
Q01650	Large neutral amino acids transporter small subunit 1 OS=Homo sapiens GN=SLC7A5 PE=1 SV=2	24.0632	23.5812	23.26	24.1571	24.3974	23.3842	23.4219	23.6555
P48634	Large proline-rich protein BAT2 OS=Homo sapiens GN=BAT2 PE=1 SV=2	15.4678	10.9923	14.1151	13.765	12.6552	19.1291	16.8747	17.1524
P46379	Large proline-rich protein BAT3 OS=Homo sapiens GN=BAT3 PE=1 SV=2	17.2483	15.595	20.4875	18.11	10.7449	11.7118	15.6249	20.3545
Q9H089	Large subunit GTPase 1 homolog OS=Homo sapiens GN=LSG1 PE=1 SV=2	14.4927	11.161	14.7909	15.7261	14.1551	15.8861	14.4066	16.9522
Q8NBF6	Late secretory pathway protein AVL9 homolog OS=Homo sapiens GN=AVL9 PE=1 SV=1	10.1722	16.9722	14.9557	17.3597	15.6611	9.46234	13.4177	14.4132
O95490	Latrophilin-2 OS=Homo sapiens GN=LPHN2 PE=1 SV=2	12.3094	14.203	16.6674	18.929	18.3824	21.1545	19.31	18.047
Q15334	Lethal(2) giant larvae protein homolog 1 OS=Homo sapiens GN=LLGL1 PE=1 SV=3	18.008	17.3172	18.0475	16.7867	16.018	20.6935	19.1162	17.8704
O95202	LETM1 and EF-hand domain-containing protein 1, mitochondrial OS=Homo sapiens GN=LETM1 PE=1 SV=1	14.2437	17.1775	16.1538	17.1096	16.6293	7.09546	18.3109	19.0892
O60294	Leucine carboxyl methyltransferase 2 OS=Homo sapiens GN=LCMT2 PE=1 SV=3	10.4125	18.5687	11.4469	8.69468	10.2375	8.23551	8.29499	5.77272
Q86V48	Leucine zipper protein 1 OS=Homo sapiens GN=LUZP1 PE=1 SV=2	17.8011	18.3617	20.0501	20.2756	20.9768	21.6685	20.556	19.9134
Q9NQ48	Leucine zipper transcription factor-like protein 1 OS=Homo sapiens GN=LZTFL1 PE=1 SV=1	14.4687	14.0528	14.6499	15.9781	13.3959	13.8575	16.1805	17.209
P42704	Leucine-rich PPR motif-containing protein, mitochondrial OS=Homo sapiens GN=LRPPRC PE=1 SV=3	23.0305	22.9927	21.71	21.2785	21.3136	18.4384	21.3546	21.3492
Q5VUJ6	Leucine-rich repeat and calponin homology domain-containing protein 2 OS=Homo sapiens GN=LRCH2 PE=2 SV=2	15.2376	16.9581	17.6319	16.3555	8.50814	17.0427	13.4539	13.9208
Q96II8	Leucine-rich repeat and calponin homology domain-containing protein 3 OS=Homo sapiens GN=LRCH3 PE=1 SV=2	12.3846	17.8297	14.2742	17.6922	12.9241	18.1064	14.306	16.1985
Q9UFC0	Leucine-rich repeat and WD repeat-containing protein 1 OS=Homo sapiens GN=LRWD1 PE=1 SV=2	14.0476	12.4147	5.65397	17.2483	18.315	8.17062	9.58819	18.7897
Q32MZ4	Leucine-rich repeat flightless-interacting protein 1 OS=Homo sapiens GN=LRRFIP1 PE=1 SV=2	15.6708	16.0385	18.2153	20.9325	22.2654	22.9746	20.7293	22.3406
Q5VZK9	Leucine-rich repeat-containing protein 16A OS=Homo sapiens GN=LRRC16A PE=1 SV=1	17.6655	18.9808	16.7504	15.7556	15.2426	16.8897	13.512	16.9618
Q9H9A6	Leucine-rich repeat-containing protein 40 OS=Homo sapiens GN=LRRC40 PE=1 SV=1	23.7448	23.8641	22.9925	21.6716	21.4456	20.2906	22.2151	22.1944
Q15345	Leucine-rich repeat-containing protein 41 OS=Homo sapiens GN=LRRC41 PE=1 SV=3	19.7993	22.9483	14.7177	12.7545	16.7153	13.4225	17.4177	13.3555
Q8N1G4	Leucine-rich repeat-containing protein 47 OS=Homo sapiens GN=LRRC47 PE=1 SV=1	19.9805	20.96	21.7619	20.5726	18.3408	17.9129	20.9354	21.3617
Q96AG4	Leucine-rich repeat-containing protein 59 OS=Homo sapiens GN=LRRC59 PE=1 SV=1	20.9453	22.5939	21.5311	22.5149	22.4115	20.1471	23.1741	23.446
Q9C0D2	Leucine-rich repeat-containing protein KIAA1731 OS=Homo sapiens GN=KIAA1731 PE=2 SV=3	17.7856	14.6572	16.5915	16.6577	11.3661	10.7071	11.3986	11.1002
Q8N653	Leucine-zipper-like transcriptional regulator 1 OS=Homo sapiens GN=LZTR1 PE=2 SV=2	7.54103	1.4713	-0.0349409	-1.11664	0.914667	7.89128	-0.931918	-0.640852
Q9P2J5	Leucyl-tRNA synthetase, cytoplasmic OS=Homo sapiens GN=LARS PE=1 SV=2	24.3235	23.7153	23.2394	22.2293	22.2373	22.3896	23.4803	23.3316
P30740	Leukocyte elastase inhibitor OS=Homo sapiens GN=SERPINB1 PE=1 SV=1	19.4125	20.3193	16.9969	17.6352	19.5858	18.0753	19.6725	18.5141
P09960	Leukotriene A-4 hydrolase OS=Homo sapiens GN=LTA4H PE=1 SV=2	9.04674	18.049	14.6919	17.5389	7.36402	12.1723	16.5667	20.1764
P41214	Ligatin OS=Homo sapiens GN=LGTN PE=1 SV=3	23.1089	21.5661	20.3229	19.1126	16.6445	18.0347	20.3396	20.9021
Q9UHB6	LIM domain and actin-binding protein 1 OS=Homo sapiens GN=LIMA1 PE=1 SV=1	16.7978	16.8056	18.303	19.0348	19.0502	20.8663	19.631	20.7649
Q9UGP4	LIM domain-containing protein 1 OS=Homo sapiens GN=LIMD1 PE=1 SV=1	15.5457	15.9058	14.2418	20.0198	22.3033	22.7994	21.2558	19.5245
Q9UN81	LINE-1 retrotransposable element ORF1 protein (L1ORF1p) (LINE retrotransposable element 1) (LINE1 retrotransposable element 1)	19.4424	20.943	20.1997	21.761	22.3256	20.095	21.9667	21.9805
Q9BU23	Lipase maturation factor 2 OS=Homo sapiens GN=LMF2 PE=1 SV=2	22.9165	17.6189	21.1962	21.8669	22.7748	18.1301	20.6085	21.1366
Q86X29	Lipolysis-stimulated lipoprotein receptor OS=Homo sapiens GN=LSR PE=1 SV=4	13.5176	14.6811	22.0521	23.5067	23.929	25.8887	23.8273	23.2918
P50851	Lipopolysaccharide-responsive and beige-like anchor protein OS=Homo sapiens GN=LRBA PE=1 SV=4	19.1223	18.965	19.5573	18.075	17.0809	18.7693	18.8605	18.8558
Q13136	Liprin-alpha-1 OS=Homo sapiens GN=PPFIA1 PE=1 SV=1	20.847	19.4855	21.4263	20.5898	18.7406	21.9542	21.5379	21.2335
Q86W92	Liprin-beta-1 OS=Homo sapiens GN=PPFIBP1 PE=1 SV=2	12.1969	14.2814	14.2326	17.3657	16.7125	17.8083	15.0564	12.6422
P00338	L-lactate dehydrogenase A chain OS=Homo sapiens GN=LDHA PE=1 SV=2	23.8894	24.1338	23.6081	24.4826	24.4559	23.4084	24.7494	25.4742
P07195	L-lactate dehydrogenase B chain OS=Homo sapiens GN=LDHB PE=1 SV=2	23.1744	23.237	22.9043	23.469	23.8981	22.1948	23.7424	24.7294
P36776	Lon protease homolog, mitochondrial OS=Homo sapiens GN=LONP1 PE=1 SV=2	23.9934	23.1012	19.2308	19.3646	15.9144	16.456	19.5043	20.3043
Q6P1M0	Long-chain fatty acid transport protein 4 OS=Homo sapiens GN=SLC27A4 PE=1 SV=1	22.2508	20.1082	17.0673	18.3371	16.2843	17.8426	19.0111	18.5879
O95573	Long-chain-fatty-acid--CoA ligase 3 OS=Homo sapiens GN=ACSL3 PE=1 SV=3	23.9107	24.0954	22.3436	22.6788	21.9483	22.3287	22.8818	22.9011
O60488	Long-chain-fatty-acid--CoA ligase 4 OS=Homo sapiens GN=ACSL4 PE=1 SV=2	15.4167	18.066	20.2381	20.3353	15.4791	19.0968	17.4015	19.847
P24666	Low molecular weight phosphotyrosine protein phosphatase OS=Homo sapiens GN=ACP1 PE=1 SV=3	25.6375	25.4549	24.6287	24.5856	24.3522	24.7792	25.0125	25.0005
O75581	Low-density lipoprotein receptor-related protein 6 OS=Homo sapiens GN=LRP6 PE=1 SV=1	18.5641	17.9452	22.6555	22.7305	22.2808	26.3662	24.7532	24.2253
O95232	Luc7-like protein 3 OS=Homo sapiens GN=LUC7L3 PE=1 SV=2	21.7883	18.6608	15.7934	20.3178	17.3389	16.4258	20.5071	20.7466
P05455	Lupus La protein OS=Homo sapiens GN=SSB PE=1 SV=2	19.2929	20.2052	19.4336	20.1474	20.2191	13.2133	20.1923	21.3486
Q7Z4W1	L-xylulose reductase OS=Homo sapiens GN=DCXR PE=1 SV=2	17.8165	21.257	16.886	20.7792	19.1865	8.05001	15.8392	20.8587
Q9NRZ9	Lymphoid-specific helicase OS=Homo sapiens GN=HELLS PE=1 SV=1	19.8661	20.3185	14.3035	18.3527	16.9148	16.3822	17.9537	18.5356
Q96KB5	Lymphokine-activated killer T-cell-originated protein kinase OS=Homo sapiens GN=PBK PE=1 SV=3	18.4727	21.5722	21.2792	20.7333	17.6607	21.3838	19.0042	15.452
P46736	Lys-63-specific deubiquitinase BRCC36 OS=Homo sapiens GN=BRCC3 PE=1 SV=2	14.8058	11.781	13.7381	17.4841	11.8094	15.6507	13.9654	13.7595
Q7LBC6	Lysine-specific demethylase 3B OS=Homo sapiens GN=KDM3B PE=1 SV=1	17.4238	16.6518	11.7116	11.8862	11.3012	12.5212	16.1294	15.7271
O60341	Lysine-specific histone demethylase 1A OS=Homo sapiens GN=KDM1A PE=1 SV=2	18.282	5.89887	8.19119	3.73754	3.89593	3.35061	12.1438	7.76371
Q6UWP7	Lysocardiolipin acyltransferase 1 OS=Homo sapiens GN=LCLAT1 PE=1 SV=1	22.6446	21.4981	21.2336	20.5507	21.1958	20.8003	21.426	20.6437
Q8NF37	Lysophosphatidylcholine acyltransferase 1 OS=Homo sapiens GN=LPCAT1 PE=1 SV=2	23.3909	14.3876	16.4093	13.1911	13.5128	15.9001	17.4781	13.7099
Q7L5N7	Lysophosphatidylcholine acyltransferase 2 OS=Homo sapiens GN=LPCAT2 PE=1 SV=1	12.0108	21.9544	15.6944	18.1489	19.116	17.6988	10.0092	16.2747
Q5VWZ2	Lysophospholipase-like protein 1 OS=Homo sapiens GN=LYPLAL1 PE=1 SV=3	19.0167	18.3441	18.5718	18.8357	17.2171	18.7003	16.4144	15.9636
Q96N66	Lysophospholipid acyltransferase 7 OS=Homo sapiens GN=MBOAT7 PE=1 SV=2	21.9803	21.6847	21.3979	21.1862	22.1405	20.4761	21.229	21.2045
P38571	Lysosomal acid lipase/cholesteryl ester hydrolase OS=Homo sapiens GN=LIPA PE=1 SV=2	22.8189	23.5826	20.8853	20.8997	20.9397	20.173	21.4023	20.9655
Q15046	Lysyl-tRNA synthetase OS=Homo sapiens GN=KARS PE=1 SV=3	14.82	19.9095	19.9489	20.2955	17.2955	16.3847	17.3108	20.3101
Q8N5G2	Macoilin OS=Homo sapiens GN=TMEM57 PE=1 SV=1	16.5214	19.9833	12.9153	17.4007	14.41	20.045	14.722	15.4674
Q7L5Y9	Macrophage erythroblast attacher OS=Homo sapiens GN=MAEA PE=1 SV=1	18.444	14.8132	19.2808	19.8261	16.646	16.3322	16.8309	18.4482
Q9H0U3	Magnesium transporter protein 1 OS=Homo sapiens GN=MAGT1 PE=1 SV=1	23.7665	24.2598	22.5328	22.5801	24.0435	19.9451	23.1597	22.4847
Q14168	MAGUK p55 subfamily member 2 OS=Homo sapiens GN=MPP2 PE=1 SV=3	14.9902	16.275	20.1814	20.254	21.2661	21.6363	20.8207	20.9328
Q9NZW5	MAGUK p55 subfamily member 6 OS=Homo sapiens GN=MPP6 PE=1 SV=2	17.5747	19.4813	21.319	21.4387	20.2062	22.4619	20.9793	21.4991
P40925	Malate dehydrogenase, cytoplasmic OS=Homo sapiens GN=MDH1 PE=1 SV=4	17.691	20.8983	22.2057	21.9952	22.9927	22.032	22.7095	23.6189
P40926	Malate dehydrogenase, mitochondrial OS=Homo sapiens GN=MDH2 PE=1 SV=3	19.1548	22.1993	19.4675	17.3674	16.5233	15.4443	20.9901	21.4415
Q14165	Malectin OS=Homo sapiens GN=MLEC PE=1 SV=1	21.9616	18.3767	20.7702	21.086	21.832	21.9726	21.9632	21.7763
Q9ULC4	Malignant T cell-amplified sequence 1 OS=Homo sapiens GN=MCTS1 PE=1 SV=1	16.832	20.0961	23.5983	21.902	20.9968	22.0536	21.0491	21.9665
Q96IJ6	Mannose-1-phosphate guanyltransferase alpha OS=Homo sapiens GN=GMPPA PE=1 SV=1	20.6905	20.8305	18.1192	17.1768	15.9966	16.4623	19.9319	19.1922
Q9Y5P6	Mannose-1-phosphate guanyltransferase beta OS=Homo sapiens GN=GMPPB PE=1 SV=2	21.3466	20.3409	17.6863	20.434	20.8335	18.5225	20.3189	20.5664
Q16644	MAP kinase-activated protein kinase 3 OS=Homo sapiens GN=MAPKAPK3 PE=1 SV=1	20.062	19.4325	18.253	21.0419	17.5899	18.1133	17.4205	17.2776
P27448	MAP/microtubule affinity-regulating kinase 3 OS=Homo sapiens GN=MARK3 PE=1 SV=3	19.1031	19.5398	19.7184	19.5412	19.8751	21.0835	20.5413	19.8036
Q96T17	MAP7 domain-containing protein 2 OS=Homo sapiens GN=MAP7D2 PE=1 SV=1	22.7382	20.2627	18.4495	18.4807	18.5153	18.1882	17.3936	18.2432
Q8IWC1	MAP7 domain-containing protein 3 OS=Homo sapiens GN=MAP7D3 PE=1 SV=2	15.1224	20.6349	19.9882	21.4872	22.4407	21.5165	21.5714	21.4701
P49006	MARCKS-related protein OS=Homo sapiens GN=MARCKSL1 PE=1 SV=2	20.6305	22.403	23.0217	24.276	24.9776	24.9895	24.1338	24.714
Q8N4S9	MARVEL domain-containing protein 2 OS=Homo sapiens GN=MARVELD2 PE=1 SV=1	14.4954	15.1156	15.5016	20.3712	17.8603	23.0908	18.2245	19.3544
Q14680	Maternal embryonic leucine zipper kinase OS=Homo sapiens GN=MELK PE=1 SV=3	20.3816	19.1058	17.9942	13.693	14.3347	15.1008	17.3046	13.5629
P43243	Matrin-3 OS=Homo sapiens GN=MATR3 PE=1 SV=2	23.8488	23.2859	22.1501	22.0442	22.38	21.8572	23.3262	22.8649
Q9ULK4	Mediator of RNA polymerase II transcription subunit 23 OS=Homo sapiens GN=MED23 PE=1 SV=2	20.7019	21.4583	15.2073	17.654	15.6781	16.6854	17.5009	16.6604
O75448	Mediator of RNA polymerase II transcription subunit 24 OS=Homo sapiens GN=MED24 PE=1 SV=1	18.2059	21.435	8.32432	15.3497	6.89354	8.45487	7.3362	11.2191
P11310	Medium-chain specific acyl-CoA dehydrogenase, mitochondrial OS=Homo sapiens GN=ACADM PE=1 SV=1	21.2293	21.9374	17.672	20.211	20.5573	13.5243	19.9389	21.143
Q5JRA6	Melanoma inhibitory activity protein 3 OS=Homo sapiens GN=MIA3 PE=1 SV=1	9.05074	11.3887	13.9555	14.8788	12.0593	20.934	15.362	17.4937
Q9Y5V3	Melanoma-associated antigen D1 OS=Homo sapiens GN=MAGED1 PE=1 SV=3	22.8071	23.0442	22.4836	22.8345	23.0726	22.3946	23.0837	22.7357
Q9UNF1	Melanoma-associated antigen D2 OS=Homo sapiens GN=MAGED2 PE=1 SV=2	22.2057	22.5642	22.0295	21.9961	22.8577	21.5186	22.2033	22.001
O00264	Membrane-associated progesterone receptor component 1 OS=Homo sapiens GN=PGRMC1 PE=1 SV=3	18.1792	20.2078	20.39	23.2359	24.1073	22.339	24.5129	24.0298
O15173	Membrane-associated progesterone receptor component 2 OS=Homo sapiens GN=PGRMC2 PE=1 SV=1	14.0184	11.8413	16.1881	16.6591	17.4649	10.873	17.7596	18.8244
O00255	Menin OS=Homo sapiens GN=MEN1 PE=1 SV=3	20.3813	18.3802	17.0192	15.7514	13.8841	16.367	16.6045	18.4883
P35240	Merlin OS=Homo sapiens GN=NF2 PE=1 SV=1	13.3566	14.8306	22.5185	19.5422	13.442	15.3351	18.2212	10.3286
Q8NE01	Metal transporter CNNM3 OS=Homo sapiens GN=CNNM3 PE=1 SV=1	13.3082	11.2051	11.9383	14.7293	14.8178	16.0513	15.8864	14.0348
Q9Y483	Metal-response element-binding transcription factor 2 OS=Homo sapiens GN=MTF2 PE=1 SV=1	19.1633	19.0777	11.849	16.2633	6.26034	8.61241	13.793	14.0891
Q13330	Metastasis-associated protein MTA1 OS=Homo sapiens GN=MTA1 PE=1 SV=2	17.912	18.772	12.6945	10.6403	11.1638	11.2891	15.675	15.7783
O94776	Metastasis-associated protein MTA2 OS=Homo sapiens GN=MTA2 PE=1 SV=1	21.7249	21.5355	18.8452	19.6856	18.9463	18.777	21.2746	20.8215
Q13505	Metaxin-1 OS=Homo sapiens GN=MTX1 PE=1 SV=2	21.3937	18.0936	18.1102	21.0521	20.9938	17.13	21.1491	21.197
Q5HYI7	Metaxin-3 OS=Homo sapiens GN=MTX3 PE=1 SV=2	7.50519	11.4074	7.61726	15.7097	10.4364	9.25854	12.2446	12.586
Q9NZL9	Methionine adenosyltransferase 2 subunit beta OS=Homo sapiens GN=MAT2B PE=1 SV=1	19.7131	17.9688	14.8095	17.8676	14.8901	14.5937	17.5887	18.1671
Q99707	Methionine synthase OS=Homo sapiens GN=MTR PE=1 SV=2	20.3193	19.5883	15.3178	17.565	16.4361	16.7496	17.3335	18.1412
P56192	Methionyl-tRNA synthetase, cytoplasmic OS=Homo sapiens GN=MARS PE=1 SV=2	23.331	22.0059	21.541	20.0039	16.9362	20.6161	21.1001	21.004
O95983	Methyl-CpG-binding domain protein 3 OS=Homo sapiens GN=MBD3 PE=1 SV=1	15.3492	15.6216	14.1338	10.7293	10.9963	11.4934	13.4046	14.3577
Q9HCC0	Methylcrotonoyl-CoA carboxylase beta chain, mitochondrial OS=Homo sapiens GN=MCCC2 PE=1 SV=1	27.4469	25.5563	19.8362	19.3757	19.1379	22.1216	20.5174	20.9463
Q96RQ3	Methylcrotonoyl-CoA carboxylase subunit alpha, mitochondrial OS=Homo sapiens GN=MCCC1 PE=1 SV=3	28.2849	25.3852	19.8955	18.3513	20.3512	21.7069	20.248	18.9748
P22033	Methylmalonyl-CoA mutase, mitochondrial OS=Homo sapiens GN=MUT PE=1 SV=3	17.3135	20.0505	14.3403	6.49339	11.3416	1.44876	9.51535	7.57449
Q9BQA1	Methylosome protein 50 OS=Homo sapiens GN=WDR77 PE=1 SV=1	21.3356	22.0349	20.0366	20.9924	17.4247	21.0111	20.2492	21.6304
P54105	Methylosome subunit pICln OS=Homo sapiens GN=CLNS1A PE=1 SV=1	19.3807	18.5436	17.2991	19.5085	19.9844	17.9083	24.0693	22.0103
Q9BV20	Methylthioribose-1-phosphate isomerase OS=Homo sapiens GN=MRI1 PE=1 SV=1	20.7861	23.9937	22.1946	21.512	17.1737	20.1946	21.183	20.9639
Q8N6R0	Methyltransferase-like protein 13 OS=Homo sapiens GN=METTL13 PE=1 SV=1	20.9478	21.2466	16.7304	13.6516	11.5764	12.7122	15.2949	14.5191
Q9H8H3	Methyltransferase-like protein 7A OS=Homo sapiens GN=METTL7A PE=1 SV=1	21.5216	19.8351	19.6798	17.6975	20.3166	18.8515	19.8592	20.5838
Q6UX53	Methyltransferase-like protein 7B OS=Homo sapiens GN=METTL7B PE=2 SV=2	21.6172	20.9817	20.7515	20.351	16.4418	19.8463	19.0458	20.2718
P22670	MHC class II regulatory factor RFX1 OS=Homo sapiens GN=RFX1 PE=1 SV=2	21.3607	16.7478	10.1623	13.2694	9.69525	10.3162	11.0311	6.11489
Q9UPN3	Microtubule-actin cross-linking factor 1, isoforms 1/2/3/5 OS=Homo sapiens GN=MACF1 PE=1 SV=3	8.4355	11.3915	16.8083	14.1273	11.3256	15.7219	14.1081	13.8901
Q66K74	Microtubule-associated protein 1S OS=Homo sapiens GN=MAP1S PE=1 SV=2	20.5627	21.5769	20.2053	18.9057	18.7056	18.801	18.896	18.613
P27816	Microtubule-associated protein 4 OS=Homo sapiens GN=MAP4 PE=1 SV=3	22.6923	23.0628	22.5561	23.3656	23.3708	24.4083	23.8861	23.9652
Q15691	Microtubule-associated protein RP/EB family member 1 OS=Homo sapiens GN=MAPRE1 PE=1 SV=3	19.9284	18.552	23.1615	24.146	19.9134	26.9419	20.4746	25.2567
Q15555	Microtubule-associated protein RP/EB family member 2 OS=Homo sapiens GN=MAPRE2 PE=1 SV=1	19.928	15.5704	12.6469	10.6133	11.016	12.7159	13.1985	12.9363
Q9NU22	Midasin OS=Homo sapiens GN=MDN1 PE=1 SV=2	19.1727	19.2328	14.0087	14.1003	13.1655	13.7792	15.3994	15.2179
O15344	Midline-1 OS=Homo sapiens GN=MID1 PE=1 SV=1	19.2836	16.9809	20.3598	20.7329	19.6231	21.85	19.4227	20.7266
Q8N183	Mimitin, mitochondrial OS=Homo sapiens GN=NDUFAF2 PE=1 SV=1	15.1645	19.3441	13.6631	16.8967	17.1613	14.4117	20.7372	20.9688
Q8TCT9	Minor histocompatibility antigen H13 OS=Homo sapiens GN=HM13 PE=1 SV=1	16.5025	20.8026	15.1417	14.1666	8.87691	9.21466	14.5903	12.8293
Q8N4C8	Misshapen-like kinase 1 OS=Homo sapiens GN=MINK1 PE=1 SV=1	14.6812	15.813	15.4647	17.1022	19.3275	20.5173	12.7285	15.0507
Q9BQT8	Mitochondrial 2-oxodicarboxylate carrier OS=Homo sapiens GN=SLC25A21 PE=1 SV=1	21.2406	22.6257	20.9721	21.3018	21.6313	20.1066	21.1173	21.2662
Q02978	Mitochondrial 2-oxoglutarate/malate carrier protein OS=Homo sapiens GN=SLC25A11 PE=1 SV=3	24.6774	24.5345	22.828	21.8323	21.259	22.574	23.3323	23.1352
Q7Z434	Mitochondrial antiviral-signaling protein OS=Homo sapiens GN=MAVS PE=1 SV=2	13.1003	11.0034	17.1132	15.4305	14.421	18.3098	15.7424	18.5685
O43772	Mitochondrial carnitine/acylcarnitine carrier protein OS=Homo sapiens GN=SLC25A20 PE=1 SV=1	20.7466	22.0331	21.0067	21.3159	22.7773	18.6364	20.9902	20.8359
Q9Y6C9	Mitochondrial carrier homolog 2 OS=Homo sapiens GN=MTCH2 PE=1 SV=1	20.6356	23.0089	19.177	20.8749	21.6646	19.8018	21.8516	23.7501
Q9H2D1	Mitochondrial folate transporter/carrier OS=Homo sapiens GN=SLC25A32 PE=1 SV=2	14.343	16.0122	17.2568	13.8856	16.6215	11.3337	20.7159	18.0459
Q9H936	Mitochondrial glutamate carrier 1 OS=Homo sapiens GN=SLC25A22 PE=1 SV=1	23.5166	23.9701	22.5338	22.8957	22.6047	22.4485	22.324	23.1649
Q9Y5L4	Mitochondrial import inner membrane translocase subunit Tim13 OS=Homo sapiens GN=TIMM13 PE=1 SV=1	18.1305	20.6381	17.6453	17.0467	10.561	5.24876	21.9773	22.5434
O60830	Mitochondrial import inner membrane translocase subunit Tim17-B	9.67375	21.6688	11.6898	12.2062	13.0422	6.86134	14.4883	12.2196
O43615	Mitochondrial import inner membrane translocase subunit TIM44 OS=Homo sapiens GN=TIMM44 PE=1 SV=2	20.7928	21.0683	13.8001	16.498	12.8176	15.219	15.7046	16.2978
Q3ZCQ8	Mitochondrial import inner membrane translocase subunit TIM50 OS=Homo sapiens GN=TIMM50 PE=1 SV=2	21.8348	17.2949	16.19	12.6979	12.5958	16.011	16.988	16.7379
Q9NS69	Mitochondrial import receptor subunit TOM22 homolog OS=Homo sapiens GN=TOMM22 PE=1 SV=3	24.9088	23.2736	17.5279	18.1877	18.2188	20.0423	21.9704	20.9778
Q15785	Mitochondrial import receptor subunit TOM34 OS=Homo sapiens GN=TOMM34 PE=1 SV=2	9.32495	12.5836	10.9231	13.5197	13.0678	12.8799	17.1444	19.616
O96008	Mitochondrial import receptor subunit TOM40 homolog OS=Homo sapiens GN=TOMM40 PE=1 SV=1	23.815	22.58	21.9372	19.5706	19.9311	21.5933	23.0769	22.7471
O94826	Mitochondrial import receptor subunit TOM70 OS=Homo sapiens GN=TOMM70A PE=1 SV=1	18.0628	17.4721	18.988	20.8367	13.5538	13.3105	20.3757	20.8028
Q16891	Mitochondrial inner membrane protein OS=Homo sapiens GN=IMMT PE=1 SV=1	22.6742	22.5605	21.1081	20.7245	20.5516	19.7982	21.8132	21.939
Q15070	Mitochondrial inner membrane protein OXA1L OS=Homo sapiens GN=OXA1L PE=1 SV=3	23.0621	24.0981	22.6211	23.6422	24.013	22.7914	23.9056	23.2275
Q9Y619	Mitochondrial ornithine transporter 1 OS=Homo sapiens GN=SLC25A15 PE=1 SV=1	21.9336	23.0344	12.9126	19.4893	21.1407	18.1929	19.3078	19.0462
Q8IXI1	Mitochondrial Rho GTPase 2 OS=Homo sapiens GN=RHOT2 PE=1 SV=2	11.8817	13.8149	16.3662	14.9307	17.4863	11.4427	16.1729	16.4958
Q7L0Y3	Mitochondrial ribonuclease P protein 1 OS=Homo sapiens GN=RG9MTD1 PE=1 SV=2	24.4412	24.3275	22.9152	22.8848	22.5955	22.5562	23.3257	22.9894
O15091	Mitochondrial ribonuclease P protein 3 OS=Homo sapiens GN=KIAA0391 PE=1 SV=2	18.5041	13.4182	5.19544	4.65478	0.323391	6.02933	7.24928	7.9765
Q9HC21	Mitochondrial thiamine pyrophosphate carrier OS=Homo sapiens GN=SLC25A19 PE=1 SV=1	18.2821	18.8792	15.2933	14.1017	14.8049	12.0734	15.6549	15.651
O75439	Mitochondrial-processing peptidase subunit beta OS=Homo sapiens GN=PMPCB PE=1 SV=2	19.6118	20.011	20.4266	21.6467	22.1754	20.2998	21.7629	22.0683
Q8IWA4	Mitofusin-1 OS=Homo sapiens GN=MFN1 PE=1 SV=2	13.9117	13.551	10.7175	10.9969	8.21992	8.00041	14.7805	13.3826
O95140	Mitofusin-2 OS=Homo sapiens GN=MFN2 PE=1 SV=3	20.8206	22.1844	12.5814	13.2574	12.8557	15.665	17.7546	15.465
P28482	Mitogen-activated protein kinase 1 OS=Homo sapiens GN=MAPK1 PE=1 SV=3	17.6465	19.8923	22.9429	23.0762	22.1048	21.88	22.5028	21.9381
Q16539	Mitogen-activated protein kinase 14 OS=Homo sapiens GN=MAPK14 PE=1 SV=3	17.9659	17.9036	18.0186	16.8875	16.7807	15.1964	17.7637	16.7483
P27361	Mitogen-activated protein kinase 3 OS=Homo sapiens GN=MAPK3 PE=1 SV=4	18.1359	21.6045	16.5039	19.9939	15.8623	14.087	18.698	18.4115
Q13164	Mitogen-activated protein kinase 7 OS=Homo sapiens GN=MAPK7 PE=1 SV=2	21.05	11.6391	9.35203	9.64859	6.63844	11.6418	17.528	10.8469
Q9Y6R4	Mitogen-activated protein kinase kinase kinase 4 OS=Homo sapiens GN=MAP3K4 PE=1 SV=1	12.4818	14.8212	17.7862	16.9184	15.8982	14.3584	12.2761	14.3945
O43318	Mitogen-activated protein kinase kinase kinase 7 OS=Homo sapiens GN=MAP3K7 PE=1 SV=1	16.8609	19.1456	18.8929	19.7896	19.1421	20.4197	18.238	17.8554
Q8IVH8	Mitogen-activated protein kinase kinase kinase kinase 3 OS=Homo sapiens GN=MAP4K3 PE=1 SV=1	13.7779	13.7376	10.7202	10.9491	11.2412	13.6174	10.179	12.5977
O95819	Mitogen-activated protein kinase kinase kinase kinase 4 OS=Homo sapiens GN=MAP4K4 PE=1 SV=2	22.5261	21.6962	21.7747	22.3169	22.3532	22.6034	20.6331	20.6006
Q9Y4K4	Mitogen-activated protein kinase kinase kinase kinase 5 OS=Homo sapiens GN=MAP4K5 PE=1 SV=1	11.8024	19.4317	18.3725	18.5589	17.7769	17.1047	17.1739	17.6188
O43684	Mitotic checkpoint protein BUB3 OS=Homo sapiens GN=BUB3 PE=1 SV=1	22.2326	23.1541	22.1354	21.6764	22.8094	23.1128	23.2055	23.2639
O60566	Mitotic checkpoint serine/threonine-protein kinase BUB1 beta OS=Homo sapiens GN=BUB1B PE=1 SV=3	13.1013	16.043	17.2914	17.5959	13.9738	18.3355	16.2925	17.2681
O43683	Mitotic checkpoint serine/threonine-protein kinase BUB1 OS=Homo sapiens GN=BUB1 PE=1 SV=1	15.32	16.1939	17.8184	17.9182	16.6536	17.0144	17.9078	17.3629
Q9Y6D9	Mitotic spindle assembly checkpoint protein MAD1 OS=Homo sapiens GN=MAD1L1 PE=1 SV=2	20.5173	19.3986	17.6108	19.7697	18.2522	14.9954	18.6963	18.2265
Q13257	Mitotic spindle assembly checkpoint protein MAD2A OS=Homo sapiens GN=MAD2L1 PE=1 SV=1	22.9896	23.0535	23.0239	21.1479	22.9795	21.9992	22.5832	21.2734
Q9BYG3	MKI67 FHA domain-interacting nucleolar phosphoprotein OS=Homo sapiens GN=MKI67IP PE=1 SV=1	19.7364	18.3539	16.5836	12.8269	18.5152	16.1102	18.9374	15.3146
Q96T76	MMS19 nucleotide excision repair protein homolog OS=Homo sapiens GN=MMS19 PE=1 SV=2	21.238	19.1038	19.6068	18.2592	12.3593	16.4616	18.1041	17.002
P26038	Moesin OS=Homo sapiens GN=MSN PE=1 SV=3	15.5607	15.48	20.707	21.0401	21.1803	21.6576	20.0585	21.0614
P53985	Monocarboxylate transporter 1 OS=Homo sapiens GN=SLC16A1 PE=1 SV=2	23.4434	23.5493	23.7122	23.4871	23.8142	22.9663	23.6878	23.6273
Q6UB35	Monofunctional C1-tetrahydrofolate synthase, mitochondrial OS=Homo sapiens GN=MTHFD1L PE=1 SV=1	24.4107	23.8801	21.571	21.6354	21.1406	20.576	21.6537	21.6242
Q9Y6X9	MORC family CW-type zinc finger protein 2 OS=Homo sapiens GN=MORC2 PE=1 SV=2	17.1842	20.748	13.7646	13.9389	11.0018	9.36839	14.3103	14.7039
Q14149	MORC family CW-type zinc finger protein 3 OS=Homo sapiens GN=MORC3 PE=1 SV=3	17.0759	17.8967	9.34689	9.65754	8.6485	9.81492	9.68174	12.3523
Q15014	Mortality factor 4-like protein 2 OS=Homo sapiens GN=MORF4L2 PE=1 SV=1	19.3496	14.8201	18.9433	22.4745	23.2547	14.5377	21.6138	22.9797
P30307	M-phase inducer phosphatase 3 OS=Homo sapiens GN=CDC25C PE=1 SV=2	19.5556	16.0091	11.018	12.181	6.64021	11.6594	8.8207	13.1472
Q567V2	Mpv17-like protein 2 OS=Homo sapiens GN=MPV17L2 PE=1 SV=2	19.0677	20.7652	11.7435	9.36172	10.8951	5.1946	15.3315	14.3525
Q9UKD2	mRNA turnover protein 4 homolog OS=Homo sapiens GN=MRTO4 PE=1 SV=2	22.7756	20.1287	21.2219	21.5561	22.5728	21.3849	22.5325	22.0084
O60942	mRNA-capping enzyme OS=Homo sapiens GN=RNGTT PE=1 SV=1	11.68	19.988	6.42083	8.23131	4.8979	10.476	5.66213	10.2895
Q9NPI6	mRNA-decapping enzyme 1A OS=Homo sapiens GN=DCP1A PE=1 SV=1	22.4507	21.0095	15.4217	18.3607	14.3688	14.978	17.6655	18.2543
Q8IZD4	mRNA-decapping enzyme 1B OS=Homo sapiens GN=DCP1B PE=1 SV=1	19.9483	11.8696	13.6527	13.6207	11.4797	15.3146	13.3815	13.5174
P33527	Multidrug resistance-associated protein 1 OS=Homo sapiens GN=ABCC1 PE=1 SV=2	14.5703	11.5668	14.1907	15.685	9.29653	14.1177	12.7086	15.0177
O15439	Multidrug resistance-associated protein 4 OS=Homo sapiens GN=ABCC4 PE=1 SV=3	11.4487	13.059	3.11545	11.3311	8.1338	10.8401	2.57025	13.2884
P22234	Multifunctional protein ADE2 OS=Homo sapiens GN=PAICS PE=1 SV=3	19.3583	21.1018	22.1966	21.9964	20.3701	21.3069	21.3747	21.6942
Q9BU76	Multiple myeloma tumor-associated protein 2 OS=Homo sapiens GN=MMTAG2 PE=1 SV=1	23.1093	22.972	23.4261	24.0338	25.2189	22.6428	24.7823	24.924
Q96EY5	Multivesicular body subunit 12A OS=Homo sapiens GN=FAM125A PE=1 SV=1	10.4386	11.6995	13.2244	11.9671	12.1737	17.8373	16.6473	14.5105
Q9BQG0	Myb-binding protein 1A OS=Homo sapiens GN=MYBBP1A PE=1 SV=2	22.1596	21.781	19.1881	19.9621	19.9062	18.548	20.3091	20.6944
Q8IUF8	MYC-induced nuclear antigen OS=Homo sapiens GN=MINA PE=1 SV=1	21.8241	21.9809	19.4262	19.261	18.5016	19.5505	21.1653	20.6251
Q15773	Myeloid leukemia factor 2 OS=Homo sapiens GN=MLF2 PE=1 SV=1	24.5375	25.212	20.3838	21.1099	21.5796	22.0532	20.7161	20.1463
P60660	Myosin light polypeptide 6 OS=Homo sapiens GN=MYL6 PE=1 SV=2	23.8283	24.3514	25.02	25.3042	24.9128	26.1527	25.4559	25.3403
Q6WCQ1	Myosin phosphatase Rho-interacting protein OS=Homo sapiens GN=MPRIP PE=1 SV=3	15.6562	18.1183	21.7153	20.0101	19.714	21.9232	21.2069	19.9963
P35580	Myosin-10 OS=Homo sapiens GN=MYH10 PE=1 SV=3	15.605	18.4269	22.7097	20.756	15.5288	16.7655	19.0239	16.6893
Q7Z406	Myosin-14 OS=Homo sapiens GN=MYH14 PE=1 SV=1	3.77639	6.1177	18.7098	16.881	7.02597	9.02782	10.5592	12.7729
P35579	Myosin-9 OS=Homo sapiens GN=MYH9 PE=1 SV=4	16.2043	19.9545	23.1036	22.1655	18.471	20.0004	21.5529	20.7765
O43795	Myosin-Ib OS=Homo sapiens GN=MYO1B PE=1 SV=3	22.1021	22.3537	21.7812	21.3158	21.381	20.333	20.6356	20.4977
O00159	Myosin-Ic OS=Homo sapiens GN=MYO1C PE=1 SV=3	20.827	20.5292	19.5746	16.282	13.5954	16.8434	17.7679	16.6745
O94832	Myosin-Id OS=Homo sapiens GN=MYO1D PE=1 SV=2	21.1133	20.8354	17.798	16.646	13.766	16.4174	15.2402	13.27
Q12965	Myosin-Ie OS=Homo sapiens GN=MYO1E PE=1 SV=2	18.916	17.9931	18.247	18.2586	17.3619	19.3183	17.3893	17.5056
Q13459	Myosin-IXb OS=Homo sapiens GN=MYO9B PE=1 SV=2	13.7641	16.7682	15.134	16.7811	13.3212	17.7946	16.4514	14.7653
Q9Y4I1	Myosin-Va OS=Homo sapiens GN=MYO5A PE=1 SV=1	14.5019	13.61	19.9368	18.9321	11.5433	11.0356	14.3488	12.9461
Q9UM54	Myosin-VI OS=Homo sapiens GN=MYO6 PE=1 SV=4	18.9948	19.9571	20.1361	19.7917	16.4162	19.4501	16.8682	17.0665
Q92614	Myosin-XVIIIa OS=Homo sapiens GN=MYO18A PE=1 SV=3	-1.31612	6.25826	20.2222	12.0692	4.70977	8.91611	4.8179	1.94947
P58546	Myotrophin OS=Homo sapiens GN=MTPN PE=1 SV=2	17.8466	21.5249	22.6856	22.8595	21.7019	23.7816	23.7581	24.0801
Q13613	Myotubularin-related protein 1 OS=Homo sapiens GN=MTMR1 PE=1 SV=4	18.4587	20.2443	20.4739	19.8037	19.3374	20.2136	20.4681	19.2388
Q8NCE2	Myotubularin-related protein 14 OS=Homo sapiens GN=MTMR14 PE=1 SV=2	16.7041	9.58526	13.554	15.8057	9.89747	15.158	11.9252	9.83554
O95248	Myotubularin-related protein 5 OS=Homo sapiens GN=SBF1 PE=1 SV=3	12.8898	10.6087	15.3219	13.7861	15.7681	15.0349	15.0843	13.4355
P29966	Myristoylated alanine-rich C-kinase substrate OS=Homo sapiens GN=MARCKS PE=1 SV=4	8.63714	7.69067	13.0038	15.7958	15.1973	19.6654	14.1914	16.616
O14745	Na(+)/H(+) exchange regulatory cofactor NHE-RF1 OS=Homo sapiens GN=SLC9A3R1 PE=1 SV=4	7.61173	10.3879	12.4607	17.8096	20.9765	20.9769	16.874	18.5175
Q9H0A0	N-acetyltransferase 10 OS=Homo sapiens GN=NAT10 PE=1 SV=1	23.3193	23.4421	21.9613	22.4421	22.6157	21.7138	22.5919	22.7533
Q8NFW8	N-acylneuraminate cytidylyltransferase OS=Homo sapiens GN=CMAS PE=1 SV=2	12.7911	16.0743	13.3798	19.3346	13.9991	15.7451	12.9821	18.2076
Q13423	NAD(P) transhydrogenase, mitochondrial OS=Homo sapiens GN=NNT PE=1 SV=3	20.575	20.0786	19.8266	20.6344	20.8188	19.1071	21.0284	21.1327
O95299	NADH dehydrogenase [ubiquinone] 1 alpha subcomplex subunit 10, mitochondrial OS=Homo sapiens GN=NDUFA10 PE=1 SV=1	24.1688	23.9954	22.7936	22.7763	22.3993	21.8446	22.4906	21.6636
O00483	NADH dehydrogenase [ubiquinone] 1 alpha subcomplex subunit 4 OS=Homo sapiens GN=NDUFA4 PE=1 SV=1	25.1182	25.077	24.7475	24.8354	25.3896	24.0275	24.7882	25.1973
Q16718	NADH dehydrogenase [ubiquinone] 1 alpha subcomplex subunit 5 OS=Homo sapiens GN=NDUFA5 PE=1 SV=3	14.1436	15.5036	14.7994	16.43	14.806	14.8384	18.5979	16.1267
P56556	NADH dehydrogenase [ubiquinone] 1 alpha subcomplex subunit 6 OS=Homo sapiens GN=NDUFA6 PE=1 SV=2	24.7309	24.7368	23.2194	23.831	24.3827	21.8303	23.721	24.0781
Q16795	NADH dehydrogenase [ubiquinone] 1 alpha subcomplex subunit 9, mitochondrial OS=Homo sapiens GN=NDUFA9 PE=1 SV=2	22.9692	22.7741	20.3623	21.4814	19.8038	19.903	21.9927	21.5167
O96000	NADH dehydrogenase [ubiquinone] 1 beta subcomplex subunit 10 OS=Homo sapiens GN=NDUFB10 PE=1 SV=3	22.7907	20.9698	13.4682	14.5098	15.0727	13.9306	14.6067	15.0018
O95168	NADH dehydrogenase [ubiquinone] 1 beta subcomplex subunit 4 OS=Homo sapiens GN=NDUFB4 PE=1 SV=3	22.7883	21.6818	20.6795	20.8251	19.9111	20.2129	22.3507	21.2273
O43674	NADH dehydrogenase [ubiquinone] 1 beta subcomplex subunit 5, mitochondrial OS=Homo sapiens GN=NDUFB5 PE=1 SV=1	21.5015	17.8807	19.941	18.6083	13.6477	14.7908	20.7901	19.1449
Q9Y6M9	NADH dehydrogenase [ubiquinone] 1 beta subcomplex subunit 9 OS=Homo sapiens GN=NDUFB9 PE=1 SV=3	11.9054	9.24496	5.70706	14.64	3.7053	-2.34917	5.20628	15.1005
P49821	NADH dehydrogenase [ubiquinone] flavoprotein 1, mitochondrial OS=Homo sapiens GN=NDUFV1 PE=1 SV=4	19.4058	20.9301	17.0312	19.3228	17.2756	12.7178	17.3892	19.6866
O75306	NADH dehydrogenase [ubiquinone] iron-sulfur protein 2, mitochondrial OS=Homo sapiens GN=NDUFS2 PE=1 SV=2	19.0006	19.6412	14.7148	17.2098	11.2587	13.1355	17.5115	15.158
O75251	NADH dehydrogenase [ubiquinone] iron-sulfur protein 7, mitochondrial OS=Homo sapiens GN=NDUFS7 PE=1 SV=3	23.1633	20.8357	21.4933	21.2555	19.8331	13.0017	20.2242	20.466
O00217	NADH dehydrogenase [ubiquinone] iron-sulfur protein 8, mitochondrial OS=Homo sapiens GN=NDUFS8 PE=1 SV=1	16.5519	10.921	6.8216	10.5515	7.96873	7.71307	4.17853	11.2195
Q9UHQ9	NADH-cytochrome b5 reductase 1 OS=Homo sapiens GN=CYB5R1 PE=1 SV=1	18.9056	15.566	20.3935	21.154	21.6024	19.3561	20.5753	21.1135
P00387	NADH-cytochrome b5 reductase 3 OS=Homo sapiens GN=CYB5R3 PE=1 SV=3	16.3965	18.5466	17.024	19.43	16.9795	16.5389	17.5546	19.7042
P28331	NADH-ubiquinone oxidoreductase 75 kDa subunit, mitochondrial OS=Homo sapiens GN=NDUFS1 PE=1 SV=3	17.6557	19.6507	13.7052	16.3759	13.3045	11.7963	14.0582	16.3736
P22570	NADPH:adrenodoxin oxidoreductase, mitochondrial OS=Homo sapiens GN=FDXR PE=1 SV=3	19.3107	17.9278	15.9125	17.4998	11.195	15.9195	18.5457	17.5854
Q9BXJ9	N-alpha-acetyltransferase 15, NatA auxiliary subunit OS=Homo sapiens GN=NAA15 PE=1 SV=1	22.1012	23.6431	23.7672	23.6296	23.5182	22.844	23.3275	23.1865
Q14CX7	N-alpha-acetyltransferase 25, NatB auxiliary subunit OS=Homo sapiens GN=NAA25 PE=1 SV=1	10.7681	18.3277	16.9904	14.5031	8.34392	8.31731	13.1821	13.0415
Q147X3	N-alpha-acetyltransferase 30, NatC catalytic subunit OS=Homo sapiens GN=NAA30 PE=1 SV=1	18.7971	20.8202	15.4532	13.1924	14.1471	16.9855	16.8749	17.4157
Q5VZE5	N-alpha-acetyltransferase 35, NatC auxiliary subunit OS=Homo sapiens GN=NAA35 PE=1 SV=1	19.9592	19.903	18.5865	18.5526	15.1448	16.8479	17.4975	17.9391
Q86UY6	N-alpha-acetyltransferase 40, NatD catalytic subunit OS=Homo sapiens GN=NAA40 PE=2 SV=1	20.3339	20.505	12.2507	13.5237	19.3721	15.6464	18.6368	19.3942
Q9GZZ1	N-alpha-acetyltransferase 50, NatE catalytic subunit OS=Homo sapiens GN=NAA50 PE=1 SV=1	11.0324	17.5233	20.5365	19.8328	12.9828	14.0176	20.1771	21.3933
E9PAV3	Nascent polypeptide-associated complex subunit alpha, muscle-specific form (Alpha-NAC, muscle-specific form) (skNAC)	23.8056	24.3818	23.9599	23.991	23.5477	23.0925	25.5048	25.7134
Q9Y2A7	Nck-associated protein 1 OS=Homo sapiens GN=NCKAP1 PE=1 SV=1	16.159	17.5795	17.8244	18.9514	19.1882	21.3043	18.3468	18.997
Q9NZQ3	NCK-interacting protein with SH3 domain OS=Homo sapiens GN=NCKIPSD PE=1 SV=1	20.2631	20.138	20.3546	20.3558	19.8088	20.6271	19.5015	20.2475
O75113	NEDD4-binding protein 1 OS=Homo sapiens GN=N4BP1 PE=1 SV=4	12.4479	13.2565	14.6145	17.8157	14.0193	17.7671	14.0922	13.5245
O00308	NEDD4-like E3 ubiquitin-protein ligase WWP2 OS=Homo sapiens GN=WWP2 PE=1 SV=2	16.7491	14.3552	15.652	16.2257	13.0785	15.7523	10.1538	13.6941
Q9Y5A7	NEDD8 ultimate buster 1 OS=Homo sapiens GN=NUB1 PE=1 SV=2	22.1877	22.2361	20.0231	18.3117	18.2878	18.2027	18.6652	18.4085
Q8TBC4	NEDD8-activating enzyme E1 catalytic subunit OS=Homo sapiens GN=UBA3 PE=1 SV=2	21.1712	18.4583	18.4754	18.9891	15.4644	18.2675	16.8813	19.0347
Q13564	NEDD8-activating enzyme E1 regulatory subunit OS=Homo sapiens GN=NAE1 PE=1 SV=1	21.3875	22.212	21.1131	21.1767	18.3512	19.9833	20.1209	21.3101
P61081	NEDD8-conjugating enzyme Ubc12 OS=Homo sapiens GN=UBE2M PE=1 SV=1	22.0735	20.5953	23.8314	23.4755	23.6656	22.5712	23.6292	24.4388
Q8WX92	Negative elongation factor B OS=Homo sapiens GN=COBRA1 PE=1 SV=1	18.9768	23.1624	16.214	17.0017	15.73	15.8225	16.6292	16.6776
P48681	Nestin OS=Homo sapiens GN=NES PE=1 SV=2	10.9075	21.6547	21.2831	17.7531	8.23872	8.19089	13.6479	9.96839
Q9UBB6	Neurochondrin OS=Homo sapiens GN=NCDN PE=1 SV=1	19.702	18.4003	16.9476	14.2655	14.6429	15.1302	15.5831	15.1187
P21359	Neurofibromin OS=Homo sapiens GN=NF1 PE=1 SV=2	6.51659	13.9124	6.26815	8.3916	1.50366	6.8087	8.12603	5.01929
P07197	Neurofilament medium polypeptide OS=Homo sapiens GN=NEFM PE=1 SV=3	16.1723	23.1193	23.7418	21.8248	15.3593	11.6802	19.108	13.7342
Q04721	Neurogenic locus notch homolog protein 2 OS=Homo sapiens GN=NOTCH2 PE=1 SV=3	9.00885	12.1824	19.3257	20.0513	21.4148	22.6086	21.1707	20.7961
Q9BYT8	Neurolysin, mitochondrial OS=Homo sapiens GN=NLN PE=1 SV=1	8.07007	17.0649	17.721	17.8649	10.1072	12.4464	13.5475	18.0451
Q14697	Neutral alpha-glucosidase AB OS=Homo sapiens GN=GANAB PE=1 SV=3	19.5115	18.9234	18.9767	21.0086	20.449	20.693	21.7544	21.9534
Q15758	Neutral amino acid transporter B(0) OS=Homo sapiens GN=SLC1A5 PE=1 SV=2	18.6418	19.1149	11.9046	19.0509	19.0141	19.8979	18.5018	19.236
Q9Y6K9	NF-kappa-B essential modulator OS=Homo sapiens GN=IKBKG PE=1 SV=2	12.2778	5.42212	14.4985	12.6686	17.3384	14.7793	13.461	18.7634
Q9NYR9	NF-kappa-B inhibitor-interacting Ras-like protein 2 (I-kappa-B-interacting Ras-like protein 2) (Kappa B-Ras protein 2) (KappaB-Ras2)	19.57	16.4343	8.9197	11.0944	11.9384	4.29949	12.4693	10.2558
Q96HA7	NF-kappa-B inhibitor-like protein 2 OS=Homo sapiens GN=NFKBIL2 PE=1 SV=2	21.8698	22.2131	20.3052	20.346	22.8675	16.6496	19.9788	20.5162
Q8N5F7	NF-kappa-B-activating protein OS=Homo sapiens GN=NKAP PE=1 SV=1	18.3355	20.4196	14.9152	22.6623	20.1707	19.4822	22.973	22.265
O15226	NF-kappa-B-repressing factor OS=Homo sapiens GN=NKRF PE=1 SV=2	23.6388	23.8552	21.8	22.3195	23.1941	21.566	22.3469	22.38
Q6ZNB6	NF-X1-type zinc finger protein NFXL1 OS=Homo sapiens GN=NFXL1 PE=1 SV=2	19.4138	18.7838	17.0514	17.8487	14.4696	17.9472	16.823	16.8815
Q8NBF2	NHL repeat-containing protein 2 OS=Homo sapiens GN=NHLRC2 PE=1 SV=1	20.7724	21.2697	20.3531	21.2234	21.0274	21.6491	21.245	21.2454
P55769	NHP2-like protein 1 OS=Homo sapiens GN=NHP2L1 PE=1 SV=3	22.3857	22.3485	21.3755	21.0743	21.0756	17.882	21.3	21.0529
Q96TA1	Niban-like protein 1 OS=Homo sapiens GN=FAM129B PE=1 SV=2	18.1374	19.9743	18.1909	16.7938	16.378	19.8761	17.8915	16.6059
O60934	Nibrin OS=Homo sapiens GN=NBN PE=1 SV=1	19.5789	17.8362	20.5272	19.5368	18.5343	15.1646	16.0799	15.6885
Q969V3	Nicalin OS=Homo sapiens GN=NCLN PE=1 SV=2	22.3269	21.2519	17.2674	18.9842	19.6052	19.0226	20.4473	20.661
Q92542	Nicastrin OS=Homo sapiens GN=NCSTN PE=1 SV=2	17.265	17.8023	19.8885	21.2348	21.207	22.5056	21.2628	21.389
P43490	Nicotinamide phosphoribosyltransferase OS=Homo sapiens GN=NAMPT PE=1 SV=1	24.0967	24.1011	22.6311	22.9385	22.4214	22.7111	23.1498	23.2473
Q15274	Nicotinate-nucleotide pyrophosphorylase [carboxylating] OS=Homo sapiens GN=QPRT PE=1 SV=2	22.0998	20.9605	20.7897	21.0796	22.5822	17.9775	19.9944	20.9816
O15118	Niemann-Pick C1 protein OS=Homo sapiens GN=NPC1 PE=1 SV=2	14.1676	17.6522	9.07442	11.2627	11.4625	8.83986	12.6069	13.037
Q8N4C6	Ninein OS=Homo sapiens GN=NIN PE=1 SV=3	12.5667	14.4193	22.6473	20.2298	11.8395	11.5122	14.9617	10.8365
Q9Y2I1	Nischarin OS=Homo sapiens GN=NISCH PE=1 SV=2	14.0906	14.6533	17.091	18.0251	17.7051	19.4769	17.5129	15.3712
Q9Y314	Nitric oxide synthase-interacting protein OS=Homo sapiens GN=NOSIP PE=1 SV=1	23.8404	23.7161	20.8262	19.8509	19.1348	21.2986	21.4069	21.5631
Q9BZM4	NKG2D ligand 3 OS=Homo sapiens GN=ULBP3 PE=1 SV=1	14.7745	18.5072	22.0057	21.679	17.9624	19.6787	18.7154	16.5155
[truncated: 1,214 more rows]

## Sheet: LFQ analysis Pvalues≤0.05
Supplementary Dataset 1-Tab3 - Fold Change (FC) List of 148 Lrp6-Apex2 biotinylated target proteins including only targets with pValues ≤ 0.05; FC values for the indicated treatments compared to the NoBio condition are shown, together with their associated statistical significance (pValue).
[truncated: 4,682 more rows]

[truncated: 2 more sheets: 1 Hour Wnt3a, Cell Lysate1 Hour Wnt3a]
